# Supplementary material for: Chromobacterium Biopesticide Exposure Does Not Select for Resistance in Aedes Mosquitoes
Source: mBio. 2023 Apr 5;14(2):e00480-23. doi: 10.1128/mbio.00480-23 (PMC10127667; doi:10.1128/mbio.00480-23)
Supplement: DATA SET S1 [file mbio.00480-23-s0007.xlsx]

## Sheet: Overview
Supplementary File 1: Developmental data associated with the selection regime
Contents: Time of pupation, time of eclosion and resistance rate data for Pati and Sing mosquitoes
Pupation data: individual values refer to time of pupation (in days post-hatch)
Eclosion data: individual values refer to time of eclosion/adult emergence (in days post-hatch)
Resistance ratio data calculated for sibling/selected line relative to parental line after exposure to the Csp_P biopesticide.

## Sheet: Pati - pupation data
	Selected line												Sibling line
	G1	G2	G3	G4	G5	G6	G7	G8	G9	Total			G1	G2	G3	G4	G5	G6	G7	G8	G9	Total
N	1246	964	620	1426	1090	1160	1429	1096	1229	10260		N	1156	1154	1150	1132	1160	1169	1151	1141	1180	10393
Trays	6	6	6	6	6	6	6	6	6			Trays	4	4	4	4	4	4	4	4	4
Av. pupation	12.3708	15.167	17.3258	13.9446	15.1587	14.8448	15.5283	16.7564	17.7144	15.4234		Av. pupation	8.65744	8.38128	7.6487	8.21996	7.34569	7.71685	7.68983	8.75635	8.69576	8.12354
stdev	2.23853	3.37176	3.55574	3.5506	4.31449	3.25002	3.74316	3.98833	4.5441			stdev	0.938981	0.996192	0.778336	0.570594	1.01685	1.05551	1.14522	0.840982	1.40633
sem	0.0634166	0.108597	0.142802	0.0940247	0.130682	0.0954238	0.09902	0.120472	0.12962			sem	0.0276171	0.0293251	0.0229519	0.0169592	0.0298556	0.0308714	0.0337562	0.0248968	0.0409398
Pupations/tray	207.667	160.667	103.333	237.667	181.667	193.333	238.167	182.667	204.833			Pupations/tray	289	288.5	287.5	283	290	292.25	287.75	285.25	295
	7	8	11	6	9	8	8	9	9				7	7	7	7	6	6	6	7	7
	8	9	11	7	9	8	8	10	10				7	7	7	7	6	6	6	7	7
	8	9	11	7	9	9	8	10	10				7	7	7	8	6	6	6	7	7
	8	9	12	7	9	9	8	10	10				7	7	7	8	6	6	6	7	7
	8	9	12	7	10	9	9	10	10				7	7	7	8	6	6	6	7	7
	8	9	12	7	10	9	9	11	10				7	7	7	8	6	6	6	7	7
	8	9	13	7	10	9	9	11	10				7	7	7	8	6	6	6	7	7
	9	10	13	7	10	9	9	11	10				7	7	7	8	6	6	6	7	7
	9	10	13	7	10	9	9	11	10				7	7	7	8	6	6	6	7	7
	9	10	13	7	10	9	9	11	11				7	7	7	8	6	6	6	7	7
	9	10	13	8	10	10	9	11	11				7	7	7	8	6	6	6	8	7
	9	11	13	8	10	10	9	11	11				7	7	7	8	6	6	6	8	7
	9	11	13	8	10	10	9	11	11				7	7	7	8	6	6	6	8	7
	9	11	13	8	10	10	9	11	11				7	7	7	8	6	6	6	8	7
	9	11	13	8	10	10	9	11	11				7	7	7	8	6	6	6	8	7
	9	11	13	8	10	10	10	11	11				7	7	7	8	6	6	6	8	7
	9	11	13	8	10	10	10	11	11				7	7	7	8	6	6	6	8	7
	9	11	14	9	11	10	10	11	12				7	7	7	8	6	6	6	8	7
	9	11	14	9	11	10	10	11	12				7	7	7	8	6	6	6	8	7
	9	11	14	9	11	10	10	11	12				7	7	7	8	6	6	6	8	7
	10	11	14	9	11	10	10	11	12				7	7	7	8	6	6	6	8	7
	10	11	14	9	11	10	10	11	12				8	7	7	8	6	6	6	8	7
	10	11	14	9	11	10	10	11	12				8	7	7	8	6	6	6	8	7
	10	11	14	9	11	10	10	11	12				8	7	7	8	6	6	6	8	7
	10	12	14	10	11	10	10	11	12				8	7	7	8	6	6	6	8	7
	10	12	15	10	11	10	10	11	12				8	7	7	8	6	6	6	8	7
	10	12	15	10	11	10	10	12	13				8	7	7	8	6	6	6	8	7
	10	12	15	10	11	11	10	12	13				8	7	7	8	6	6	6	8	7
	10	12	15	10	11	11	10	12	13				8	7	7	8	6	6	6	8	7
	10	12	15	10	11	11	10	12	13				8	7	7	8	6	6	6	8	7
	10	12	15	10	11	11	10	12	13				8	7	7	8	6	6	6	8	7
	10	12	15	10	11	11	10	12	13				8	7	7	8	6	6	6	8	7
	10	12	15	10	11	11	10	12	13				8	7	7	8	6	6	6	8	7
	10	12	16	10	11	11	10	12	13				8	7	7	8	6	6	6	8	7
	10	12	16	11	11	11	10	12	13				8	7	7	8	6	6	6	8	7
	10	12	16	11	11	11	10	12	13				8	7	7	8	6	6	6	8	7
	10	13	16	11	11	11	10	12	13				8	7	7	8	6	6	6	8	7
	11	13	16	11	11	11	10	12	13				8	7	7	8	6	6	6	8	7
	11	13	16	11	12	11	10	12	13				8	7	7	8	6	7	7	8	7
	11	13	16	11	12	11	10	12	13				8	7	7	8	6	7	7	8	7
	11	13	16	11	12	11	10	12	13				8	7	7	8	6	7	7	8	7
	11	13	16	11	12	11	10	12	14				8	7	7	8	6	7	7	8	7
	11	13	16	11	12	11	10	12	14				8	7	7	8	6	7	7	8	7
	11	13	16	11	12	11	10	12	14				8	7	7	8	6	7	7	8	7
	11	13	17	11	12	11	10	12	14				8	7	7	8	6	7	7	8	7
	11	13	17	11	12	11	10	12	14				8	7	7	8	6	7	7	8	7
	11	13	17	11	12	11	11	12	14				8	7	7	8	6	7	7	8	7
	11	13	17	12	12	11	11	12	14				8	7	7	8	6	7	7	8	7
	11	13	17	12	12	11	11	12	14				8	7	7	8	6	7	7	8	7
	11	13	17	12	12	11	11	12	14				8	7	7	8	6	7	7	8	7
	11	13	17	12	12	11	11	12	14				8	7	7	8	6	7	7	8	7
	11	13	17	12	12	11	11	13	14				8	7	7	8	6	7	7	8	7
	11	13	17	12	12	11	11	13	14				8	7	7	8	6	7	7	8	7
	11	13	17	12	12	11	11	13	14				8	7	7	8	6	7	7	8	7
	11	13	17	12	12	11	11	13	14				8	7	7	8	6	7	7	8	7
	11	13	17	12	12	11	11	13	14				8	7	7	8	6	7	7	8	7
	11	13	17	12	13	11	11	13	15				8	8	7	8	7	7	7	8	7
	11	13	17	12	13	11	11	13	15				8	8	7	8	7	7	7	8	7
	11	13	17	12	13	11	11	13	15				8	8	7	8	7	7	7	8	8
	11	13	17	12	13	11	11	13	15				8	8	7	8	7	7	7	8	8
	11	13	17	12	13	11	11	13	15				8	8	7	8	7	7	7	8	8
	11	14	17	12	13	12	11	13	15				8	8	7	8	7	7	7	8	8
	11	14	17	13	13	12	11	13	15				8	8	7	8	7	7	7	8	8
	11	14	17	13	13	12	11	13	15				8	8	7	8	7	7	7	8	8
	11	14	17	13	13	12	11	13	15				8	8	7	8	7	7	7	8	8
	11	14	18	13	13	12	11	13	15				8	8	7	8	7	7	7	8	8
	12	14	18	13	13	12	11	14	15				8	8	7	8	7	7	7	8	8
	12	14	18	13	13	12	11	14	15				8	8	7	8	7	7	7	8	8
	12	14	18	13	13	12	11	14	15				8	8	7	8	7	7	7	8	8
	12	14	18	13	13	12	11	14	15				8	8	7	8	7	7	7	8	8
	12	14	18	13	13	12	11	14	15				8	8	7	8	7	7	7	8	8
	12	14	18	13	14	12	12	14	15				8	8	7	8	7	7	7	8	8
	12	14	18	13	14	12	12	14	15				8	8	7	8	7	7	7	8	8
	12	14	18	13	14	12	12	14	15				8	8	7	8	7	7	7	8	8
	12	14	18	14	14	12	12	14	15				8	8	7	8	7	7	7	8	8
	12	14	19	14	14	12	12	14	15				8	8	7	8	7	7	7	8	8
	12	14	19	14	14	12	12	14	15				8	8	7	8	7	7	7	8	8
	12	14	19	14	14	12	12	14	15				8	8	7	8	7	7	7	8	8
	12	14	19	14	14	12	12	14	15				8	8	7	8	7	7	7	8	8
	12	14	19	14	14	12	12	14	15				8	8	7	8	7	7	7	8	8
	12	14	19	14	14	12	12	14	15				8	8	7	8	7	7	7	8	8
	12	14	19	14	14	12	12	14	15				8	8	7	8	7	7	7	8	8
	12	14	19	14	14	12	12	14	16				8	8	7	8	7	7	7	8	8
	12	14	19	14	14	12	12	14	16				8	8	7	8	7	7	7	8	8
	12	14	20	14	14	13	12	14	16				8	8	7	8	7	7	7	8	8
	12	14	20	14	14	13	12	14	16				8	8	7	8	7	7	7	8	8
	12	14	21	14	14	13	12	14	16				8	8	7	8	7	7	7	8	8
	12	15	21	14	14	13	12	15	16				8	8	7	8	7	7	7	8	8
	12	15	21	14	14	13	12	15	16				8	8	7	8	7	7	7	8	8
	12	15	21	14	14	13	12	15	16				8	8	7	8	7	7	7	8	8
	12	15	21	14	14	13	12	15	16				8	8	7	8	7	7	7	8	8
	12	15	21	14	14	13	12	15	16				8	8	7	8	7	7	7	8	8
	12	15	22	14	15	13	12	15	16				8	8	7	8	7	7	7	8	8
	13	15	22	15	15	13	12	15	16				8	8	7	8	7	7	7	8	8
	13	15	22	15	15	13	12	15	16				8	8	7	8	7	7	7	8	8
	13	15	22	15	15	13	13	15	16				8	8	7	8	7	7	7	8	8
	13	15	23	15	15	13	13	15	16				8	8	7	8	7	7	7	8	8
	13	15	23	15	15	13	13	15	16				8	8	7	8	7	7	7	8	8
	13	15	23	15	15	13	13	15	16				8	8	7	8	7	7	7	8	8
	13	15	9	15	15	13	13	15	16				8	8	7	8	7	7	7	8	8
	13	15	9	15	15	13	13	15	16				8	8	7	8	7	7	7	8	8
	13	15	11	15	15	13	13	15	16				8	8	7	8	7	7	7	8	8
	13	15	11	15	15	13	13	15	16				8	8	7	8	7	7	7	8	8
	13	15	11	15	15	13	13	15	17				8	8	7	8	7	7	7	8	8
	13	15	12	15	16	13	13	15	17				8	8	7	8	7	7	7	8	8
	13	15	12	15	16	13	13	15	17				8	8	7	8	7	7	7	8	8
	13	15	12	15	16	13	13	15	17				8	8	7	8	7	7	7	8	8
	13	15	13	15	16	13	13	15	17				8	8	7	8	7	7	7	8	8
	13	15	13	15	16	14	13	16	17				8	8	7	8	7	7	7	8	8
	13	15	13	15	16	14	13	16	17				8	8	7	8	7	7	7	8	8
	13	15	13	15	16	14	13	16	17				8	8	7	8	7	7	7	8	8
	13	15	13	16	16	14	13	16	18				8	8	7	8	7	7	7	8	8
	13	15	13	16	16	14	13	16	18				8	8	7	8	7	7	7	8	8
	13	15	13	16	16	14	13	16	18				8	8	7	8	7	7	7	8	8
	13	15	13	16	16	14	13	16	18				8	8	7	8	7	7	7	8	8
	13	15	13	16	16	14	14	16	18				8	8	7	8	7	7	7	8	8
	13	16	14	16	16	14	14	16	18				8	8	7	8	7	7	7	8	8
	13	16	14	16	16	14	14	16	18				8	8	7	8	7	7	7	8	8
	13	16	14	16	16	14	14	16	19				8	8	7	8	7	7	7	9	8
	13	16	14	16	17	14	14	16	19				8	8	7	8	7	7	7	9	8
	13	16	14	16	17	14	14	16	19				8	8	7	8	7	7	7	9	8
	13	16	15	16	17	14	14	16	19				8	8	7	8	7	7	7	9	8
	13	16	15	16	17	14	14	16	19				8	8	7	8	7	7	7	9	8
	13	16	15	16	17	14	14	16	19				8	8	7	8	7	7	7	9	8
	13	16	15	16	17	14	14	17	19				8	8	7	8	7	7	8	9	8
	13	16	16	16	17	14	14	17	19				8	8	7	8	7	7	8	9	8
	13	16	16	16	18	14	14	17	19				8	8	7	8	7	7	8	9	8
	13	16	16	16	18	14	14	17	19				8	8	7	8	7	7	8	9	8
	13	16	17	16	18	14	14	17	20				8	8	7	8	7	7	8	9	8
	13	16	17	16	18	14	14	17	20				8	8	7	8	7	7	8	9	8
	13	16	17	16	18	14	14	17	20				8	8	7	8	7	7	8	9	8
	13	17	17	16	18	14	14	18	20				8	8	7	8	7	7	8	9	8
	14	17	17	16	18	14	14	18	20				8	8	7	8	7	7	8	9	8
	14	17	17	16	18	14	14	18	20				8	8	7	8	7	7	8	9	8
	14	17	17	16	18	14	14	18	20				8	8	7	8	7	7	8	9	8
	14	17	17	16	18	14	15	18	20				9	8	7	8	7	7	8	9	8
	14	17	17	17	18	14	15	18	20				9	8	7	8	7	7	8	9	8
	14	17	17	17	19	14	15	18	21				9	8	7	8	7	7	8	9	8
	14	17	17	17	19	15	15	18	21				9	8	7	8	7	8	8	9	8
	14	17	17	17	19	15	15	18	21				9	8	7	8	7	8	8	9	8
	14	17	17	17	19	15	15	18	21				9	8	7	8	7	8	8	9	8
	14	17	17	17	19	15	15	19	21				9	8	7	8	7	8	8	9	8
	14	17	17	17	19	15	15	19	21				9	8	7	8	7	8	8	9	8
	14	17	17	17	19	15	15	19	21				9	8	7	8	7	8	8	9	8
	14	17	18	17	19	15	15	19	21				9	8	7	8	7	8	8	9	8
	14	17	18	17	19	15	15	19	21				9	8	7	8	7	8	8	9	8
	14	17	18	17	19	15	15	19	21				9	8	7	8	7	8	8	9	8
	14	17	18	17	19	15	15	19	22				9	8	7	8	7	8	8	9	8
	14	17	18	17	19	15	15	19	22				9	8	7	8	7	8	8	9	8
	14	17	18	17	19	15	15	19	22				9	8	7	8	7	8	8	9	8
	14	18	18	17	19	15	15	19	22				9	8	7	8	7	8	8	9	8
	14	18	18	17	19	15	15	20	22				9	8	8	8	7	8	8	9	8
	14	18	18	18	20	15	15	20	22				9	8	8	8	7	8	8	9	8
	14	18	18	18	20	15	16	20	22				9	8	8	8	7	8	8	9	8
	14	18	18	18	20	15	16	20	22				9	8	8	8	8	8	8	9	8
	14	18	18	18	20	15	16	20	22				9	8	8	8	8	8	8	9	8
	14	18	19	18	20	15	16	20	22				9	8	8	8	8	8	8	9	9
	14	18	19	18	20	16	16	20	22				9	8	8	8	8	8	8	9	9
	14	19	19	18	20	16	16	20	22				9	8	8	8	8	8	8	9	9
	14	19	19	18	20	16	16	20	22				9	8	8	8	8	8	8	9	9
	14	19	19	18	20	16	16	20	22				9	8	8	8	8	8	8	9	9
	14	19	19	18	20	16	16	20	22				9	8	8	8	8	8	8	9	9
	14	19	19	18	20	16	16	20	23				9	8	8	8	8	8	8	9	9
	14	19	19	18	20	16	16	20	23				9	8	8	8	8	8	8	9	9
	14	19	19	18	20	16	16	20	23				9	8	8	8	8	8	8	9	9
	14	19	19	19	20	16	16	20	23				9	8	8	8	8	8	8	9	9
	14	19	19	19	20	16	16	20	23				9	8	8	8	8	8	8	9	9
	15	20	19	19	21	16	16	21	23				9	8	8	8	8	8	8	9	9
	15	20	20	19	21	16	16	21	23				9	8	8	8	8	8	8	9	9
	15	20	20	19	21	16	16	21	23				9	8	8	8	8	8	8	9	9
	15	21	20	19	21	16	16	21	23				9	8	8	8	8	8	8	9	9
	15	21	20	19	21	16	16	21	23				9	8	8	8	8	8	8	9	9
	15	21	20	19	21	16	16	21	23				9	8	8	8	8	8	8	9	9
	15	22	20	19	21	16	16	21	24				9	8	8	8	8	8	8	9	9
	15	22	20	19	21	17	16	21	24				9	8	8	8	8	8	8	9	9
	15	22	20	19	21	17	16	22	24				9	8	8	8	8	8	8	9	9
	15	22	20	20	21	17	16	22	24				9	8	8	8	8	8	8	9	9
	15	22	20	20	21	17	16	22	24				9	8	8	8	8	8	8	9	9
	15	22	20	20	21	17	16	22	24				9	8	8	8	8	8	8	9	9
	15	22	20	20	21	17	16	22	24				9	8	8	8	8	8	8	9	9
	15	22	20	20	21	17	16	22	24				9	8	8	8	8	8	8	9	9
	15	8	20	20	21	17	16	22	24				9	8	8	8	8	8	8	9	9
	15	8	21	20	21	17	16	22	24				9	8	8	8	8	8	8	9	9
	15	8	21	20	21	17	17	22	24				9	8	8	8	8	8	8	9	9
	15	8	21	20	21	17	17	22	24				9	8	8	8	8	8	8	9	9
	15	8	21	20	21	18	17	22	24				9	8	8	8	8	8	8	9	9
	15	8	22	21	21	18	17	23	24				9	8	8	8	8	8	8	9	9
	15	9	22	21	21	18	17	23	24				9	8	8	8	8	8	8	9	9
	15	9	22	21	21	18	17	23	25				9	9	8	8	8	8	8	9	9
	15	9	22	21	21	18	17	23	25				9	9	8	8	8	8	8	9	9
	16	10	22	21	21	18	17	23	25				9	9	8	8	8	8	8	9	9
	16	10	23	21	21	18	17	23	25				9	9	8	8	8	8	8	9	9
	16	10	23	22	21	18	17	23	26				9	9	8	8	8	8	8	9	9
	16	10	23	22	21	18	17	23	26				9	9	8	8	8	8	8	9	9
	16	10	11	22	21	18	17	23	26				9	9	8	8	8	8	8	9	9
	16	10	11	22	21	18	17	23	27				9	9	8	8	8	8	8	9	9
	16	10	11	22	22	18	17	24	27				9	9	8	8	8	8	8	9	9
	16	10	11	22	22	18	17	24	27				9	9	8	8	8	8	8	9	9
	16	11	12	22	22	18	18	24	9				9	9	8	8	8	8	8	9	9
	16	11	12	22	22	18	18	24	10				9	9	8	8	8	8	8	9	9
	16	11	12	7	22	18	18	24	10				9	9	8	8	8	8	8	9	9
	16	11	12	7	22	18	18	24	10				9	9	8	8	8	8	8	9	9
	16	11	13	7	22	19	18	24	10				9	9	8	8	8	8	8	9	9
	16	12	13	7	22	19	18	24	10				9	9	8	8	8	8	8	9	9
	16	12	13	7	22	19	18	24	10				9	9	8	8	8	8	8	9	9
	16	12	13	7	22	19	18	24	10				9	9	8	8	8	8	8	9	9
	16	12	13	7	22	19	18	24	10				9	9	8	8	8	8	8	9	9
	16	12	13	8	22	19	18	24	11				9	9	8	8	8	8	8	9	9
	16	12	13	8	22	19	18	11	11				9	9	8	8	8	8	8	9	9
	16	12	13	8	22	19	18	11	12				9	9	8	8	8	8	8	9	9
	16	12	13	8	23	19	18	11	12				9	9	8	8	8	8	9	9	9
	16	12	13	8	23	19	18	11	12				9	9	8	8	8	8	9	9	9
	7	12	14	8	23	20	18	11	13				9	9	8	8	8	8	9	9	9
	7	12	14	8	23	20	18	11	13				9	9	8	8	8	8	9	9	9
	7	12	14	8	23	20	18	11	13				9	9	8	8	8	8	9	9	9
	8	12	14	8	23	20	19	12	13				9	9	8	8	8	8	9	9	9
	8	12	14	9	23	20	19	12	13				9	9	8	8	8	8	9	9	9
	8	12	14	9	23	20	19	12	13				9	9	8	8	8	8	9	9	9
	8	12	14	9	8	20	19	12	13				9	9	8	8	8	8	9	9	9
	8	12	15	9	8	20	19	12	13				9	9	8	8	8	8	9	9	9
	8	12	15	9	8	20	19	12	13				9	9	8	9	8	8	9	9	9
	8	13	15	10	9	20	19	12	13				9	9	8	9	8	8	9	9	9
	8	13	15	10	9	21	19	12	13				9	9	8	9	8	8	9	9	9
	8	13	15	10	9	21	19	12	13				9	9	8	9	8	8	9	9	9
	8	13	15	10	9	9	19	12	13				9	9	8	9	8	8	9	9	9
	8	13	15	10	9	9	19	13	13				9	9	8	9	8	8	9	9	9
	9	13	16	10	9	9	19	13	14				9	9	8	9	8	8	9	9	9
	9	13	16	10	9	10	19	13	14				9	9	8	9	8	8	9	9	10
	9	13	16	10	9	10	19	13	14				9	9	8	9	8	8	9	9	10
	9	13	16	10	9	10	19	13	14				9	9	8	9	8	8	9	9	10
	9	13	16	10	10	10	19	13	14				9	9	8	9	8	8	9	9	10
	9	13	16	10	10	10	20	13	14				9	9	8	9	8	8	9	9	10
	9	13	16	10	10	10	20	13	14				9	9	8	9	8	8	9	9	10
	9	13	16	10	10	11	20	13	14				9	9	8	9	8	8	9	9	10
	9	13	16	10	10	11	20	13	14				9	9	8	9	8	8	9	9	10
	9	13	17	10	10	11	20	13	14				9	9	8	9	8	8	9	9	10
	9	13	17	10	10	11	20	14	14				9	9	8	9	8	8	9	9	10
	9	13	17	10	10	11	20	14	14				9	9	8	9	8	8	9	9	10
	9	13	17	10	10	11	20	14	14				9	9	8	9	8	9	9	9	10
	10	13	17	10	10	11	20	14	14				9	9	8	9	8	9	9	9	10
	10	13	18	11	10	11	20	14	14				10	9	8	9	8	9	9	9	10
	10	14	18	11	10	11	20	14	14				10	9	8	9	8	9	9	9	10
	10	14	18	11	10	11	20	14	14				10	9	8	9	8	9	9	9	10
	10	14	18	11	10	11	20	14	15				10	9	8	9	8	9	9	10	10
	10	14	18	11	10	11	20	14	15				10	9	8	9	8	9	9	10	10
	10	14	18	11	11	11	20	14	15				10	9	8	9	8	9	9	10	10
	10	14	18	11	11	11	21	14	15				10	9	8	9	8	9	9	10	10
	10	14	18	11	11	11	21	14	15				10	9	8	9	8	9	9	10	10
	10	14	19	11	11	11	21	14	15				10	9	8	9	9	9	9	10	10
	10	14	19	11	11	11	21	14	15				10	9	8	9	9	9	9	10	10
	10	14	19	11	11	11	21	14	15				10	9	8	9	9	9	9	10	10
	10	14	19	11	11	12	21	14	15				10	9	8	9	9	9	9	10	10
	10	14	19	11	11	12	21	14	15				10	9	8	9	9	9	9	10	10
	10	14	19	11	11	12	21	14	15				10	9	8	9	9	9	9	10	10
	10	14	19	11	11	12	21	14	15				10	9	8	9	9	9	9	10	10
	10	14	20	11	11	12	8	14	15				10	9	8	9	9	9	9	10	10
	10	14	20	11	11	12	8	14	15				10	9	9	9	9	9	9	10	10
	10	14	20	11	12	12	8	15	15				10	9	9	9	9	9	9	10	10
	10	14	20	11	12	12	8	15	15				10	9	9	9	9	9	9	10	10
	10	14	20	11	12	12	9	15	15				10	9	9	9	9	9	9	10	10
	10	14	20	11	12	12	9	15	15				10	9	9	9	9	9	9	10	11
	10	14	20	11	12	12	9	15	15				10	10	9	10	9	9	9	10	11
	10	14	20	11	12	12	9	15	15				10	10	9	10	9	9	9	10	11
	10	14	20	11	12	12	9	15	15				10	10	9	10	9	9	9	10	11
	10	14	20	12	12	12	9	15	16				10	10	9	10	9	9	9	10	11
	10	14	20	12	12	12	10	15	16				10	10	9	10	9	9	9	10	11
	10	14	20	12	12	12	10	15	16				10	10	9	10	9	9	9	10	11
	10	14	20	12	12	12	10	15	16				10	10	9	10	9	9	9	10	11
	10	14	20	12	12	13	10	15	16				10	10	9	10	9	9	9	10	11
	10	15	20	12	13	13	10	15	16				10	10	9	10	9	9	10	10	11
	10	15	20	12	13	13	10	15	16				10	10	9	10	9	9	10	10	11
	10	15	21	12	13	13	10	15	16				10	10	9	10	9	9	10	10	11
	10	15	21	12	13	13	10	15	16				10	10	9	10	9	9	10	10	12
	10	15	21	12	13	13	10	15	16				10	10	9	10	9	9	10	10	12
	10	15	21	12	13	13	10	15	16				10	10	9	10	9	9	10	10	12
	10	15	21	12	13	13	10	15	16				10	10	9	11	9	9	10	10	12
	10	15	21	12	13	13	10	16	16				10	10	9	11	9	9	10	10	12
	10	15	21	12	13	13	10	16	16				10	10	9	11	9	9	10	11	12
	10	15	21	12	13	13	10	16	16				10	10	9	11	9	9	10	11	12
	10	15	21	12	13	13	10	16	16				10	10	9	11	9	9	10	11	12
	11	15	21	12	13	13	10	16	16				11	10	10	8	9	9	10	11	12
	11	15	21	12	14	13	10	16	16				11	10	10	8	9	9	10	11	12
	11	15	21	12	14	13	10	16	16				11	10	10	8	9	9	10	11	13
	11	15	21	12	14	13	10	16	16				11	10	10	8	9	9	10	11	13
	11	15	21	12	14	13	10	16	16				11	10	10	8	9	10	10	11	13
	11	15	21	12	14	14	10	16	16				11	10	11	8	9	10	10	11	13
	11	16	21	12	14	14	11	16	16				11	10	11	8	9	10	10	11	13
	11	16	22	12	14	14	11	16	16				7	10	12	8	9	10	10	7	13
	11	16	22	12	14	14	11	16	17				7	10	7	8	9	10	10	7	13
	11	16	22	12	14	14	11	16	17				7	11	7	8	9	10	6	7	13
	11	16	22	12	14	14	11	16	17				7	11	7	8	9	6	6	7	13
	11	16	22	13	14	14	11	16	17				7	7	7	8	9	6	6	7	6
	11	16	22	13	14	14	11	16	17				7	7	7	8	9	6	6	7	6
	11	16	22	13	14	14	11	16	17				7	7	7	8	9	6	6	7	7
	11	16	23	13	14	14	11	16	17				7	7	7	8	9	6	6	7	7
	11	16	23	13	14	14	11	16	17				7	7	7	8	9	6	6	8	7
	11	16	23	13	14	14	11	17	17				7	7	7	8	10	6	6	8	7
	11	16	23	13	15	14	11	17	17				7	7	7	8	10	6	6	8	7
	11	16	23	13	15	14	11	17	17				7	7	7	8	10	6	6	8	7
	11	16	23	13	15	14	11	17	17				7	7	7	8	10	6	6	8	7
	11	17	23	13	15	14	11	17	18				7	7	7	8	10	6	6	8	7
	11	17	23	13	15	14	11	17	18				7	7	7	8	6	6	6	8	7
	11	17	10	13	15	14	11	17	18				7	7	7	8	6	6	6	8	7
	11	17	10	13	15	15	11	17	18				7	7	7	8	6	6	6	8	7
	11	17	10	14	15	15	12	17	18				8	7	7	8	6	6	6	8	7
	11	17	10	14	15	15	12	17	18				8	7	7	8	6	6	6	8	7
	11	17	10	14	15	15	12	17	18				8	7	7	8	6	6	6	8	7
	11	17	10	14	15	15	12	17	18				8	7	7	8	6	6	6	8	7
	11	17	10	14	15	15	12	17	18				8	7	7	8	6	6	6	8	7
	11	17	10	14	15	15	12	18	18				8	7	7	8	6	6	6	8	7
	11	18	10	14	15	15	12	18	18				8	7	7	8	6	6	6	8	7
	11	18	11	14	15	15	12	18	18				8	7	7	8	6	6	6	8	7
	11	18	11	14	15	15	12	18	18				8	7	7	8	6	6	6	8	7
	11	18	11	14	16	15	12	18	18				8	7	7	8	6	6	6	8	7
	11	18	11	14	16	15	12	18	18				8	7	7	8	6	6	6	8	7
	11	18	11	14	16	15	12	18	18				8	7	7	8	6	6	6	8	7
	11	18	11	14	16	16	12	18	18				8	7	7	8	6	6	6	8	7
	11	18	11	14	16	16	12	18	18				8	7	7	8	6	6	6	8	7
	12	18	11	14	16	16	12	18	18				8	7	7	8	6	6	6	8	7
	12	18	11	14	16	16	12	18	18				8	7	7	8	6	6	6	8	7
	12	19	11	14	16	16	12	18	18				8	7	7	8	6	6	6	8	7
	12	19	11	14	16	16	12	18	19				8	7	7	8	6	6	6	8	7
	12	19	12	14	16	16	13	19	19				8	7	7	8	6	6	6	8	7
	12	19	12	14	16	16	13	19	19				8	7	7	8	6	6	6	8	7
	12	19	12	14	16	16	13	19	19				8	7	7	8	6	6	6	8	7
	12	19	12	14	16	16	13	19	19				8	7	7	8	6	6	6	8	7
	12	20	12	15	16	16	13	19	19				8	7	7	8	6	6	6	8	7
	12	20	12	15	17	16	13	19	19				8	7	7	8	6	6	6	8	7
	12	20	12	15	17	16	13	19	19				8	7	7	8	6	6	6	8	7
	12	20	12	15	17	16	13	19	19				8	7	7	8	6	6	6	8	7
	12	20	12	15	17	17	13	19	19				8	7	7	8	6	6	6	8	7
	12	20	12	15	17	17	13	19	19				8	7	7	8	6	6	6	8	7
	12	21	13	15	17	17	13	19	19				8	7	7	8	6	6	6	8	7
	12	21	13	15	17	17	13	19	20				8	7	7	8	6	6	6	8	7
	12	21	13	15	17	17	13	19	20				8	7	7	8	6	6	6	8	7
	12	21	13	15	17	17	13	20	20				8	7	7	8	6	6	7	8	7
	12	21	13	15	17	17	13	20	20				8	7	7	8	6	6	7	8	7
	12	21	13	15	17	17	14	20	20				8	7	7	8	6	6	7	8	7
	12	22	13	15	18	17	14	20	20				8	7	7	8	6	6	7	8	7
	12	22	14	15	18	17	14	20	20				8	8	7	8	6	6	7	8	7
	12	22	14	15	18	17	14	20	20				8	8	7	8	6	6	7	8	7
	12	22	14	15	18	17	14	20	20				8	8	7	8	6	6	7	8	7
	13	22	14	15	18	17	14	20	20				8	8	7	8	6	7	7	8	7
	13	8	14	15	18	17	14	21	20				8	8	7	8	6	7	7	8	7
	13	8	14	15	18	17	14	21	21				8	8	7	8	6	7	7	8	7
	13	9	15	15	18	17	14	21	21				8	8	7	8	6	7	7	8	7
	13	9	15	15	19	17	14	21	21				8	8	7	8	6	7	7	8	7
	13	10	15	16	19	17	14	21	21				8	8	7	8	6	7	7	8	8
	13	10	15	16	19	17	14	21	21				8	8	7	8	6	7	7	8	8
	13	11	15	16	19	17	14	21	21				8	8	7	8	6	7	7	8	8
	13	11	15	16	19	17	14	21	21				8	8	7	8	6	7	7	8	8
	13	11	16	16	19	17	14	22	21				8	8	7	8	6	7	7	8	8
	13	11	16	16	20	17	15	22	22				8	8	7	8	6	7	7	8	8
	13	11	16	16	20	17	15	22	22				8	8	7	8	6	7	7	8	8
	13	11	16	16	20	18	15	22	22				8	8	7	8	6	7	7	8	8
	13	11	16	16	20	18	15	22	22				8	8	7	8	6	7	7	8	8
	13	11	16	16	20	18	15	22	22				8	8	7	8	6	7	7	8	8
	13	11	16	16	20	18	15	22	22				8	8	7	8	6	7	7	8	8
	13	11	16	16	21	18	15	22	22				8	8	7	8	6	7	7	8	8
	13	11	17	16	21	18	15	22	22				8	8	7	8	6	7	7	8	8
	13	11	17	16	21	18	15	22	22				8	8	7	8	6	7	7	8	8
	13	12	17	16	21	18	15	22	22				8	8	7	8	6	7	7	8	8
	13	12	17	16	21	18	15	22	22				8	8	7	8	6	7	7	8	8
	13	12	17	16	21	18	15	22	22				8	8	7	8	6	7	7	8	8
	13	12	17	16	21	18	15	22	22				8	8	7	8	6	7	7	8	8
	14	12	17	16	21	18	15	22	22				8	8	7	8	6	7	7	8	8
	14	12	18	16	21	18	15	23	23				8	8	7	8	6	7	7	8	8
	14	12	18	16	21	18	15	23	24				8	8	7	8	6	7	7	8	8
	14	12	18	16	21	18	15	23	24				8	8	7	8	7	7	7	8	8
	14	12	18	16	22	18	16	23	24				8	8	7	8	7	7	7	8	8
	14	12	18	16	22	18	16	23	24				8	8	7	8	7	7	7	8	8
	14	12	18	17	22	18	16	23	24				8	8	7	8	7	7	7	8	8
	14	12	18	17	22	18	16	23	24				8	8	7	8	7	7	7	8	8
	14	12	19	17	22	18	16	23	24				8	8	7	8	7	7	7	8	8
	14	12	19	17	22	18	16	23	24				8	8	7	8	7	7	7	8	8
	14	12	19	17	22	19	16	23	24				8	8	7	8	7	7	7	8	8
	14	12	19	17	22	19	16	23	24				8	8	7	8	7	7	7	8	8
	14	12	19	17	22	19	16	23	24				8	8	7	8	7	7	7	8	8
	14	12	19	17	22	19	16	23	24				8	8	7	8	7	7	7	8	8
	14	12	19	17	22	19	16	23	24				8	8	7	8	7	7	7	8	8
	14	12	20	17	22	19	16	23	24				8	8	7	8	7	7	7	8	8
	14	12	20	18	22	19	16	24	25				8	8	7	8	7	7	7	8	8
	14	12	20	18	23	19	16	24	25				8	8	7	8	7	7	7	8	8
	14	13	20	18	23	19	16	24	25				8	8	7	8	7	7	7	8	8
	14	13	20	18	23	19	16	24	25				8	8	7	8	7	7	7	8	8
	14	13	20	18	23	19	17	24	25				8	8	7	8	7	7	7	8	8
	14	13	20	18	23	19	17	24	25				8	8	7	8	7	7	7	8	8
	14	13	20	18	23	19	17	24	25				8	8	7	8	7	7	7	8	8
	14	13	20	18	23	19	17	24	26				8	8	7	8	7	7	7	8	8
	14	13	20	18	23	19	17	24	26				8	8	7	8	7	7	7	8	8
	14	13	20	18	23	19	17	24	26				8	8	7	8	7	7	7	8	8
	14	13	20	19	23	19	17	10	26				8	8	7	8	7	8	7	8	8
	14	13	20	19	8	19	17	10	26				8	8	7	8	7	8	7	8	8
	14	13	20	19	8	19	17	10	26				8	8	7	8	7	8	7	8	8
	14	13	20	19	8	19	17	10	26				8	8	7	8	7	8	7	8	8
	14	13	20	19	9	20	17	10	27				8	8	7	8	7	8	7	8	8
	15	13	20	19	9	20	17	10	27				8	8	7	8	7	8	7	8	8
	15	14	20	19	9	20	17	10	27				8	8	7	8	7	8	7	8	8
	15	14	21	19	9	20	17	10	27				8	8	7	8	7	8	7	8	8
	15	14	21	20	9	20	18	10	27				8	8	7	8	7	8	7	8	8
	15	14	21	20	9	20	18	11	27				8	8	7	8	7	8	7	8	8
	15	14	21	20	9	20	18	11	8				8	8	7	8	7	8	7	8	8
	15	14	21	20	10	20	18	11	8				8	8	7	8	7	8	7	8	8
	15	14	21	20	10	20	18	11	9				8	8	7	8	7	8	7	8	8
	15	14	21	20	10	20	18	11	9				8	8	7	8	7	8	7	8	8
	15	14	21	20	10	20	18	11	9				8	8	7	8	7	8	7	8	8
	15	14	21	20	10	20	18	11	9				8	8	7	8	7	8	7	8	8
	15	14	21	20	10	20	18	11	9				8	8	7	8	7	8	7	8	8
	15	14	21	20	10	20	18	11	10				8	8	8	8	7	8	7	8	8
	15	14	21	20	10	20	18	11	10				8	8	8	8	7	8	7	8	8
	15	14	21	21	10	20	18	11	10				8	8	8	8	7	8	7	9	8
	15	14	21	21	10	20	18	11	10				8	8	8	8	7	8	7	9	8
	15	15	21	21	10	20	18	11	11				8	8	8	8	7	8	7	9	8
	15	15	21	21	10	20	18	11	11				8	8	8	8	7	8	7	9	8
	15	15	21	21	10	21	18	11	11				8	8	8	8	7	8	7	9	8
	15	15	21	21	10	21	18	11	11				8	8	8	8	7	8	7	9	8
	15	15	22	21	10	21	18	11	11				8	8	8	8	7	8	7	9	8
	15	15	22	22	10	21	18	12	11				8	8	8	8	7	8	7	9	8
	15	15	22	22	10	10	18	12	11				8	8	8	8	7	8	7	9	8
	15	15	22	22	10	10	18	12	11				8	8	8	8	7	8	7	9	8
	16	15	22	22	10	10	18	12	11				8	8	8	8	7	8	7	9	8
	16	15	22	22	10	11	18	12	12				8	8	8	8	7	8	7	9	8
	16	15	22	22	10	11	18	12	12				8	8	8	8	7	8	7	9	8
	16	16	22	7	11	11	18	12	12				9	8	8	8	7	8	7	9	8
	16	16	22	7	11	11	18	12	12				9	8	8	8	7	8	7	9	8
	16	16	22	7	11	11	18	12	12				9	8	8	8	7	8	7	9	8
	16	16	22	7	11	11	19	12	12				9	8	8	8	7	8	7	9	8
	16	16	22	7	11	11	19	12	12				9	8	8	8	7	8	7	9	8
	16	16	22	7	11	11	19	12	12				9	8	8	8	7	8	7	9	8
	16	16	22	8	11	11	19	12	12				9	8	8	8	7	8	7	9	8
	16	16	22	8	11	11	19	12	12				9	8	8	8	7	8	7	9	8
	16	16	22	8	11	11	19	13	13				9	8	8	8	7	8	7	9	8
	16	16	22	8	11	11	19	13	13				9	8	8	8	7	8	7	9	8
	16	16	22	8	11	11	19	13	13				9	8	8	8	7	8	7	9	8
	16	16	23	8	11	11	19	13	13				9	8	8	8	7	8	7	9	8
	16	17	23	8	11	11	19	13	13				9	8	8	8	7	8	7	9	9
	16	17	23	9	11	11	19	13	13				9	8	8	8	7	8	7	9	9
	16	17	23	9	11	11	19	13	13				9	8	8	8	7	8	7	9	9
	7	17	23	9	11	11	19	13	13				9	8	8	8	7	8	7	9	9
	8	17	23	9	11	12	19	13	13				9	8	8	8	7	8	7	9	9
	8	17	23	9	11	11	19	13	13				9	8	8	8	7	8	7	9	9
	8	17	23	9	11	11	19	13	13				9	8	8	8	7	8	7	9	9
	8	17	9	9	12	11	19	13	14				9	8	8	8	7	8	7	9	9
	8	17	10	9	12	11	19	13	14				9	8	8	8	7	8	8	9	9
	8	17	10	9	12	11	19	13	14				9	8	8	8	7	8	8	9	9
	8	17	10	9	12	12	19	13	14				9	8	8	8	7	8	8	9	9
	8	17	10	9	12	12	19	13	14				9	8	8	8	7	8	8	9	9
	9	17	11	9	12	12	19	13	14				9	8	8	8	7	8	8	9	9
	9	17	11	10	12	12	19	13	14				9	8	8	8	7	8	8	9	9
	9	17	11	10	12	12	19	14	14				9	8	8	8	7	8	8	9	9
	9	17	12	10	12	12	19	14	15				9	8	8	8	7	8	8	9	9
	9	18	12	10	12	12	19	14	15				9	8	8	8	7	8	8	9	9
	9	18	12	10	12	12	20	14	15				9	8	8	8	7	8	8	9	9
	9	18	13	10	12	12	20	14	15				9	8	8	8	7	8	8	9	9
	9	18	13	10	13	13	20	14	15				9	8	8	8	7	8	8	9	9
	9	18	14	10	13	13	20	14	15				9	8	8	8	7	8	8	9	9
	9	18	14	10	13	13	20	14	15				9	8	8	8	7	8	8	9	9
	9	18	14	10	13	13	20	14	15				9	8	8	8	7	8	8	9	9
	9	18	15	10	13	13	20	14	15				9	8	8	8	7	8	8	9	9
	9	19	15	10	13	13	20	14	15				9	9	8	8	7	8	8	9	9
	10	19	15	10	13	13	20	14	15				9	9	8	8	7	8	8	9	9
	10	19	16	10	13	13	20	14	15				9	9	8	8	7	8	8	9	9
	10	19	16	10	13	13	20	14	15				9	9	8	8	7	8	8	9	9
	10	19	16	11	13	13	20	14	15				9	9	8	8	7	8	8	9	9
	10	20	16	11	13	13	20	15	15				9	9	8	8	7	8	8	9	9
	10	20	16	11	13	13	20	15	15				9	9	8	8	7	8	8	9	9
	10	20	16	11	13	13	20	15	15				9	9	8	8	7	8	8	9	9
	10	20	16	11	13	13	20	15	15				9	9	8	8	7	8	8	9	9
	10	20	16	11	13	13	20	15	15				9	9	8	8	7	8	8	9	9
	10	20	17	11	13	14	20	15	16				9	9	8	8	7	8	8	9	9
	10	20	17	11	13	14	20	15	16				9	9	8	8	7	8	8	9	9
	10	20	17	11	13	14	20	15	16				9	9	8	8	7	8	8	9	9
	10	20	17	11	13	14	20	15	16				9	9	8	8	7	8	8	9	9
	10	20	17	11	13	14	20	15	16				9	9	8	8	7	8	8	9	9
	10	20	17	11	13	14	20	15	16				9	9	8	8	7	8	8	9	9
	10	20	17	11	13	14	20	15	16				9	9	8	8	7	8	8	9	9
	10	20	17	11	13	14	20	15	16				9	9	8	8	7	8	8	9	9
	10	20	17	11	13	14	20	16	16				9	9	8	8	7	8	8	9	9
	10	20	17	11	14	14	21	16	16				9	9	8	8	7	8	8	9	9
	10	20	18	11	14	14	21	16	16				9	9	8	8	7	8	8	9	9
	10	21	18	11	14	14	21	16	16				9	9	8	8	7	8	8	9	9
	10	21	18	11	14	14	21	16	16				9	9	8	8	7	8	8	9	9
	10	22	18	11	14	14	21	16	16				9	9	8	8	7	8	8	9	9
	10	22	18	11	14	14	21	16	16				9	9	8	8	7	8	8	9	9
	10	22	18	11	14	14	21	16	16				9	9	8	8	7	8	8	9	9
	10	22	18	11	14	14	21	16	16				9	9	8	8	7	8	8	9	9
	10	22	18	11	14	14	21	16	16				9	9	8	8	7	8	8	9	9
	10	22	18	11	14	15	21	17	16				9	9	8	8	7	8	8	9	9
	10	22	18	11	14	15	21	17	16				9	9	8	8	7	8	8	9	9
	10	8	18	11	14	15	21	17	16				9	9	8	8	7	8	8	9	9
	10	9	18	11	14	15	21	17	17				9	9	8	8	7	8	8	9	9
	10	9	18	11	14	15	21	17	17				9	9	8	8	8	8	8	9	9
	10	9	18	12	15	15	21	17	17				9	9	8	8	8	8	8	9	9
	10	10	18	12	15	15	21	17	17				9	9	8	8	8	8	8	9	9
	10	10	18	12	15	15	21	18	17				9	9	8	8	8	8	8	9	9
	10	10	18	12	15	15	21	18	17				9	9	8	8	8	8	8	9	9
	10	10	18	12	15	15	22	18	17				9	9	8	8	8	8	8	9	9
	10	10	18	12	15	15	22	18	17				9	9	8	8	8	8	8	9	9
	10	10	18	12	15	15	22	18	17				9	9	8	8	8	8	8	9	9
	11	10	18	12	15	15	22	18	17				9	9	8	8	8	8	8	9	9
	11	10	19	12	15	15	22	18	17				9	9	8	8	8	8	8	9	9
	11	10	19	12	15	15	22	18	17				9	9	8	8	8	8	9	9	9
	11	10	19	12	16	15	22	18	17				9	9	8	8	8	8	9	9	9
	11	11	19	12	16	15	22	18	17				9	9	8	8	8	8	9	9	9
	11	11	19	12	16	16	22	18	17				9	9	8	8	8	8	9	9	9
	11	11	19	12	16	16	23	18	18				9	9	8	9	8	8	9	9	9
	11	11	19	12	16	16	23	18	18				9	9	8	9	8	8	9	9	9
	11	11	19	12	16	16	9	18	18				9	9	8	9	8	8	9	9	9
	11	11	19	12	16	16	9	18	18				9	9	8	9	8	8	9	9	9
	11	11	19	12	16	16	9	19	18				9	9	8	9	8	8	9	9	9
	11	11	19	12	17	16	10	19	18				9	9	8	9	8	8	9	9	9
	11	11	19	12	17	16	10	19	18				9	9	8	9	8	8	9	9	9
	11	11	19	12	17	16	10	19	18				9	9	8	9	8	8	9	9	9
	11	11	19	12	17	16	10	19	18				9	9	8	9	8	8	9	9	9
	11	12	19	12	17	16	10	19	19				9	9	8	9	8	8	9	9	9
	11	12	19	13	17	16	10	19	19				9	9	8	9	8	8	9	9	9
	11	12	19	13	17	16	10	19	19				9	9	8	9	8	8	9	9	9
	11	12	19	13	17	16	10	19	19				9	9	8	9	8	8	9	9	9
	11	12	19	13	17	16	10	19	19				9	9	8	9	8	8	9	9	9
	11	12	19	13	18	16	10	19	19				9	9	8	9	8	8	9	9	9
	11	12	20	13	18	16	10	19	19				9	9	8	9	8	8	9	9	9
	11	12	20	13	18	16	10	19	19				9	9	8	9	8	8	9	9	9
	11	12	20	13	18	16	10	19	19				9	9	8	9	8	8	9	9	10
	11	12	20	13	18	16	10	20	19				9	9	8	9	8	9	9	9	10
	11	12	20	13	18	16	10	20	20				9	9	8	9	8	9	9	9	10
	11	12	20	13	19	16	11	20	20				9	9	8	9	8	9	9	9	10
	11	12	20	13	19	16	11	20	20				10	9	8	9	8	9	9	9	10
	11	13	20	13	19	16	11	20	20				10	9	8	9	8	9	9	9	10
	11	13	20	13	19	17	11	20	20				10	9	8	9	8	9	9	9	10
	11	13	20	13	19	17	11	20	20				10	9	8	9	8	9	9	9	10
	11	13	20	13	19	17	11	20	20				10	9	8	9	8	9	9	9	10
	11	13	20	13	20	17	11	20	20				10	9	8	9	8	9	9	9	10
	11	13	20	13	20	17	11	20	20				10	9	8	9	8	9	9	10	10
	11	13	20	13	20	17	11	20	20				10	9	8	9	8	9	9	10	10
	12	13	21	13	20	17	11	20	21				10	10	8	10	8	9	9	10	10
	12	13	21	13	20	17	11	20	21				10	10	8	10	8	9	9	10	10
	12	13	21	14	21	17	11	21	21				10	10	8	10	8	9	9	10	10
	12	13	21	14	21	17	11	21	21				10	10	9	10	8	9	9	10	10
	12	13	21	14	21	17	11	21	21				10	10	9	10	8	9	9	10	10
	12	13	21	14	21	17	11	21	22				10	10	9	10	8	9	9	10	10
	12	13	21	14	21	17	12	21	22				10	10	9	10	8	9	9	10	10
	12	13	22	14	21	17	12	21	22				10	10	9	10	8	9	9	10	10
	12	13	22	14	21	17	12	21	22				10	10	9	10	8	9	9	10	10
	12	13	9	14	21	17	12	21	22				10	10	9	10	8	9	9	10	10
	12	13	10	14	21	17	12	21	22				10	10	9	10	8	9	9	10	10
	12	13	10	14	21	17	12	21	22				10	10	9	10	8	9	9	10	10
	12	13	11	14	22	17	12	21	22				10	10	9	10	8	9	9	10	10
	12	14	11	14	22	17	12	21	22				10	10	9	10	9	9	9	10	10
	12	14	11	14	22	17	12	21	22				10	10	9	10	9	9	9	10	10
	12	14	11	14	22	17	12	22	22				10	10	9	11	9	9	9	10	10
	12	14	12	14	22	17	12	22	22				10	10	9	11	9	9	9	10	10
	12	14	12	14	22	17	12	22	22				10	10	9	11	9	9	9	10	10
	12	14	12	14	22	17	12	22	22				10	10	9	12	9	9	9	10	10
	12	14	12	14	22	18	12	22	23				10	10	9	12	9	9	9	10	10
	12	14	13	14	22	18	12	22	23				10	10	9	7	9	9	9	10	10
	12	14	13	14	22	18	13	22	23				10	10	9	7	9	9	9	10	11
	12	14	13	14	23	18	13	22	23				10	10	9	8	9	9	9	10	11
	12	14	13	14	23	18	13	23	23				10	10	9	8	9	9	9	10	11
	12	14	13	14	23	18	13	23	24				10	10	9	8	9	9	10	10	11
	12	14	13	14	23	18	13	23	24				10	10	9	8	9	9	10	10	11
	12	14	14	14	23	18	13	23	24				10	10	9	8	9	9	10	10	11
	13	14	14	14	23	18	13	23	24				10	10	9	8	9	9	10	10	11
	13	14	14	14	23	18	13	23	24				10	10	9	8	9	9	10	10	11
	13	14	14	14	23	18	13	23	24				11	11	9	8	9	9	10	10	11
	13	14	15	14	23	18	13	24	24				11	11	9	8	9	9	10	11	11
	13	14	15	14	23	18	13	24	24				11	11	9	8	9	9	10	11	11
	13	14	15	14	23	18	13	24	24				11	11	9	8	9	9	10	11	11
	13	14	16	14	23	18	13	24	24				11	11	9	8	9	9	10	11	12
	13	14	16	14	23	18	13	10	24				11	12	9	8	9	9	10	11	12
	13	14	16	14	23	18	13	11	24				11	12	10	8	9	9	10	11	12
	13	14	16	14	23	18	14	11	24				11	13	10	8	9	9	10	11	12
	13	14	16	14	23	18	14	11	24				11	7	10	8	9	10	10	11	12
	13	15	17	14	23	18	14	11	25				11	7	10	8	9	10	10	12	12
	13	15	17	14	23	18	14	11	25				7	7	10	8	9	10	10	7	12
	13	15	17	14	23	18	14	11	25				7	7	11	8	9	10	10	7	12
	13	15	17	15	23	19	14	11	25				7	7	7	8	9	10	10	7	13
	13	15	17	15	7	19	14	11	25				7	7	7	8	9	10	10	7	13
	13	15	17	15	8	19	14	11	25				7	7	7	8	9	10	10	7	13
	13	15	17	15	8	19	14	11	25				7	7	7	8	9	6	6	7	13
	13	15	17	15	8	19	14	11	25				7	7	7	8	9	6	6	8	13
	13	15	17	15	8	19	14	12	25				7	7	7	8	9	6	6	8	13
	13	15	18	15	8	19	14	12	26				7	7	7	8	9	6	6	8	13
	13	15	18	15	8	19	14	12	26				7	7	7	8	9	6	6	8	13
	14	15	18	15	8	19	14	12	26				7	7	7	8	9	6	6	8	6
	14	15	18	15	9	19	14	12	26				7	7	7	8	9	6	6	8	6
	14	15	19	15	9	19	15	12	26				7	7	7	8	9	6	6	8	6
	14	15	19	15	9	19	15	12	26				7	7	7	8	10	6	6	8	6
	14	15	19	15	9	19	15	12	26				7	7	7	8	10	6	6	8	7
	14	15	20	15	9	19	15	12	26				7	7	7	8	10	6	6	8	7
	14	15	20	15	9	20	15	12	26				7	7	7	8	6	6	6	8	7
	14	15	20	15	9	20	15	12	27				8	7	7	8	6	6	6	8	7
	14	15	20	15	9	20	15	13	27				8	7	7	8	6	6	6	8	7
	14	15	20	15	9	20	15	13	27				8	7	7	8	6	6	6	8	7
	14	15	20	15	9	20	15	13	27				8	7	7	8	6	6	6	8	7
	14	16	20	15	9	20	15	13	27				8	7	7	8	6	6	6	8	7
	14	16	21	15	9	20	15	13	27				8	7	7	8	6	6	6	8	7
	14	16	21	15	9	20	15	13	27				8	7	7	8	6	6	6	8	7
	14	16	21	15	9	20	15	13	27				8	7	7	8	6	6	6	8	7
	14	16	21	15	9	20	15	13	9				8	7	7	8	6	6	6	8	7
	14	16	21	15	10	20	15	13	9				8	7	7	8	6	6	6	8	7
	14	16	21	15	10	20	15	13	11				8	7	7	8	6	6	6	8	7
	14	16	21	15	10	20	15	13	11				8	7	7	8	6	6	6	8	7
	14	16	21	15	10	20	16	13	11				8	7	7	8	6	6	6	8	7
	14	16	21	16	10	21	16	14	11				8	7	7	8	6	6	6	8	7
	14	16	21	16	10	21	16	14	11				8	7	7	8	6	6	6	8	7
	15	16	21	16	10	9	16	14	11				8	7	7	8	6	6	6	8	7
	15	16	22	16	10	9	16	14	12				8	7	7	8	6	6	6	8	7
	15	16	22	16	10	9	16	14	12				8	7	7	8	6	6	6	8	7
	15	16	22	16	10	10	16	14	12				8	7	7	8	6	6	6	8	7
	15	16	22	16	10	10	16	14	12				8	7	7	8	6	6	6	8	7
	15	17	22	16	10	10	16	14	12				8	7	7	8	6	6	6	8	7
	15	17	22	16	10	10	16	14	12				8	7	7	8	6	6	6	8	7
	15	17	22	16	10	10	16	14	12				8	7	7	8	6	6	6	8	7
	15	17	22	16	10	10	16	14	13				8	7	7	8	6	6	6	8	7
	15	17	23	16	10	10	16	14	13				8	7	7	8	6	6	6	8	7
	15	17	23	16	10	10	16	14	13				8	7	7	8	6	6	6	8	7
	15	17	23	16	10	10	16	14	13				8	7	7	8	6	6	6	8	7
	15	17	23	16	11	10	17	14	13				8	7	7	8	6	6	6	8	7
	15	17	23	16	11	10	17	14	13				8	7	7	8	6	6	7	8	7
	15	17	23	16	11	10	17	14	13				8	7	7	8	6	6	7	8	7
	15	17		16	11	11	17	14	13				8	7	7	8	6	6	7	8	7
	15	17		16	11	11	17	14	13				8	8	7	8	6	6	7	8	7
	15	17		16	11	11	17	14	13				8	8	7	8	6	6	7	8	7
	15	17		16	11	11	17	14	13				8	8	7	8	6	7	7	8	7
	15	18		17	11	11	17	14	13				8	8	7	8	6	7	7	8	7
	15	18		17	11	11	18	14	13				8	8	7	8	6	7	7	8	7
	15	18		17	11	11	18	14	13				8	8	7	8	6	7	7	8	7
	15	18		17	11	11	18	15	13				8	8	7	8	6	7	7	8	7
	16	18		17	11	11	18	15	13				8	8	7	8	6	7	7	8	7
	16	18		17	11	11	18	15	13				8	8	7	8	6	7	7	8	7
	16	18		17	11	11	18	15	13				8	8	7	8	6	7	7	8	7
	16	18		17	11	11	18	15	13				8	8	7	8	6	7	7	8	7
	16	18		17	11	11	18	15	13				8	8	7	8	6	7	7	8	7
	16	18		18	11	11	18	15	13				8	8	7	8	6	7	7	8	7
	16	19		18	12	11	18	15	13				8	8	7	8	6	7	7	8	7
	16	19		18	12	11	18	15	13				8	8	7	8	6	7	7	8	7
	16	19		18	12	11	18	15	14				8	8	7	8	6	7	7	8	7
	16	19		18	12	11	18	15	14				8	8	7	8	6	7	7	8	7
	16	19		18	12	11	18	15	14				8	8	7	8	6	7	7	8	7
	16	19		18	12	11	18	15	14				8	8	7	8	6	7	7	8	7
	16	19		18	12	11	18	15	14				8	8	7	8	6	7	7	8	7
	7	19		18	12	11	18	15	14				8	8	7	8	6	7	7	8	7
	8	19		18	12	11	18	15	14				8	8	7	8	6	7	7	8	7
	8	19		18	12	11	18	15	14				8	8	7	8	6	7	7	8	7
	8	19		18	12	11	18	15	14				8	8	7	8	6	7	7	8	7
	8	19		18	12	11	18	15	14				8	8	7	8	6	7	7	8	7
	8	19		18	12	11	18	15	14				8	8	7	8	6	7	7	8	7
	9	20		18	12	12	19	16	14				8	8	7	8	6	7	7	8	7
	9	20		19	13	12	19	16	14				8	8	7	8	6	7	7	8	7
	9	20		19	13	12	19	16	14				8	8	7	8	6	7	7	8	7
	9	20		19	13	12	19	16	14				8	8	7	8	6	7	7	8	7
	9	20		20	13	12	19	16	14				8	8	7	8	6	7	7	8	7
	9	20		20	13	12	19	16	14				8	8	7	8	6	7	7	8	7
	9	20		20	13	12	19	16	14				8	8	7	8	6	7	7	8	8
	9	20		21	13	12	19	16	14				8	8	7	8	6	7	7	8	8
	9	20		21	13	12	19	16	14				8	8	7	8	6	7	7	8	8
	9	20		21	13	12	19	16	14				8	8	7	8	6	7	7	8	8
	9	20		21	13	12	19	16	14				8	8	7	8	6	7	7	8	8
	9	20		22	13	12	19	16	14				8	8	7	8	6	7	7	8	8
	10	21		22	13	12	19	16	15				8	8	7	8	6	7	7	8	8
	10	21		7	13	12	19	16	15				8	8	7	8	6	7	7	8	8
	10	21		7	13	12	19	16	15				8	8	7	8	7	7	7	8	8
	10	21		7	13	12	19	16	15				8	8	7	8	7	7	7	8	8
	10	21		7	13	12	19	16	15				8	8	7	8	7	7	7	8	8
	10	21		7	14	12	19	16	15				8	8	7	8	7	7	7	8	8
	10	22		8	14	12	19	16	15				8	8	7	8	7	7	7	8	8
	10	22		8	14	12	19	16	15				8	8	7	8	7	7	7	9	8
	10	22		8	14	12	19	16	15				8	8	7	8	7	7	7	9	8
	10	22		8	14	12	19	16	15				8	8	7	8	7	7	7	9	8
	10	22		8	14	12	19	16	15				8	8	7	8	7	7	7	9	8
	10	22		8	14	12	19	16	15				8	8	7	8	7	7	7	9	8
	10	22		8	14	12	19	16	15				8	8	7	8	7	7	7	9	8
	10	22		8	14	12	19	16	15				8	8	7	8	7	7	7	9	8
	10	8		8	14	12	19	16	15				8	8	7	8	7	7	7	9	8
	10	9		8	14	12	19	17	16				8	8	7	8	7	7	7	9	8
	10	9		8	14	12	19	17	16				8	8	7	8	7	7	7	9	8
	10	10		8	15	12	19	17	16				8	8	7	8	7	7	7	9	8
	10	10		8	15	13	19	17	16				8	8	7	8	7	7	7	9	8
	10	10		8	15	13	19	17	16				8	8	7	8	7	7	7	9	8
	11	10		8	15	13	20	17	16				8	8	7	8	7	7	7	9	8
	11	11		9	15	13	20	17	16				8	8	7	8	7	7	7	9	8
	11	11		9	15	13	20	17	16				8	8	7	8	7	7	7	9	8
	11	11		9	15	13	20	17	16				8	8	7	8	7	7	7	9	8
	11	11		9	15	13	20	17	16				8	8	7	8	7	7	7	9	8
	11	12		9	15	13	20	17	16				8	8	7	8	7	7	7	9	8
	11	12		9	15	13	20	18	16				8	8	7	8	7	7	7	9	8
	11	12		9	15	13	20	18	16				8	8	7	8	7	7	7	9	8
	11	12		9	15	13	20	18	16				8	8	7	8	7	7	7	9	8
	11	12		9	15	13	20	18	16				8	8	7	8	7	7	7	9	8
	11	12		9	15	13	20	18	16				8	8	7	8	7	7	7	9	8
	11	12		9	16	13	20	18	16				8	8	7	8	7	7	7	9	8
	11	12		9	16	13	20	18	16				8	8	7	8	7	7	7	9	8
	11	12		9	16	13	20	18	16				8	8	7	8	7	7	7	9	8
	11	12		9	16	13	20	18	16				8	8	7	8	7	7	7	9	8
	11	12		9	16	13	20	18	16				8	8	7	8	7	7	7	9	8
	11	12		9	16	13	20	18	16				8	8	7	8	7	7	7	9	8
	11	13		10	16	13	20	18	17				8	8	7	8	7	7	7	9	8
	11	13		10	16	13	20	18	17				8	8	7	8	7	7	7	9	8
	11	13		10	17	13	20	18	17				8	8	7	8	7	7	7	9	8
	11	13		10	17	13	20	19	17				8	8	7	8	7	7	7	9	8
	11	13		10	17	13	20	19	17				8	8	7	8	7	7	7	9	8
	11	13		10	17	13	20	19	17				8	8	7	8	7	7	7	9	8
	11	13		10	17	13	20	19	17				8	8	7	8	7	7	7	9	8
	11	13		10	17	13	20	19	17				8	8	7	8	7	7	7	9	8
	11	13		10	17	13	20	19	17				8	8	7	8	7	7	7	9	8
	11	13		10	17	13	20	19	17				8	8	7	8	7	7	7	9	8
	11	13		10	17	14	20	19	17				8	8	7	8	7	8	7	9	8
	11	13		10	17	14	20	19	17				9	8	7	8	7	8	7	9	8
	11	13		10	17	14	20	19	17				9	8	7	8	7	8	7	9	8
	11	13		10	17	14	20	19	17				9	8	7	8	7	8	7	9	8
	11	14		10	17	14	21	19	17				9	8	7	8	7	8	7	9	8
	11	14		11	17	14	21	19	17				9	8	7	8	7	8	7	9	8
	11	14		11	18	14	21	20	17				9	8	7	8	7	8	7	9	8
	11	14		11	18	14	21	20	17				9	8	7	8	7	8	7	9	8
	11	14		11	18	14	21	20	18				9	8	7	8	7	8	7	9	8
	11	14		11	18	14	21	20	18				9	8	7	8	7	8	7	9	8
	11	14		11	18	14	21	20	18				9	8	7	8	7	8	7	9	8
	12	14		11	18	14	21	20	18				9	8	7	8	7	8	7	9	8
	12	14		11	18	14	22	20	18				9	8	7	8	7	8	7	9	8
	12	14		11	18	14	22	21	18				9	8	7	8	7	8	7	9	8
	12	14		11	18	14	22	21	18				9	8	7	8	7	8	7	9	8
	12	14		11	19	14	22	21	18				9	8	7	8	7	8	7	9	8
	12	14		11	19	14	23	21	18				9	8	7	8	7	8	7	9	8
	12	14		11	19	14	23	21	18				9	8	7	8	7	8	7	9	8
	12	14		11	19	14	23	21	18				9	8	8	8	7	8	7	9	8
	12	14		11	19	14	23	21	18				9	8	8	8	7	8	7	9	8
	12	15		11	20	14	8	22	18				9	8	8	8	7	8	8	9	8
	12	15		11	20	14	8	22	18				9	8	8	8	7	8	8	9	8
	12	15		11	20	14	9	22	18				9	8	8	8	7	8	8	9	8
	12	15		12	20	14	9	22	18				9	8	8	8	7	8	8	9	8
	12	15		12	20	14	9	22	18				9	8	8	8	7	8	8	9	8
	12	15		12	21	14	9	22	18				9	8	8	8	7	8	8	9	9
	12	15		12	21	14	9	22	18				9	8	8	8	7	8	8	9	9
	12	15		12	21	14	9	22	18				9	8	8	8	7	8	8	9	9
	12	15		12	21	15	9	22	18				9	8	8	8	7	8	8	9	9
	12	15		12	21	15	9	22	18				9	8	8	8	7	8	8	9	9
	12	16		12	21	15	9	22	19				9	8	8	8	7	8	8	9	9
	12	16		12	21	15	9	22	19				9	8	8	8	7	8	8	9	9
	12	16		12	21	15	9	22	19				9	9	8	8	7	8	8	9	9
	12	16		12	21	15	9	22	19				9	9	8	8	7	8	8	9	9
	12	16		12	22	15	10	22	19				9	9	8	8	7	8	8	9	9
	12	16		12	22	15	10	22	19				9	9	8	8	7	8	8	9	9
	13	16		12	22	15	10	23	19				9	9	8	8	7	8	8	9	9
	13	16		12	22	15	10	23	19				9	9	8	8	7	8	8	9	9
	13	16		12	23	15	10	23	19				9	9	8	8	7	8	8	9	9
	13	16		12	23	15	10	23	19				9	9	8	8	7	8	8	9	9
	13	16		12	23	15	10	23	19				9	9	8	8	7	8	8	9	9
	13	17		12	23	16	10	23	19				9	9	8	8	7	8	8	9	9
	13	17		13	23	16	10	23	19				9	9	8	8	7	8	8	9	9
	13	17		13	7	16	10	23	19				9	9	8	8	7	8	8	9	9
	13	17		13	8	16	10	23	19				9	9	8	8	7	8	8	9	9
	13	17		13	8	16	10	23	20				9	9	8	8	7	8	8	9	9
	13	17		13	8	16	10	23	20				9	9	8	8	7	8	8	9	9
	13	17		13	9	16	10	23	20				9	9	8	8	7	8	8	9	9
	13	18		13	9	16	10	23	20				9	9	8	8	7	8	8	9	9
	13	18		13	9	16	10	23	20				9	9	8	8	7	8	8	9	9
	13	18		13	9	16	10	23	20				9	9	8	8	7	8	8	9	9
	13	18		13	9	16	10	23	20				9	9	8	8	7	8	8	9	9
	13	18		13	9	16	11	24	20				9	9	8	8	7	8	8	9	9
	13	18		13	9	16	11	24	20				9	9	8	8	7	8	8	9	9
	13	18		13	9	17	11	24	20				9	9	8	8	7	8	8	9	9
	13	18		13	9	17	11	24	20				9	9	8	8	7	8	8	9	9
	13	18		13	10	17	11	24	20				9	9	8	8	7	8	8	9	9
	13	18		14	10	17	11	24	20				9	9	8	8	7	8	8	9	9
	13	18		14	10	17	11	24	20				9	9	8	8	7	8	8	9	9
	13	19		14	10	17	11	24	21				9	9	8	8	7	8	8	9	9
	13	19		14	10	17	11	24	21				9	9	8	8	7	8	8	9	9
	13	19		14	10	17	11	24	21				9	9	8	8	7	8	8	9	9
	13	19		14	10	17	11	24	21				9	9	8	8	7	8	8	9	9
	13	19		14	10	17	11	24	22				9	9	8	8	7	8	8	9	9
	13	19		14	10	17	11	24	22				9	9	8	8	7	8	8	9	9
	13	19		14	10	17	11	11	22				9	9	8	8	7	8	8	9	9
	13	19		14	10	17	11	13	22				9	9	8	8	7	8	8	9	9
	13	19		14	10	17	11	13	22				9	9	8	8	7	8	8	9	9
	14	19		14	10	17	11	14	22				9	9	8	8	7	8	8	9	9
	14	20		14	10	18	11	14	22				9	9	8	8	7	8	8	9	9
	14	20		14	10	18	11	14	23				9	9	8	8	8	8	8	9	9
	14	20		14	10	18	12	14	23				9	9	8	8	8	8	8	9	9
	14	20		14	10	18	12	15	23				9	9	8	8	8	8	8	9	9
	14	20		14	10	18	12	15	23				9	9	8	8	8	8	8	9	9
	14	20		14	10	18	12	15	23				9	9	8	8	8	8	8	9	9
	14	20		14	11	18	12	15	23				9	9	8	8	8	8	8	9	9
	14	20		14	11	18	12	15	23				9	9	8	8	8	8	8	9	9
	14	20		14	11	18	12	16	23				9	9	8	8	8	8	9	9	9
	14	20		14	11	18	12	16	23				9	9	8	8	8	8	9	9	9
	14	20		14	11	18	12	16	23				9	9	8	8	8	8	9	9	9
	14	20		14	11	18	12	16	23				9	9	8	8	8	8	9	9	9
	14	20		14	11	19	12	16	23				9	9	8	8	8	8	9	9	9
	14	21		14	11	19	12	16	23				9	9	8	8	8	8	9	9	9
	14	21		14	11	19	12	16	23				9	9	8	8	8	8	9	9	9
	14	21		14	12	19	12	16	23				9	9	8	8	8	8	9	9	9
	14	21		15	12	19	12	16	23				9	9	8	8	8	9	9	9	9
	14	21		15	12	19	12	16	23				9	9	8	8	8	9	9	9	9
	14	21		15	12	19	12	16	23				9	9	8	8	8	9	9	9	9
	14	21		15	12	19	12	16	23				9	9	8	8	8	9	9	9	9
	14	21		15	12	19	12	16	23				9	9	8	8	8	9	9	9	9
	14	22		15	12	19	13	16	24				9	9	8	8	8	9	9	9	9
	14	22		15	12	19	13	16	24				9	9	8	8	8	9	9	9	9
	14	22		15	12	19	13	16	24				9	9	8	8	8	9	9	9	9
	15	22		15	12	19	13	17	24				9	9	8	8	8	9	9	9	9
	15	22		15	12	19	13	17	24				9	9	8	8	8	9	9	9	9
	15	22		15	12	20	13	17	24				9	9	8	8	8	9	9	9	9
	15	22		15	12	20	13	17	24				9	9	8	8	8	9	9	9	9
	15	22		15	12	20	13	17	25				9	9	8	8	8	9	9	9	9
	15	8		15	12	20	13	17	25				9	9	8	8	8	9	9	9	9
	15	8		15	12	20	13	17	25				9	9	8	8	8	9	9	10	9
	15	9		15	12	20	13	17	25				9	9	8	8	8	9	9	10	9
	15	9		15	12	20	13	17	25				10	9	8	8	8	9	9	10	9
	15	9		15	12	20	13	17	26				10	9	8	9	8	9	9	10	9
	15	9		15	12	20	14	17	26				10	9	8	9	8	9	9	10	9
	15	9		15	13	20	14	17	26				10	9	8	9	8	9	9	10	9
	15	9		15	13	20	14	18	26				10	9	8	9	8	9	9	10	9
	15	10		15	13	20	14	18	27				10	9	8	9	8	9	9	10	9
	15	10		15	13	20	14	18	27				10	9	8	9	8	9	9	10	9
	15	10		15	13	21	14	18	27				10	9	8	9	8	9	9	10	9
	15	10		15	13	21	14	18	27				10	9	8	9	8	9	9	10	9
	15	10		15	13	8	14	18	10				10	9	8	9	8	9	9	10	9
	15	11		15	13	8	14	18	10				10	9	8	9	8	9	9	10	9
	15	11		15	13	9	14	18	10				10	9	8	9	8	9	9	10	9
	15	11		15	13	9	14	19	10				10	9	8	9	8	9	9	10	9
	15	11		15	13	9	14	19	10				10	9	8	9	8	9	9	10	9
	15	11		16	13	9	14	19	10				10	10	8	9	8	9	9	10	10
	15	11		16	13	9	15	19	11				10	10	8	9	8	9	9	10	10
	16	11		16	13	9	15	19	11				10	10	8	9	8	9	9	10	10
	16	11		16	14	9	15	19	11				10	10	8	9	8	9	9	10	10
	16	11		16	14	10	15	19	11				10	10	8	9	8	9	9	10	10
	16	12		16	14	10	15	19	11				10	10	8	9	8	9	9	10	10
	16	12		16	14	10	15	20	11				10	10	8	9	8	9	9	10	10
	16	12		16	14	10	15	20	12				10	10	8	9	8	9	9	10	10
	16	12		16	14	10	15	20	12				10	10	8	9	8	9	9	10	10
	16	12		16	14	10	15	20	12				10	10	8	9	8	9	9	10	10
	16	12		16	14	10	15	20	12				10	10	8	9	8	9	9	10	10
	16	12		16	14	10	15	20	12				10	10	8	9	8	9	9	10	10
	16	12		16	14	10	15	20	12				10	10	8	9	8	9	9	10	10
	16	12		16	14	10	15	20	13				10	10	8	9	9	9	9	10	10
	16	12		16	14	10	15	20	13				10	10	8	9	9	9	9	10	10
	16	12		16	14	10	15	20	13				10	10	8	9	9	9	9	10	10
	16	12		16	15	10	15	20	13				10	10	8	9	9	9	9	10	10
	16	12		16	15	10	15	20	13				10	10	8	10	9	9	9	10	10
	16	12		16	15	10	15	20	13				10	10	8	10	9	9	9	10	10
	16	12		16	15	10	16	20	13				10	10	8	10	9	9	9	10	10
	7	12		16	15	10	16	21	13				10	10	8	10	9	9	9	10	10
	8	12		17	15	10	16	21	13				10	10	8	10	9	9	9	10	10
	8	12		17	15	11	16	21	13				10	10	8	10	9	9	9	10	10
	8	13		17	15	11	16	21	13				10	10	8	10	9	9	9	10	10
	8	13		17	15	11	16	21	14				10	10	8	10	9	9	9	10	10
	8	13		17	15	11	16	21	14				10	10	8	10	9	9	9	11	10
	8	13		17	15	11	16	21	14				10	10	9	7	9	9	9	11	10
	8	13		17	15	11	16	21	14				10	10	9	7	9	9	10	11	10
	9	13		17	15	11	16	21	14				10	10	9	8	9	9	10	11	10
	9	13		17	15	11	16	21	14				11	10	9	8	9	9	10	11	10
	9	13		17	16	11	16	21	14				11	10	9	8	9	9	10	11	10
	9	13		17	16	11	16	22	14				11	10	9	8	9	9	10	11	10
	9	13		17	16	11	16	22	14				11	10	9	8	9	9	10	11	10
	9	13		17	16	11	16	22	14				11	10	9	8	9	9	10	11	10
	9	13		17	16	11	16	22	14				11	10	9	8	9	9	10	11	10
	9	13		17	16	11	16	22	14				11	11	9	8	9	9	10	11	10
	9	13		17	16	12	16	22	14				11	11	9	8	9	9	10	11	10
	9	13		17	16	12	16	22	14				11	11	9	8	9	9	6	11	11
	10	13		17	16	12	17	22	15				11	11	9	8	9	9	6	11	11
	10	14		17	16	12	17	22	15				11	11	9	8	9	9	6	12	11
	10	14		18	16	12	17	22	15				11	11	9	8	9	9	6	12	11
	10	14		18	16	12	17	22	15				11	12	9	8	9	9	6	7	11
	10	14		18	16	12	17	22	15				11	12	10	8	9	9	6	7	11
	10	14		18	16	12	17	22	15				11	13	11	8	9	9	6	7	11
	10	14		18	16	12	17	23	15				11	13	11	8	9	10	6	7	11
	10	14		18	16	12	17	23	15				11	7	11	8	9	10	6	7	12
	10	14		18	16	12	17	23	15				7	7	12	8	9	10	6	7	12
	10	14		18	17	13	17	23	15				7	7	12	8	9	10	6	7	12
	10	14		18	17	13	17	23	15				7	7	7	8	9	10	6	7	12
	10	14		18	17	13	17	23	15				7	7	7	8	9	10	6	7	12
	10	14		18	17	13	17	23	15				7	7	7	8	9	10	6	7	12
	10	14		18	17	13	17	23	15				7	7	7	8	9	10	6	8	12
	10	14		18	17	13	17	23	15				7	7	7	8	9	10	6	8	12
	10	14		18	17	13	17	23	15				7	7	7	8	9	10	6	8	12
	10	14		18	17	13	17	23	15				7	7	7	8	10	10	6	8	12
	10	14		18	17	13	17	23	15				7	7	7	8	10	10	6	8	13
	10	14		18	17	13	17	23	15				7	7	7	8	10	10	6	8	13
	10	15		18	17	14	17	24	15				7	7	7	8	10	10	6	8	13
	10	15		18	17	14	17	24	15				7	7	7	8	6	10	6	8	13
	10	15		18	18	14	17	24	15				7	7	7	8	6	10	6	8	13
	10	15		18	18	14	17	24	15				7	7	7	8	6	10	6	8	13
	10	15		18	18	14	17	24	15				7	7	7	8	6	10	6	8	13
	10	15		18	18	14	17	24	16				7	7	7	8	6	10	6	8	13
	10	15		19	18	15	17	24	16				7	7	7	8	6	6	6	8	13
	11	15		19	18	15	18	24	16				7	7	7	8	6	6	6	8	13
	11	15		19	18	15	18	24	16				7	7	7	8	6	6	6	8	7
	11	15		19	18	15	18	24	16				7	7	7	8	6	6	6	8	7
	11	15		19	18	15	18	9	16				7	7	7	8	6	6	6	8	7
	11	15		19	18	15	18	9	16				7	7	7	8	6	6	6	8	7
	11	15		19	18	15	18	10	16				7	7	7	8	6	6	6	8	7
	11	15		20	19	15	18	10	16				7	7	7	8	6	6	6	8	7
	11	15		20	19	16	18	10	16				7	7	7	8	6	6	6	8	7
	11	15		20	19	16	18	10	16				7	7	7	8	6	6	6	8	7
	11	15		20	19	16	18	10	16				7	7	7	8	6	6	6	8	7
	11	15		20	19	16	18	10	16				7	7	7	8	6	6	6	8	7
	11	15		20	19	16	18	10	16				8	7	7	8	6	6	6	8	7
	11	16		21	20	16	18	11	16				8	7	7	8	6	6	6	8	7
	11	16		21	20	17	18	11	16				8	7	7	8	6	6	6	8	7
	11	16		21	20	17	18	11	16				8	7	7	8	6	6	6	8	7
	11	16		21	20	17	18	11	16				8	7	7	8	6	6	6	8	7
	11	16		21	20	17	18	11	16				8	7	7	8	6	6	6	8	7
	11	16		21	21	17	18	11	16				8	7	7	8	6	6	6	8	7
	11	16		21	21	17	18	11	16				8	7	7	8	6	6	6	8	7
	11	16		21	21	17	18	11	16				8	7	7	8	6	6	6	8	7
	11	16		21	21	17	18	11	16				8	7	7	8	6	6	6	8	7
	11	16		21	21	17	18	11	16				8	7	7	8	6	6	6	8	7
	11	16		21	22	18	18	11	16				8	7	7	8	6	6	6	8	7
	11	16		22	22	18	18	11	16				8	7	7	8	6	6	6	8	7
	11	16		22	22	18	18	11	16				8	7	7	8	6	6	7	8	7
	11	16		22	22	18	18	11	16				8	7	7	8	6	6	7	8	7
	11	16		7	22	18	18	11	17				8	7	7	8	6	6	7	8	7
	11	17		7	22	18	18	11	17				8	7	7	8	6	6	7	8	7
	11	17		7	22	18	18	11	17				8	7	7	8	6	6	7	8	7
	11	17		8	23	18	18	11	17				8	7	7	8	6	6	7	8	7
	11	17		8	23	19	18	11	17				8	8	7	8	6	6	7	8	7
	11	17		8	23	19	18	11	17				8	8	7	8	6	7	7	8	7
	11	17		8	23	19	18	11	17				8	8	7	8	6	7	7	8	7
	11	17		8	23	19	18	12	17				8	8	7	8	6	7	7	8	7
	11	17		8	23	19	18	12	17				8	8	7	8	6	7	7	8	7
	11	17		9	23	19	18	12	18				8	8	7	8	6	7	7	8	7
	12	17		9	23	19	19	12	18				8	8	7	8	6	7	7	8	7
	12	17		9	23	19	19	12	18				8	8	7	8	6	7	7	8	7
	12	18		9	23	20	19	12	18				8	8	7	8	6	7	7	8	7
	12	18		9	23	20	19	12	19				8	8	7	8	6	7	7	8	7
	12	18		9	7	20	19	12	19				8	8	7	8	6	7	7	8	7
	12	18		9	7	20	19	12	19				8	8	7	8	6	7	7	8	7
	12	18		9	7	20	19	12	19				8	8	7	8	6	7	7	8	7
	12	18		9	8	20	19	12	19				8	8	7	8	6	7	7	8	7
	12	18		9	8	20	19	12	19				8	8	7	8	6	7	7	8	7
	12	18		9	8	21	19	12	19				8	8	7	8	6	7	7	8	7
	12	18		9	8	21	19	12	19				8	8	7	8	6	7	7	8	7
	12	18		9	8	21	19	12	19				8	8	7	8	6	7	7	8	7
	12	18		10	9	21	19	12	19				8	8	7	8	6	7	7	8	7
	12	18		10	9	21	19	12	19				8	8	7	8	6	7	7	8	7
	12	19		10	9	9	19	12	19				8	8	7	8	6	7	7	8	8
	12	19		10	9	9	20	12	19				8	8	7	8	6	7	7	8	8
	12	19		10	9	9	20	12	20				8	8	7	8	6	7	7	8	8
	12	19		10	9	10	20	12	20				8	8	7	8	6	7	7	8	8
	12	19		10	9	10	20	12	20				8	8	7	8	6	7	7	8	8
	12	19		10	10	10	20	12	20				8	8	7	8	7	7	7	8	8
	12	19		10	10	10	20	12	20				8	8	7	8	7	7	7	8	8
	12	19		10	10	10	20	12	20				8	8	7	8	7	7	7	8	8
	12	19		10	10	10	20	12	20				8	8	7	8	7	7	7	8	8
	12	19		10	10	11	20	12	20				8	8	7	8	7	7	7	8	8
	12	19		10	10	11	20	12	20				8	8	7	8	7	7	7	8	8
	12	19		10	10	11	20	12	20				8	8	7	8	7	7	7	8	8
	12	20		10	10	11	20	12	20				8	8	7	8	7	7	7	8	8
	12	20		10	10	11	20	13	20				8	8	7	8	7	7	7	8	8
	12	20		10	10	11	20	13	20				8	8	7	8	7	7	7	8	8
	12	21		10	10	11	20	13	21				8	8	7	8	7	7	7	8	8
	12	21		10	10	11	21	13	21				8	8	7	8	7	7	7	8	8
	12	21		10	10	11	21	13	21				8	8	7	8	7	7	7	8	8
	12	22		10	11	11	21	13	21				8	8	7	8	7	7	7	8	8
	13	22		10	11	11	21	13	22				8	8	7	8	7	7	7	8	8
	13	22		10	11	11	21	13	22				8	8	7	8	7	7	7	8	8
	13	22		10	11	11	21	13	22				8	8	7	8	7	7	7	8	8
	13	22		10	11	11	21	13	22				8	8	7	8	7	7	7	8	8
	13	22		11	11	11	21	13	22				8	8	7	8	7	7	7	8	8
	13	22		11	11	11	21	13	22				8	8	7	8	7	7	7	8	8
	13	22		11	11	11	21	13	22				8	8	7	8	7	7	7	8	8
	13	22		11	11	12	22	13	22				8	8	7	8	7	7	7	8	8
	13	22		11	11	12	22	13	22				8	8	7	8	7	7	7	8	8
	13	22		11	11	12	22	13	22				8	8	7	8	7	7	7	8	8
	13			11	11	12	22	14	22				8	8	7	8	7	7	7	8	8
	13			11	12	12	9	14	22				8	8	7	8	7	7	7	8	8
	13			11	12	12	9	14	22				8	8	7	8	7	7	7	8	8
	13			11	12	12	9	14	22				8	8	7	8	7	7	7	8	8
	13			11	12	12	9	14	22				8	8	7	8	7	7	7	8	8
	13			11	12	12	10	14	23				8	8	7	8	7	7	7	8	8
	13			11	12	12	10	14	23				8	8	7	8	7	7	7	8	8
	13			11	12	12	10	14	23				8	8	7	8	7	7	7	8	8
	13			11	12	12	10	14	23				8	8	7	8	7	7	7	8	8
	13			11	12	12	10	14	23				8	8	7	8	7	7	7	8	8
	13			11	12	12	10	14	24				8	8	7	8	7	7	7	8	8
	14			11	12	12	10	14	24				8	8	7	8	7	7	7	8	8
	14			11	12	12	10	14	24				8	8	7	8	7	7	7	8	8
	14			11	13	12	10	14	24				8	8	7	8	7	7	7	8	8
	14			11	13	12	10	14	24				8	8	7	8	7	7	7	8	8
	14			11	13	12	10	14	24				8	8	7	8	7	7	7	8	8
	14			11	13	12	10	14	24				8	8	7	8	7	7	7	8	8
	14			11	13	12	10	14	24				8	8	7	8	7	7	7	8	8
	14			11	13	12	10	14	24				8	8	7	8	7	7	7	8	8
	14			11	13	12	10	14	24				8	8	7	8	7	7	7	8	8
	14			12	13	12	11	14	24				8	8	7	8	7	7	7	8	8
	14			12	13	12	11	14	24				8	8	7	8	7	7	7	8	8
	14			12	13	13	11	14	24				8	8	7	8	7	7	7	8	8
	14			12	13	13	11	14	24				8	8	7	8	7	7	7	8	8
	14			12	13	13	11	14	24				8	8	7	8	7	7	7	9	8
	14			12	14	13	11	14	25				8	8	7	8	7	7	7	9	8
	14			12	14	13	11	14	25				8	8	7	8	7	7	7	9	8
	14			12	14	13	11	14	25				8	8	7	8	7	7	7	9	8
	14			12	14	13	11	14	25				8	8	7	8	7	7	7	9	8
	14			12	14	13	11	15	25				8	8	7	8	7	7	7	9	8
	14			12	14	13	11	15	25				8	8	7	8	7	7	7	9	8
	14			12	14	13	11	15	25				8	8	7	8	7	7	7	9	8
	14			12	14	13	11	15	25				8	8	7	8	7	7	7	9	8
	14			12	14	13	11	15	26				8	8	7	8	7	7	7	9	8
	15			12	14	13	12	15	26				8	8	7	8	7	8	7	9	8
	15			13	14	13	12	15	26				8	8	7	8	7	8	7	9	8
	15			13	14	13	12	15	26				8	8	7	8	7	8	7	9	8
	15			13	14	13	12	15	26				8	8	7	8	7	8	8	9	8
	15			13	14	13	12	15	26				8	8	7	8	7	8	8	9	8
	15			13	14	13	12	15	26				8	8	7	8	7	8	8	9	8
	15			13	14	13	12	15	27				8	8	7	8	7	8	8	9	8
	15			13	14	13	12	15	27				8	8	7	8	7	8	8	9	8
	15			13	14	13	12	15	27				8	8	7	8	7	8	8	9	8
	15			13	14	13	12	16	27				8	8	7	8	7	8	8	9	8
	15			13	14	13	12	16	27				8	8	7	8	7	8	8	9	8
	15			13	14	13	12	16	27				8	8	7	8	7	8	8	9	8
	15			13	14	13	12	16	27				8	8	7	8	7	8	8	9	8
	15			13	15	14	12	16	8				8	8	7	8	7	8	8	9	8
	15			13	15	14	12	16	9				8	8	8	8	7	8	8	9	8
	15			13	15	14	13	16	9				8	8	8	8	7	8	8	9	8
	15			14	15	14	13	16	9				8	8	8	8	7	8	8	9	8
	15			14	15	14	13	16	9				8	8	8	8	7	8	8	9	8
	15			14	15	14	13	16	10				8	8	8	8	7	8	8	9	8
	15			14	15	14	13	16	10				8	8	8	8	7	8	8	9	8
	15			14	15	14	13	16	10				8	8	8	8	7	8	8	9	8
	15			14	15	14	13	16	10				8	8	8	8	7	8	8	9	8
	15			14	15	14	13	16	10				8	8	8	8	7	8	8	9	8
	15			14	15	14	13	16	10				9	8	8	8	7	8	8	9	9
	15			14	15	14	13	16	10				9	8	8	8	7	8	8	9	9
	15			14	15	14	13	16	11				9	8	8	8	7	8	8	9	9
	15			14	16	14	13	16	11				9	8	8	8	7	8	8	9	9
	15			14	16	14	13	16	11				9	8	8	8	7	8	8	9	9
	15			14	16	14	13	16	11				9	8	8	8	7	8	8	9	9
	15			14	16	14	13	17	11				9	8	8	8	7	8	8	9	9
	15			14	16	14	13	17	11				9	8	8	8	7	8	8	9	9
	16			14	16	14	13	17	11				9	8	8	8	7	8	8	9	9
	16			14	16	14	13	17	11				9	8	8	8	7	8	8	9	9
	16			14	16	14	13	17	11				9	8	8	8	7	8	8	9	9
	16			14	16	14	13	17	11				9	8	8	8	7	8	8	9	9
	16			14	16	15	13	17	11				9	8	8	8	7	8	8	9	9
	16			14	17	15	14	18	11				9	8	8	8	7	8	8	9	9
	16			14	17	15	14	18	11				9	8	8	8	7	8	8	9	9
	16			14	17	15	14	18	11				9	8	8	8	7	8	8	9	9
	16			14	17	15	14	18	11				9	8	8	8	7	8	8	9	9
	16			14	17	15	14	18	12				9	8	8	8	7	8	8	9	9
	16			14	17	15	14	18	12				9	8	8	8	7	8	8	9	9
	16			14	17	15	14	18	12				9	9	8	8	7	8	8	9	9
	16			14	17	15	14	18	12				9	9	8	8	7	8	8	9	9
	16			14	17	15	14	18	12				9	9	8	8	7	8	8	9	9
	16			14	17	15	14	18	12				9	9	8	8	7	8	8	9	9
	16			14	17	15	14	18	12				9	9	8	8	7	8	8	9	9
	16			14	17	16	14	18	12				9	9	8	8	7	8	8	9	9
	16			14	17	16	14	18	12				9	9	8	8	7	8	8	9	9
	16			14	18	16	14	18	12				9	9	8	8	7	8	8	9	9
	16			14	18	16	14	18	12				9	9	8	8	8	8	8	9	9
	16			14	18	16	14	19	12				9	9	8	8	8	8	8	9	9
	16			14	18	16	14	19	12				9	9	8	8	8	8	8	9	9
	7			14	18	16	14	19	12				9	9	8	8	8	8	8	9	9
	8			14	18	16	14	19	12				9	9	8	8	8	8	8	9	9
	8			14	18	16	14	19	12				9	9	8	8	8	8	8	9	9
	8			14	18	16	15	19	13				9	9	8	8	8	8	8	9	9
	9			14	18	16	15	19	13				9	9	8	8	8	8	8	9	9
	9			14	18	16	15	19	13				9	9	8	8	8	8	8	9	9
	9			15	19	16	15	19	13				9	9	8	8	8	8	8	9	9
	9			15	19	16	15	19	13				9	9	8	8	8	8	8	9	9
	9			15	19	16	15	19	13				9	9	8	8	8	8	8	9	9
	9			15	19	16	15	19	13				9	9	8	8	8	8	8	9	9
	9			15	19	17	15	19	13				9	9	8	8	8	8	8	9	9
	9			15	20	17	15	19	13				9	9	8	8	8	8	8	9	9
	9			15	20	17	15	19	13				9	9	8	8	8	8	8	9	9
	9			15	20	17	15	20	13				9	9	8	8	8	8	9	9	9
	9			15	20	17	15	20	13				9	9	8	8	8	8	9	9	9
	9			15	20	17	15	20	14				9	9	8	8	8	8	9	9	9
	9			15	21	17	15	20	14				9	9	8	8	8	8	9	9	9
	9			15	21	17	15	20	14				9	9	8	8	8	8	9	9	9
	10			15	22	17	15	20	14				9	9	8	8	8	8	9	9	9
	10			15	22	17	16	20	14				9	9	8	8	8	8	9	9	9
	10			15	22	17	16	21	14				9	9	8	8	8	8	9	9	9
	10			15	22	17	16	21	14				9	9	8	8	8	8	9	9	9
	10			15	22	17	16	21	14				9	9	8	8	8	8	9	9	9
	10			15	22	17	16	21	14				9	9	8	8	8	8	9	9	9
	10			15	22	17	16	21	14				9	9	8	8	8	8	9	9	9
	10			15	22	17	16	21	14				9	9	8	8	8	8	9	9	9
	10			15	22	17	16	21	14				9	9	8	8	8	8	9	9	9
	10			15	23	18	16	21	14				9	9	8	8	8	8	9	9	9
	10			15	23	18	16	22	15				9	9	8	8	8	8	9	9	9
	10			15	23	18	16	22	15				9	9	8	8	8	8	9	9	9
	10			15	23	18	16	22	15				9	9	8	8	8	8	9	9	9
	10			15	23	18	16	22	15				9	9	8	8	8	8	9	9	9
	10			16	23	18	16	22	15				9	9	8	8	8	8	9	9	9
	10			16	23	18	16	22	15				9	9	8	8	8	8	9	9	9
	10			16	23	18	16	22	15				9	9	8	8	8	8	9	9	9
	10			16	23	18	16	22	15				9	9	8	8	8	8	9	9	9
	11			16	23	18	16	22	15				9	9	8	8	8	8	9	9	9
	11			16	23	18	16	23	15				9	9	8	8	8	8	9	9	9
	11			16	23	18	16	23	15				9	9	8	8	8	8	9	9	9
	11			16		18	16	23	15				9	9	8	8	8	8	9	9	9
	11			16		18	16	23	15				9	9	8	8	8	8	9	9	9
	11			16		18	16	23	15				9	9	8	9	8	8	9	9	9
	11			16		18	17	23	15				9	9	8	9	8	8	9	9	9
	11			16		18	17	23	15				9	9	8	9	8	8	9	9	9
	11			16		18	17	23	15				9	9	8	9	8	8	9	9	9
	11			16		18	17		15				9	9	8	9	8	8	9	9	9
	11			16		18	17		15				9	9	8	9	8	8	9	9	9
	11			16		18	17		15				9	9	8	9	8	8	9	9	9
	11			16		18	17		16				9	9	8	9	8	8	9	9	9
	11			16		19	17		16				9	9	8	9	8	9	9	9	9
	11			16		19	17		16				9	9	8	9	8	9	9	9	9
	11			16		19	17		16				9	9	8	9	8	9	9	9	9
	11			16		19	17		16				9	9	8	9	8	9	9	9	9
	11			16		19	17		16				9	9	8	9	8	9	9	9	9
	11			16		19	17		16				9	9	8	9	8	9	9	9	9
	11			16		19	17		16				9	9	8	9	8	9	9	9	9
	11			16		19	17		16				9	9	8	9	8	9	9	9	9
	11			17		19	17		16				9	9	8	9	8	9	9	9	9
	11			17		19	18		16				9	9	8	9	8	9	9	9	9
	11			17		19	18		16				9	9	8	9	8	9	9	9	9
	11			17		19	18		16				10	9	8	9	8	9	9	9	10
	11			17		19	18		17				10	9	8	9	8	9	9	10	10
	11			17		19	18		17				10	9	8	9	8	9	9	10	10
	11			17		19	18		17				10	10	8	9	8	9	9	10	10
	12			17		19	18		17				10	10	8	9	8	9	9	10	10
	12			17		19	18		17				10	10	8	9	8	9	9	10	10
	12			18		19	18		17				10	10	8	9	8	9	9	10	10
	12			18		19	18		17				10	10	8	9	9	9	9	10	10
	12			18		19	18		17				10	10	8	9	9	9	9	10	10
	12			18		19	18		17				10	10	8	9	9	9	9	10	10
	12			18		19	18		17				10	10	8	9	9	9	9	10	10
	12			18		19	18		17				10	10	9	9	9	9	9	10	10
	12			18		19	18		17				10	10	9	9	9	9	9	10	10
	12			18		19	18		17				10	10	9	9	9	9	9	10	10
	12			18		19	18		18				10	10	9	10	9	9	9	10	10
	12			18		19	18		18				10	10	9	10	9	9	9	10	10
	12			18		19	18		18				10	10	9	10	9	9	9	10	10
	12			18		20	18		18				10	10	9	10	9	9	9	10	10
	12			18		20	18		18				10	10	9	10	9	9	9	10	10
	12			18		20	18		18				10	10	9	10	9	9	9	10	10
	12			18		20	18		18				10	10	9	10	9	9	9	10	10
	12			18		20	18		18				10	10	9		9	9	10	10	10
	12			18		20	18		18				10	10	9		9	9	10	10	10
	12			18		20	18		18				10	10	9		9	9	10	11	10
	12			19		20	18		18				10	10	9		9	9	10	11	10
	12			19		20	19		18				10	10	9		9	9	10	11	10
	12			19		20	19		18				10	10	9		9	9	10	11	10
	12			19		20	19		18				10	10	9		9	9	10	11	10
	12			19		20	19		18				10	10	9		9	9	10	11	10
	13			19		20	19		18				10	10	9		9	9	10	11	10
	13			19		20	19		18				10	10	9		9	9	10		10
	13			19		20	19		19				11	10	9		9	9	10		10
	13			19		20	19		19				11	10	9		9	9	10		10
	13			19		20	19		19				11	10	9		9	9	10		10
	13			19		20	19		19				11	10	9		9	9	10		10
	13			19		20	19		19				11	10	10		9	9	10		10
	13			19		20	19		19				11	10	10		9	9	10		10
	13			19		20	19		19				11	10	11		9	9	10		10
	13			20		20	19		19				11	10	12		9	9	10		10
	13			20		20	19		19				11	11			9	9	10		10
	13			20		20	19		19				11	11			9	9			10
	13			20		20	19		19				11	11			9	9			10
	13			20		20	19		19				11	11			9	10			10
	13			20		20	19		19				11				9	10			10
	13			20		21	19		19				11				9	10			10
	13			20		21	20		19								9	10			10
	13			20		21	20		19								10	10			10
	13			21		21	20		20								10	10			10
	13			21		21	20		20								10	10			10
	13			21			20		20									10			11
	13			21			20		20									10			11
	13			21			20		20									10			11
	13			21			20		20									10			11
	13			22			20		20									10			11
	13			22			20		20									10			11
	13			22			20		20									10			11
	13			22			20		20									10			11
	14			7			20		20									10			11
	14			7			20		20												11
	14			7			20		20												12
	14			7			20		20												12
	14			8			20		20												12
	14			8			20		20												12
	14			8			20		21												12
	14			8			20		21												13
	14			8			21		21												13
	14			8			21		21												13
	14			8			21		21												13
	14			8			21		21												13
	14			8			21		21
	14			8			21		21
	14			8			21		21
	14			9			21		21
	14			9			21		21
	14			9			21		21
	14			9			21		21
	14			9			21		21
	14			9			21		22
	14			9			21		22
	14			9			21		22
	14			9			21		22
	14			9			21		22
	14			9			21		22
	14			9			21		22
	14			9			21		22
	14			9			22		22
	15			9			22		22
	15			9			22		22
	15			9			22		22
	15			9			22		23
	15			10			22		23
	15			10			22		23
	15			10			22		24
	15			10			22		24
	15			10			22		24
	15			10			22		24
	15			10			22		24
	15			10			22		24
	15			10			23		24
	15			10			23		24
	15			10			23		24
	15			10			23		24
	15			10			8		24
	15			11			9		24
	15			11			9		25
	15			11			9		25
	15			11			9		25
	15			11			9		25
	15			11			10		25
	15			11			10		26
	15			11			10		26
	16			11			10		26
	16			11			10		26
	16			11			10		26
	16			11			10		27
	16			11			10		27
	16			11			10		27
	16			11			10		27
	16			11			10
	16			11			10
	16			11			10
	16			11			10
	16			11			10
	16			11			11
	16			11			11
	16			11			11
	16			11			11
	16			11			11
	16			11			11
	16			11			11
	16			12			11
	16			12			11
	16			12			11
	16			12			11
	16			12			11
				12			11
				12			11
				12			11
				12			11
				12			11
				12			11
				12			12
				12			12
				12			12
				12			12
				12			12
				12			12
				12			12
				12			12
				12			12
				12			12
				12			12
				12			12
				12			12
				13			12
				13			12
				13			12
				13			12
				13			12
				13			13
				13			13
				13			13
				13			13
				13			13
				13			13
				13			13
				13			13
				13			13
				13			13
				13			13
				13			13
				13			13
				13			14
				13			14
				13			14
				13			14
				13			14
				13			14
				13			14
				14			14
				14			14
				14			14
				14			14
				14			14
				14			14
				14			15
				14			15
				14			15
				14			15
				14			15
				14			15
				14			15
				14			15
				14			15
				14			15
				14			15
				14			15
				14			15
				14			15
				14			15
				14			15
				14			15
				14			15
				14			15
				14			15
				14			15
				14			16
				14			16
				14			16
				14			16
				14			16
				14			16
				14			16
				14			16
				14			16
				14			16
				14			16
				14			16
				14			16
				14			16
				14			16
				14			16
				15			16
				15			16
				15			16
				15			16
				15			16
				15			17
				15			17
				15			17
				15			17
				15			17
				15			17
				15			17
				15			17
				15			17
				15			17
				15			17
				15			18
				15			18
				15			18
				15			18
				15			18
				15			18
				15			18
				15			18
				15			18
				16			18
				16			18
				16			18
				16			18
				16			18
				16			18
				16			18
				16			18
				16			18
				16			18
				16			18
				16			18
				16			18
				16			19
				16			19
				16			19
				16			19
				16			19
				16			19
				16			19
				16			19
				16			19
				16			19
				16			19
				16			19
				16			19
				17			19
				17			19
				17			19
				17			19
				17			19
				17			19
				17			19
				17			20
				17			20
				17			20
				17			20
				17			20
				17			20
				18			20
				18			20
				18			20
				18			20
				18			20
				18			20
				18			20
				18			20
				18			20
				18			20
				18			20
				19			20
				19			20
				19			21
				19			21
				19			21
				19			21
				19			21
				20			21
				20			21
				20			21
				20			21
				20			21
				21			22
				21			22
				21			22
				21			22
				21			22
				21			22
							22
							22
							22

## Sheet: Sing - pupation data
	Selected line												Sibling line
	G1	G2	G3	G4	G5	G6	G7	G8	G9	Total			G1	G2	G3	G4	G5	G6	G7	G8	G9	Total
N	1140	1116	307	1120	953	1049	958	595	866	8104		N	1115	1141	1172	690	962	1139	1138	1160	574	9091
Trays	6	6	6	5	6	6	5	6	6			Trays	4	4	4	3	4	4	4	4	3
Av. pupation	11.4254	14.9041	16.7557	11.6018	13.1228	13.2602	13.2787	14.0655	17.0231	13.9375		Av. pupation	8.34798	8.51446	7.79522	8.32174	7.14553	7.37577	7.63357	8.5569	8.02091	7.96801
stdev	2.5248	3.85927	3.63025	3.24738	3.71244	3.03258	3.0966	4.55243	3.99762			stdev	1.00937	1.0509	1.07087	0.715345	1.0411	1.20528	1.21563	1.12169	1.47448
sem	0.074778	0.115524	0.207189	0.0970341	0.120258	0.0936319	0.100046	0.186632	0.135845			sem	0.0302284	0.0311114	0.0312804	0.0272327	0.0335665	0.035713	0.0360354	0.032934	0.0615435
Pupations/tray	190	186	51.1667	224	158.833	174.833	191.6	99.1667	144.333			Pupations/tray	278.75	285.25	293	230	240.5	284.75	284.5	290	191.333
	7	8	11	7	8	7	8	7	9				7	7	7	7	6	6	6	7	6
	7	8	11	7	8	7	8	7	10				7	7	7	7	6	6	6	7	6
	7	9	12	7	8	8	8	7	10				7	7	7	7	6	6	6	7	6
	7	9	12	7	8	8	9	7	10				7	7	7	8	6	6	6	7	6
	7	9	13	7	8	8	9	7	11				7	7	7	8	6	6	6	7	6
	7	9	13	7	8	8	9	7	11				7	7	7	8	6	6	6	7	6
	7	9	13	7	8	8	9	7	11				7	7	7	8	6	6	6	7	6
	7	10	13	7	8	8	9	7	11				7	7	7	8	6	6	6	7	6
	7	10	13	7	9	8	10	7	12				7	7	7	8	6	6	6	7	6
	7	10	13	7	9	8	10	7	12				7	7	7	8	6	6	6	7	6
	7	10	13	7	9	9	10	7	12				7	7	7	8	6	6	6	7	6
	7	10	13	7	9	9	10	7	12				7	7	7	8	6	6	6	7	6
	7	10	13	7	9	9	10	7	12				7	7	7	8	6	6	6	7	6
	7	10	13	7	9	9	10	7	13				7	7	7	8	6	6	6	7	6
	7	10	13	7	9	9	10	7	13				7	7	7	8	6	6	6	7	6
	7	10	13	7	9	9	10	7	13				7	7	7	8	6	6	6	7	6
	7	10	13	7	9	9	10	7	13				7	7	7	8	6	6	6	7	6
	7	10	13	7	9	9	10	7	13				7	7	7	8	6	6	6	7	6
	8	10	14	7	9	9	10	8	13				7	7	7	8	6	6	6	7	6
	8	10	14	7	9	9	10	8	13				7	7	7	8	6	6	6	7	6
	8	10	14	8	9	9	10	8	13				7	7	7	8	6	6	6	7	6
	8	10	14	8	9	9	10	8	13				7	7	7	8	6	6	6	7	6
	8	11	14	8	9	9	10	8	13				7	7	7	8	6	6	6	7	6
	8	11	14	8	9	9	10	8	14				7	7	7	8	6	6	6	7	6
	8	11	14	8	9	9	10	8	14				7	7	7	8	6	6	6	7	6
	8	11	14	8	9	9	10	8	14				7	7	7	8	6	6	6	7	6
	8	11	15	8	9	9	10	8	14				7	7	7	8	6	6	6	7	6
	8	11	15	8	9	9	10	8	14				7	7	7	8	6	6	6	7	6
	8	11	15	8	9	9	10	8	14				7	8	7	8	6	6	6	7	6
	8	11	15	8	9	9	10	8	14				7	8	7	8	6	6	6	7	6
	8	11	15	8	9	9	10	8	14				7	8	7	8	6	6	6	7	6
	8	11	15	8	9	9	11	8	14				7	8	7	8	6	6	6	7	6
	8	11	15	8	9	10	11	8	14				7	8	7	8	6	6	6	7	6
	8	11	15	8	9	10	11	8	15				7	8	7	8	6	6	6	7	6
	8	12	16	8	9	10	11	8	15				7	8	7	8	6	6	6	7	6
	8	12	16	8	10	10	11	8	15				7	8	7	8	6	6	6	7	6
	8	12	17	8	10	10	11	8	15				7	8	7	8	6	6	6	7	6
	8	12	17	8	10	10	11	8	15				7	8	7	8	6	6	7	7	6
	8	12	17	8	10	10	11	8	15				7	8	7	8	6	6	7	7	6
	8	12	17	8	10	10	11	9	15				7	8	7	8	6	6	7	7	6
	8	12	17	8	10	10	11	9	15				7	8	7	8	6	6	7	8	6
	8	12	17	8	10	10	11	9	15				7	8	7	8	6	6	7	8	6
	8	12	17	8	10	10	11	9	15				7	8	7	8	6	6	7	8	6
	8	13	17	8	10	10	11	9	15				7	8	7	8	6	6	7	8	7
	8	13	17	8	10	10	11	9	15				7	8	7	8	6	6	7	8	7
	9	13	17	8	10	10	11	9	15				7	8	7	8	6	6	7	8	7
	9	13	17	8	10	10	11	9	15				7	8	7	8	6	6	7	8	7
	9	13	17	8	10	10	11	9	15				7	8	7	8	6	6	7	8	7
	9	13	17	8	10	10	11	9	15				7	8	7	8	6	6	7	8	7
	9	13	17	8	10	10	11	9	15				7	8	7	8	6	6	7	8	7
	9	13	17	8	10	10	11	9	16				7	8	7	8	6	6	7	8	7
	9	13	17	8	10	10	11	9	16				7	8	7	8	6	6	7	8	7
	9	13	18	8	10	10	11	9	16				7	8	7	8	6	6	7	8	7
	9	13	18	8	10	10	11	9	16				7	8	7	8	6	6	7	8	7
	9	13	18	8	10	10	11	9	16				7	8	7	8	6	6	7	8	7
	9	13	18	8	10	10	11	9	16				7	8	7	8	6	6	7	8	7
	9	13	18	8	10	10	11	9	16				7	8	7	8	6	6	7	8	7
	9	13	19	8	10	10	11	10	16				7	8	7	8	6	6	7	8	7
	9	14	19	8	10	10	11	10	16				8	8	7	8	6	6	7	8	7
	9	14	19	8	10	10	11	10	16				8	8	7	8	6	6	7	8	7
	9	14	19	8	10	10	11	10	16				8	8	7	8	6	6	7	8	7
	9	14	19	8	10	10	11	10	16				8	8	7	8	6	6	7	8	7
	9	14	20	8	10	10	11	10	16				8	8	7	8	6	6	7	8	7
	9	14	20	8	10	10	12	10	17				8	8	7	8	6	6	7	8	7
	10	14	20	8	10	10	12	11	17				8	8	7	8	6	6	7	8	7
	10	14	20	8	10	10	12	11	17				8	8	7	8	6	6	7	8	7
	10	14	20	8	10	10	12	11	17				8	8	7	8	6	6	7	8	7
	10	14	20	9	10	10	12	11	17				8	8	7	8	6	6	7	8	7
	10	14	20	9	10	10	12	11	17				8	8	7	8	6	6	7	8	7
	10	14	21	9	10	10	12	11	17				8	8	7	8	6	6	7	8	7
	10	14	21	9	10	10	12	11	17				8	8	7	8	6	6	7	8	7
	10	14	21	9	10	11	12	11	17				8	8	7	8	6	6	7	8	7
	10	14	21	9	10	11	12	12	17				8	8	7	8	6	6	7	8	7
	10	14	21	9	10	11	12	12	17				8	8	7	8	6	6	7	8	7
	10	14	22	9	11	11	12	12	17				8	8	7	8	6	6	7	8	7
	10	14	22	9	11	11	12	12	18				8	8	7	8	6	6	7	8	7
	10	15	22	9	11	11	12	12	18				8	8	7	8	6	6	7	8	7
	10	15	22	9	11	11	12	12	18				8	8	7	8	6	6	7	8	7
	10	15	22	9	11	11	12	13	18				8	8	7	8	6	6	7	8	7
	10	15	22	9	11	11	12	13	18				8	8	7	8	6	6	7	8	7
	10	15	23	9	11	11	12	13	18				8	8	7	8	6	6	7	8	7
	10	15	11	9	11	11	12	13	18				8	8	7	8	6	6	7	8	7
	10	15	12	9	11	11	12	13	18				8	8	7	8	6	6	7	8	7
	10	15	13	9	11	11	12	13	18				8	8	7	8	6	6	7	8	7
	10	15	13	9	11	11	12	14	18				8	8	7	8	6	6	7	8	7
	10	15	13	9	11	11	12	14	18				8	8	7	8	6	6	7	8	7
	11	15	13	9	11	11	12	14	18				8	8	7	8	7	6	7	8	7
	11	15	13	9	11	11	12	14	18				8	8	7	8	7	7	7	8	7
	11	15	14	9	11	11	12	14	18				8	8	7	8	7	7	7	8	7
	11	15	14	9	11	11	12	14	18				8	8	7	8	7	7	7	8	7
	11	15	14	9	11	11	12	14	19				8	8	7	8	7	7	7	8	7
	11	15	15	9	11	11	12	15	19				8	8	7	8	7	7	7	8	7
	11	15	15	9	11	11	12	15	19				8	8	7	8	7	7	7	8	7
	11	15	16	9	11	11	12	15	19				8	8	7	8	7	7	7	8	7
	11	15	16	9	11	11	13	15	19				8	8	7	8	7	7	7	8	7
	11	15	17	9	11	11	13	15	19				8	8	7	8	7	7	7	8	7
	11	15	17	9	11	11	13	15	19				8	8	7	8	7	7	7	8	7
	11	15	17	9	11	11	13	15	19				8	8	7	8	7	7	7	8	7
	11	15	20	9	11	11	13	16	19				8	8	7	8	7	7	7	8	7
	11	15	20	9	11	11	13	16	19				8	8	7	8	7	7	7	8	7
	11	15	21	9	11	11	13	16	20				8	8	7	8	7	7	7	8	7
	11	15	21	9	11	11	13	16	20				8	8	7	8	7	7	7	8	7
	11	16	21	9	11	11	13	16	20				8	8	7	8	7	7	7	8	7
	11	16	22	9	12	12	13	16	20				8	8	7	8	7	7	7	8	7
	11	16	22	9	12	12	13	16	20				8	8	7	8	7	7	7	8	7
	11	16	22	9	12	12	14	16	20				8	8	7	8	7	7	7	8	8
	11	16	10	9	12	12	14	17	20				8	8	7	8	7	7	7	8	8
	11	16	10	10	12	12	14	17	20				8	8	7	8	7	7	7	8	8
	11	16	10	10	12	12	14	17	20				8	8	7	8	7	7	7	8	8
	11	16	10	10	13	12	14	17	20				8	8	7	8	7	7	7	8	8
	11	16	10	10	13	12	14	17	21				8	8	7	8	7	7	7	8	8
	11	16	10	10	13	12	15	17	21				8	8	7	8	7	7	7	8	8
	11	16	11	10	13	12	15	17	21				8	8	7	8	7	7	7	8	8
	11	16	11	10	13	12	15	17	21				8	8	7	8	7	7	7	8	8
	11	16	11	10	13	12	15	18	22				8	8	7	8	7	7	7	8	8
	11	16	11	10	13	12	15	19	22				8	8	7	8	7	7	7	8	8
	11	17	11	10	13	12	16	20	22				8	8	7	8	7	7	7	8	8
	11	17	12	10	13	12	16	20	22				8	8	7	8	7	7	7	8	8
	11	17	12	10	13	12	16	20	22				8	8	7	8	7	7	7	8	8
	11	17	12	10	13	12	16	20	22				8	8	7	8	7	7	7	8	8
	11	17	12	10	13	12	16	20	22				8	8	7	8	7	7	7	8	8
	11	17	13	10	14	12	16	20	22				8	8	7	8	7	7	7	8	8
	11	17	13	10	14	12	16	20	22				8	8	7	8	7	7	7	8	8
	11	17	13	10	14	12	16	20	22				8	8	7	8	7	7	8	8	8
	11	17	13	10	14	12	16	20	22				8	8	7	8	7	7	8	9	8
	11	17	14	10	14	12	16	21	22				8	8	7	8	7	7	8	9	8
	12	17	14	10	14	13	16	21	23				8	8	7	8	7	7	8	9	8
	12	17	14	10	14	13	16	21	23				8	8	7	8	7	7	8	9	8
	12	17	14	10	14	13	16	21	23				8	8	7	8	7	7	8	9	8
	12	17	15	10	14	13	16	22	23				8	8	7	8	7	7	8	9	8
	12	17	15	10	14	13	16	22	24				8	8	7	8	7	7	8	9	8
	12	17	15	10	14	13	16	22	25				8	8	7	8	7	7	8	9	8
	12	17	15	10	14	13	16	23	25				8	8	7	8	7	7	8	9	8
	12	18	16	10	14	13	16	23	25				8	8	7	8	7	7	8	9	8
	12	18	16	10	15	13	16	23	25				8	8	7	8	7	7	8	9	8
	12	18	16	10	15	13	16	24	25				8	8	7	8	7	7	8	9	8
	12	18	16	10	15	13	16	24	25				8	8	7	8	7	7	8	9	8
	12	18	17	10	15	13	17	8	25				8	8	7	8	7	7	8	9	8
	12	18	17	10	15	13	17	8	26				8	8	7	8	7	7	8	9	8
	12	18	17	11	15	13	17	8	26				8	8	7	8	7	7	8	9	8
	12	18	17	11	15	13	17	8	26				8	8	7	8	7	7	8	9	8
	12	18	17	11	15	13	17	8	26				8	8	7	8	7	7	8	9	8
	12	18	17	11	15	13	17	8	26				8	8	7	8	7	7	8	9	8
	12	18	18	11	15	13	17	9	26				8	8	7	8	7	7	8	9	8
	12	18	18	11	15	13	17	9	26				8	8	7	8	7	7	8	9	9
	12	18	18	11	15	13	17	9	27				8	8	7	8	7	7	8	9	9
	12	18	18	11	15	13	17	9	27				8	8	7	8	7	7	8	9	9
	12	19	19	11	16	13	17	9	27				8	8	7	8	7	7	8	9	9
	13	19	19	11	16	14	17	9	27				8	8	7	8	7	7	8	9	9
	13	19	19	11	16	14	17	10	27				8	8	7	8	7	7	8	9	9
	13	19	20	11	16	14	17	10	27				8	8	7	8	7	7	8	9	9
	13	19	20	11	16	14	17	10	27				8	8	8	8	7	7	8	9	9
	13	19	20	11	16	14	17	10	10				8	8	8	8	7	7	8	9	9
	13	19	20	11	16	14	17	10	11				8	8	8	8	7	7	8	9	9
	13	19	20	11	16	14	17	10	11				8	8	8	8	7	7	8	9	9
	13	19	21	11	16	14	17	10	11				8	8	8	8	7	7	8	9	9
	13	19	21	11	16	14	17	10	11				8	8	8	8	7	7	8	9	9
	13	19	21	11	16	14	17	10	11				8	8	8	8	7	7	8	9	9
	13	20	21	11	16	14	17	10	12				8	8	8	8	7	7	8	9	9
	13	20	21	11	17	14	18	10	12				8	8	8	8	7	7	8	9	9
	13	20	22	11	17	15	18	10	12				8	8	8	8	7	7	8	9	9
	13	20	22	11	17	15	18	10	12				8	8	8	8	7	7	8	9	9
	13	20	22	11	17	15	18	10	12				8	8	8	8	7	7	8	9	9
	13	20	10	11	17	15	18	10	12				8	8	8	8	7	7	8	9	9
	13	20	11	11	17	15	18	10	13				9	8	8	8	7	7	8	9	9
	13	20	11	11	17	15	18	10	13				9	9	8	8	7	7	8	9	9
	13	20	11	12	17	15	18	10	13				9	9	8	8	7	7	8	9	9
	13	20	11	12	17	15	18	10	13				9	9	8	8	7	7	8	9	10
	13	20	11	12	17	15	19	10	13				9	9	8	8	7	7	8	9	10
	13	20	12	12	17	15	19	10	13				9	9	8	8	7	7	8	9	10
	14	20	12	12	17	15	19	10	13				9	9	8	8	7	7	8	9	10
	14	20	12	12	17	15	20	10	13				9	9	8	8	7	8	8	9	10
	14	20	12	12	17	15	20	11	13				9	9	8	8	7	8	8	9	7
	14	21	12	12	17	15	7	11	13				9	9	8	8	7	8	8	9	7
	14	21	13	12	17	15	7	11	14				9	9	8	8	7	8	8	9	7
	14	21	13	12	18	15	8	11	14				9	9	8	9	7	8	8	9	7
	14	21	13	12	18	15	8	11	14				9	9	8	9	7	8	8	9	7
	14	21	13	12	18	15	8	11	14				9	9	8	9	7	8	8	9	7
	14	21	14	12	18	15	8	11	14				9	9	8	9	7	8	8	9	7
	14	22	14	12	18	15	8	11	14				9	9	8	9	7	8	8	9	7
	14	22	14	12	18	15	8	11	14				9	9	8	9	7	8	8	9	7
	14	22	14	12	18	16	8	11	14				9	9	8	9	7	8	8	9	7
	14	22	15	12	18	16	9	11	14				9	9	8	9	7	8	8	9	7
	14	22	15	12	19	16	9	11	14				9	9	8	9	7	8	8	9	7
	15	22	15	12	19	16	9	11	14				9	9	8	9	7	8	8	9	7
	15	22	16	13	19	16	9	11	14				9	9	8	9	7	8	8	9	7
	15	22	16	13	19	16	9	11	14				9	9	8	9	7	8	8	9	7
	15	8	16	13	20	16	9	11	14				9	9	8	9	7	8	8	9	7
	15	8	16	13	20	16	9	11	14				9	9	8	9	7	8	8	9	7
	15	8	16	13	20	16	9	11	14				9	9	8	9	7	8	8	9	7
	15	8	16	13	20	16	9	12	14				9	9	8	9	7	8	8	9	7
	15	8	17	13	21	16	9	12	14				9	9	8	9	7	8	8	9	7
	15	9	17	13	21	16	9	12	15				9	9	8	9	7	8	8	9	7
	15	9	17	13	22	16	9	12	15				9	9	8	9	7	8	8	9	7
	15	9	17	13	22	16	9	12	15				9	9	8	9	7	8	8	9	7
	15	9	17	13	22	16	9	12	15				9	9	8	9	7	8	8	9	7
	15	9	17	14	22	16	9	12	15				9	9	8	9	7	8	8	9	7
	15	9	17	14	8	16	10	12	15				9	9	8	9	7	8	8	9	7
	15	9	17	14	8	16	10	12	15				9	9	8	9	7	8	8	9	7
	15	9	17	14	8	16	10	12	15				9	9	8	9	7	8	9	9	7
	15	9	17	14	8	17	10	12	15				9	9	8	9	7	8	9	9	7
	15	9	17	14	8	17	10	13	15				9	9	8	9	7	8	9	9	7
	16	9	18	14	9	17	10	13	16				9	9	8	9	7	8	9	9	7
	16	10	18	14	9	17	10	13	16				9	9	8	9	8	8	9	9	7
	16	10	18	14	9	17	10	13	16				9	9	8	9	8	8	9	9	7
	16	10	18	14	9	17	10	13	16				9	9	8	9	8	8	9	9	7
	16	10	19	14	9	17	10	13	16				9	9	8	9	8	8	9	9	7
	16	10	19	15	9	17	10	13	16				9	9	8	9	8	8	9	9	7
	16	11	19	15	9	18	10	13	16				9	9	8	9	8	8	9	9	7
	16	11	20	15	10	18	10	13	16				9	9	8	9	8	8	9	9	7
	16	11	20	15	10	18	10	13	16				9	9	8	9	8	8	9	9	7
	16	11	20	15	10	18	10	13	16				9	9	8	9	8	8	9	9	7
	7	11	20	15	10	18	10	13	16				9	9	8	9	8	8	9	9	7
	7	11	20	15	10	18	10	13	16				9	9	8	9	8	8	9	9	7
	7	11	21	15	10	18	10	14	16				9	9	8	9	8	8	9	9	7
	7	11	21	15	10	18	10	14	16				9	9	8	9	8	8	9	9	7
	7	11	21	15	10	18	10	14	16				9	9	8	9	8	8	9	9	7
	7	11	21	15	10	18	10	14	16				9	9	8	9	8	8	9	9	7
	7	11	21	15	10	18	10	14	16				9	9	8	9	8	8	9	9	7
	7	12	21	15	10	19	10	14	17				9	9	8	9	8	8	9	9	7
	7	12	21	15	10	20	10	14	17				9	9	8	9	8	8	9	9	7
	7	12	22	15	10	7	10	14	17				9	9	8	9	8	8	9	9	7
	7	12	22	15	10	8	11	14	17				9	9	8	9	8	8	9	9	7
	7	12	22	15	11	8	11	14	17				9	9	8	9	8	8	9	9	7
	8	12	22	15	11	8	11	14	17				9	9	8	10	8	8	9	9	7
	8	12	22	15	11	8	11	14	17				9	9	8	10	8	8	9	9	7
	8	12	22	15	11	9	11	15	17				9	9	8	10	8	9	9	9	7
	8	12	22	15	11	9	11	15	17				9	9	9	10	8	9	9	9	7
	8	12	23	15	11	9	11	15	17				9	9	9	10	8	9	9	9	7
	8	12	11	15	11	9	11	15	17				9	9	9	10	8	9	9	9	7
	8	12	11	15	11	9	11	15	17				9	9	9	10	8	9	9	9	7
	8	12	11	15	11	9	11	15	18				9	9	9	10	8	9	9	9	7
	8	12	12	16	11	9	11	16	18				9	9	9	10	8	9	9	9	7
	8	12	12	16	11	9	11	16	18				9	9	9	10	8	9	9	9	7
	8	12	12	16	11	9	11	16	18				9	9	9	10	8	9	9	9	7
	8	13	13	16	11	9	11	16	18				9	9	9	10	8	9	9	9	7
	8	13	13	16	11	9	11	16	18				9	9	9	10	8	9	9	9	7
	8	13	13	16	11	9	11	16	18				9	9	9	10	8	9	9	9	7
	8	13	14	16	11	9	11	17	18				9	9	9	10	8	9	9	9	7
	8	13	14	16	11	9	11	17	19				9	9	9	10	8	9	9	9	7
	8	13	15	16	11	9	11	17	19				9	9	9	10	9	9	9	9	7
	8	13	15	16	11	10	12	18	19				10	9	9	10	9	9	9	9	7
	8	13	16	16	11	10	12	18	19				10	9	9	10	9	9	9	9	7
	8	13	16	17	11	10	12	19	19				10	9	9	10	9	9	9	10	7
	8	13	16	17	11	10	12	20	19				10	10	9	10	9	9	9	10	7
	8	13	16	17	12	10	12	20	20				10	10	9	10	9	9	9	10	7
	9	13	16	17	12	10	12	20	20				10	10	9	10	9	9	9	10	7
	9	13	17	17	12	10	12	21	20				10	10	9	10	9	9	9	10	7
	9	13	17	18	12	10	12	21	20				10	10	9	10	9	9	9	10	7
	9	13	18	18	12	10	12	21	20				10	10	9	10	9	9	9	10	7
	9	13	18	18	12	10	12	21	20				10	10	9	10	9	9	9	10	7
	9	13	18	18	12	10	12	21	21				10	10	9	10	9	9	9	10	7
	9	13	18	18	13	10	12	21	21				10	10	9	11	9	9	9	10	7
	9	13	19	18	13	10	12	22	21				10	10	9	11	9	9	9	10	7
	9	13	19	19	13	10	12	22	21				10	10	9	12	9	9	9	10	7
	9	13	19	19	13	10	12	22	22				10	10	9	12	9	9	9	10	7
	9	13	19	19	13	10	12	23	22				10	10	9	12	9	9	9	10	7
	9	13	20	20	13	10	12	23	22				10	10	9	7	9	9	9	10	7
	9	13	20	21	13	10	12	23	22				10	10	9	7	9	9	9	10	7
	9	14	20	21	13	10	13	9	22				10	10	9	7	9	9	10	10	7
	9	14	20	7	13	10	13	10	22				10	10	9	7	9	9	10	10	7
	9	14	21	7	13	10	13	10	22				10	10	9	7	9	9	10	10	7
	9	14	21	7	14	10	13	10	23				10	10	9	7	9	9	10	10	7
	9	14	21	7	14	10	13	10	23				10	10	9	8	9	9	10	10	7
	10	14	21	7	14	11	13	10	23				10	10	9	8	9	9	10	10	7
	10	14	21	7	14	11	13	10	23				10	10	9	8	9	9	10	10	7
	10	14	21	7	14	11	13	10	23				10	10	9	8	9	9	10	10	7
	10	14	21	7	14	11	13	11	23				10	10	9	8	9	9	10	10	7
	10	14	21	7	14	11	13	11	23				10	11	9	8	9	9	10	10	7
	10	14	21	7	15	11	13	11	23				10	11	9	8	9	9	10	10	7
	10	14	21	7	15	11	13	11	23				10	11	9	8	9	9	10	10	7
	10	15	22	7	15	11	13	11	24				10	11	9	8	10	10	10	10	7
	11	15	22	7	15	11	13	11	24				10	11	9	8	10	10	10	10	7
	11	15	22	7	15	11	13	11	24				10	12	10	8	10	10	10	10	7
	11	15	22	7	15	11	13	12	25				10	12	10	8	10	10	10	11	7
	11	15	22	7	15	11	13	12	25				10	12	10	8	10	10	10	11	7
	11	15	22	7	15	11	14	12	25				10	12	10	8	10	10	10	11	7
	11	15	23	7	15	11	14	12	26				10	12	10	8	10	10	10	11	7
	11	15	23	7	15	11	14	12	26				10	7	10	8	10	10	10	11	7
	11	15	23	7	15	11	14	12	26				11	7	10	8	6	10	10	11	7
	11	15	11	7	15	11	14	12	27				11	7	10	8	6	10	10	11	7
	11	15	11	7	15	11	14	12	27				11	7	10	8	6	10	10	11	7
	11	15	11	7	15	11	14	12	10				11	7	10	8	6	10	10	11	8
	11	15	12	7	15	11	14	13	10				11	7	10	8	6	10	10	11	8
	11	15	12	7	15	11	15	13	10				11	7	10	8	6	10	6	11	8
	11	15	13	7	15	11	15	13	11				11	7	10	8	6	6	6	12	8
	11	15	13	7	15	11	15	13	11				11	7	10	8	6	6	6	12	8
	11	15	13	7	15	11	15	14	11				11	7	11	8	6	6	6	12	8
	11	16	13	7	16	11	15	14	11				7	7	11	8	6	6	6	12	8
	11	16	14	7	16	11	15	14	12				7	7	11	8	6	6	6	12	8
	11	16	16	8	16	11	15	14	12				7	7	11	8	6	6	6	12	8
	11	16	16	8	16	11	15	14	12				7	7	11	8	6	6	6	7	8
	11	16	16	8	16	11	15	15	12				7	7	11	8	6	6	6	7	8
	11	16	17	8	16	11	15	15	13				7	7	12	8	6	6	6	7	8
	11	16	18	8	16	11	15	16	13				7	7	12	8	6	6	6	7	8
	11	16	18	8	16	11	15	17	13				7	7	12	8	6	6	6	7	8
	11	16	18	8	16	11	15	17	13				7	7	12	8	6	6	6	7	8
	11	16	19	8	16	11	15	17	13				7	7	12	8	6	6	6	7	8
	11	16	19	8	16	11	16	17	13				7	7	12	8	6	6	6	7	8
	11	16	20	8	16	11	16	18	13				7	7	7	8	6	6	6	7	8
	11	16	21	8	16	11	16	18	13				7	7	7	8	6	6	6	7	8
	11	17	21	8	16	11	16	19	14				7	7	7	8	6	6	6	7	8
	11	17	21	8	16	11	16	19	14				7	7	7	8	6	6	6	7	8
	11	17	22	8	16	12	16	20	14				7	7	7	8	6	6	6	7	8
	11	17	22	8	16	12	16	20	14				7	7	7	8	6	6	6	7	8
	11	17	23	8	16	12	16	20	14				7	7	7	8	6	6	6	7	8
	11	17	23	8	17	12	16	21	14				7	7	7	8	6	6	6	7	8
	11	17		8	17	12	16	21	14				7	7	7	8	6	6	6	7	8
	11	17		8	17	12	16	21	14				7	7	7	8	6	6	6	7	8
	11	17		8	17	12	16	21	14				7	7	7	8	6	6	6	7	8
	11	17		8	17	12	16	21	14				7	7	7	8	6	6	6	7	8
	11	17		8	17	12	16	21	14				7	7	7	8	6	6	6	7	8
	11	17		8	17	12	16	21	15				7	7	7	8	6	6	6	7	8
	11	17		8	17	12	16	21	15				7	7	7	8	6	6	6	7	8
	11	18		8	17	12	16	21	15				7	7	7	8	6	6	6	7	8
	11	18		8	17	12	16	21	15				7	7	7	8	6	6	6	7	9
	11	18		8	18	12	16	22	15				7	7	7	8	6	6	6	7	9
	12	18		8	18	12	16	22	15				7	7	7	8	6	6	6	7	9
	12	18		8	18	12	16	22	15				7	7	7	8	6	6	6	7	9
	12	18		8	18	12	16	23	15				7	8	7	8	6	6	6	7	9
	12	18		8	18	12	16	23	15				7	8	7	8	6	6	6	7	9
	12	18		8	18	12	17	23	15				7	8	7	8	6	6	6	7	9
	12	18		8	18	12	17	8	15				7	8	7	8	6	6	6	7	9
	12	18		8	18	12	17	8	15				7	8	7	8	6	6	6	7	9
	12	18		8	18	12	17	9	15				7	8	7	8	6	6	6	7	9
	12	18		8	18	12	17	9	15				7	8	7	8	6	6	6	7	9
	12	18		8	19	13	17	9	15				7	8	7	8	6	6	6	7	9
	12	18		8	19	13	17	9	16				7	8	7	8	6	6	6	7	9
	12	19		8	19	13	17	10	16				7	8	7	8	6	6	6	7	9
	12	19		8	19	13	17	10	16				7	8	7	8	6	6	6	7	9
	13	19		8	19	13	17	10	16				7	8	7	8	6	6	6	7	9
	13	19		8	20	13	17	10	16				7	8	7	8	6	6	6	7	9
	13	19		8	20	13	17	10	16				7	8	7	8	6	6	6	7	9
	13	19		8	20	13	17	10	16				7	8	7	8	6	6	6	7	9
	13	19		8	20	13	17	10	16				7	8	7	8	6	6	6	7	9
	13	19		8	21	13	17	10	16				7	8	7	8	6	6	6	7	9
	13	19		8	21	13	17	10	16				7	8	7	8	6	6	7	7	9
	13	20		9	21	13	17	10	16				7	8	7	8	6	6	7	7	9
	13	20		9	21	13	17	10	16				7	8	7	8	6	6	7	7	9
	13	20		9	21	13	17	10	16				7	8	7	8	6	6	7	7	9
	13	20		9	21	13	17	10	17				7	8	7	8	6	6	7	7	9
	13	20		9	22	13	17	10	17				7	8	7	8	6	6	7	7	9
	13	20		9	22	13	17	10	17				7	8	7	8	6	6	7	7	9
	13	20		9	23	13	17	11	17				7	8	7	8	6	6	7	7	9
	13	20		9	23	13	17	11	17				7	8	7	8	6	7	7	7	9
	13	21		9	23	13	18	11	17				7	8	7	8	6	7	7	7	9
	13	21		9	23	13	18	11	17				7	8	7	8	6	7	7	8	9
	14	21		9	8	13	18	11	17				7	8	7	8	6	7	7	8	10
	14	21		9	9	13	18	11	17				7	8	7	8	6	7	7	8	10
	14	21		9	9	14	18	11	17				8	8	7	8	6	7	7	8	10
	14	21		9	9	14	18	11	17				8	8	7	8	6	7	7	8	10
	14	21		9	9	14	18	11	18				8	8	7	8	7	7	7	8	10
	14	21		9	9	14	18	11	18				8	8	7	8	7	7	7	8	10
	14	21		9	9	14	18	11	18				8	8	7	8	7	7	7	8	10
	14	21		9	9	14	18	11	18				8	8	7	8	7	7	7	8	10
	14	21		9	9	14	18	12	18				8	8	7	8	7	7	7	8	10
	14	22		9	9	14	18	12	18				8	8	7	8	7	7	7	8	10
	14	22		9	9	14	18	12	18				8	8	7	8	7	7	7	8	10
	14	22		9	9	14	18	12	18				8	8	7	8	7	7	7	8	10
	14	22		9	9	14	18	12	18				8	8	7	8	7	7	7	8	10
	14	22		9	9	14	18	12	19				8	8	7	8	7	7	7	8	10
	14	22		9	9	14	18	12	19				8	8	7	8	7	7	7	8	10
	14	22		9	10	15	18	12	19				8	8	7	8	7	7	7	8	10
	14	22		9	10	15	18	12	19				8	8	7	8	7	7	7	8	10
	14	22		9	10	15	18	12	19				8	8	7	8	7	7	7	8	10
	14	22		9	10	15	18	12	19				8	8	7	8	7	7	7	8	10
	15	22		9	10	15	18	12	19				8	8	7	8	7	7	7	8	10
	15	22		9	10	15	18	12	20				8	8	7	8	7	7	7	8	10
	15	8		9	10	15	18	13	20				8	8	7	8	7	7	7	8	10
	15	8		9	10	15	19	13	20				8	8	7	8	7	7	7	8	10
	15	8		9	10	15	19	13	20				8	8	7	8	7	7	7	8	11
	15	8		9	10	15	19	13	20				8	8	7	8	7	7	7	8	11
	15	8		9	10	15	19	14	20				8	8	7	8	7	7	7	8	11
	15	8		9	10	15	20	14	21				8	8	7	8	7	7	7	8	11
	15	8		9	10	15	20	14	21				8	8	7	8	7	7	7	8	11
	15	8		9	10	15	20	14	21				8	8	7	8	7	7	7	8	11
	15	8		9	10	15	8	14	21				8	8	7	8	7	7	7	8	11
	15	8		9	10	15	8	14	21				8	8	7	8	7	7	7	8	11
	15	8		9	10	15	8	15	22				8	8	7	8	7	7	7	8	11
	15	8		9	10	15	9	15	22				8	8	7	8	7	7	7	8	11
	15	8		9	10	16	9	15	22				8	8	7	8	7	7	7	8	11
	15	8		9	10	16	9	15	23				8	8	7	8	7	7	7	8	11
	15	8		9	11	16	9	15	23				8	8	7	8	7	7	7	8	11
	16	8		9	11	16	9	15	23				8	8	7	8	7	7	7	8	11
	16	9		9	11	16	10	15	24				8	8	7	8	7	7	7	8	11
	16	9		9	11	16	10	15	24				8	8	7	8	7	7	7	8	11
	16	9		9	11	16	10	16	24				8	8	7	8	7	7	7	8	11
	16	9		9	11	16	10	16	25				8	8	7	8	7	7	7	8	11
	16	9		10	11	16	10	16	25				8	8	7	8	7	7	7	8	11
	16	9		10	11	16	10	16	26				8	8	7	8	7	7	7	8	11
	16	9		10	11	16	10	16	27				8	8	7	8	7	7	7	8	11
	16	9		10	11	16	10	16	10				8	8	7	8	7	7	7	8	11
	16	9		10	11	16	10	16	10				8	8	7	8	7	7	7	8	12
	16	9		10	11	16	10	16	10				8	8	7	8	7	7	7	8	12
	16	9		10	11	16	10	16	11				8	8	7	8	7	7	7	8	12
	16	9		10	11	16	10	17	11				8	8	7	8	7	7	7	8	12
	16	9		10	11	16	10	17	11				8	8	7	8	7	7	7	8	13
	7	10		10	11	16	10	17	11				8	8	7	8	7	7	7	8	13
	7	10		10	11	16	10	17	12				8	8	7	8	7	7	7	8	13
	7	10		10	11	16	10	17	12				8	8	7	8	7	7	7	8	14
	7	10		10	11	16	10	17	12				8	8	7	8	7	7	7	8	14
	7	10		10	11	16	10	17	12				8	8	7	8	7	7	7	8	6
	7	10		10	11	16	10	17	12				8	8	7	8	7	7	7	8	6
	7	10		10	11	16	10	17	13				8	8	7	8	7	7	7	8	6
	7	10		10	11	17	10	18	13				8	8	7	8	7	7	7	8	7
	7	10		10	11	17	10	18	13				8	8	7	8	7	7	7	8	7
	8	10		10	11	17	10	18	13				8	8	7	8	7	7	7	8	7
	8	10		10	12	17	10	18	13				8	8	7	8	7	7	7	8	7
	8	10		10	12	17	10	18	13				8	8	7	8	7	7	7	8	7
	8	11		10	12	17	10	19	13				8	8	7	8	7	7	7	8	7
	8	11		10	12	17	10	19	13				8	8	7	8	7	7	7	8	7
	8	11		10	12	17	10	19	14				8	8	7	8	7	7	7	8	7
	8	11		10	12	17	11	19	14				8	8	7	8	7	7	7	8	7
	8	11		10	13	17	11	19	14				8	8	7	8	7	7	7	8	7
	8	11		10	13	17	11	20	14				8	8	7	8	7	7	7	8	7
	8	11		10	13	17	11	20	14				8	8	7	8	7	7	7	8	7
	8	11		10	14	17	11	20	15				8	8	7	8	7	7	7	8	7
	8	11		10	14	17	11	20	15				8	8	7	8	7	7	7	8	7
	8	11		10	14	17	11	20	15				8	8	7	8	7	7	7	8	7
	8	11		10	14	17	11	20	15				8	8	7	8	7	7	7	8	7
	8	11		10	14	18	11	21	15				8	8	7	8	7	7	7	8	7
	8	11		10	14	18	11	21	15				8	8	7	8	7	7	7	8	7
	8	11		10	15	18	11	21	15				8	8	7	8	7	7	7	8	7
	9	11		10	15	18	11	21	15				8	8	7	8	7	7	7	8	7
	9	11		11	15	19	11	21	15				8	8	7	8	7	7	7	8	7
	9	11		11	15	19	11	22	15				8	8	7	8	7	7	7	8	7
	9	11		11	16	19	11	22	15				8	9	7	8	7	7	7	8	7
	9	11		11	16	20	11	22	15				8	9	7	8	7	7	7	8	7
	9	12		11	16	20	11	22	16				8	9	7	8	7	7	7	8	7
	9	12		11	16	20	11	22	16				8	9	7	8	7	7	7	8	7
	9	12		11	16	8	11	23	16				8	9	7	8	7	7	7	8	7
	9	12		11	17	8	11	23	16				8	9	7	8	7	7	7	8	7
	9	12		11	17	9	11	23	16				8	9	7	8	7	7	7	8	7
	9	12		11	17	9	11	23	16				8	9	7	8	7	7	7	8	7
	9	12		11	17	10	12	23	16				8	9	7	8	7	7	8	8	7
	9	12		11	18	10	12	24	16				8	9	7	8	7	7	8	8	7
	10	12		11	18	10	12	7	16				8	9	7	8	7	7	8	8	7
	10	12		11	18	10	12	7	16				8	9	7	8	7	8	8	8	7
	10	12		11	18	10	12	8	16				8	9	7	8	7	8	8	8	7
	10	12		11	18	10	12	8	16				8	9	7	8	7	8	8	8	7
	10	12		11	18	10	12	8	16				8	9	7	8	7	8	8	8	7
	10	12		11	19	11	12	8	16				8	9	7	8	7	8	8	8	7
	10	12		11	19	11	12	8	16				8	9	7	8	7	8	8	8	7
	10	13		11	20	11	12	8	16				8	9	8	8	7	8	8	8	7
	10	13		11	20	11	12	8	16				8	9	8	8	7	8	8	8	7
	10	13		11	21	11	12	8	16				8	9	8	8	7	8	8	8	7
	10	13		11	21	11	12	8	16				8	9	8	8	7	8	8	8	7
	10	13		11	22	11	12	9	17				8	9	8	8	7	8	8	8	7
	10	13		11	22	11	12	9	17				8	9	8	8	7	8	8	8	7
	10	13		11	22	11	12	9	17				8	9	8	8	7	8	8	8	7
	10	13		11	22	11	12	9	17				8	9	8	8	7	8	8	9	7
	10	13		11	22	11	12	9	17				8	9	8	8	7	8	8	9	8
	10	13		11	23	11	12	10	17				8	9	8	8	7	8	8	9	8
	10	13		11	23	11	12	10	17				8	9	8	8	7	8	8	9	8
	10	13		12	8	11	12	10	17				8	9	8	8	7	8	8	9	8
	10	13		12	8	12	12	10	17				8	9	8	8	7	8	8	9	8
	10	13		12	8	12	13	10	17				9	9	8	8	7	8	8	9	8
	10	14		12	8	12	13	10	17				9	9	8	8	7	8	8	9	8
	10	14		12	8	12	13	10	17				9	9	8	8	7	8	8	9	8
	10	14		12	9	12	13	10	17				9	9	8	8	7	8	8	9	8
	10	14		12	9	12	13	11	17				9	9	8	8	7	8	8	9	8
	10	14		12	9	12	13	11	17				9	9	8	8	7	8	8	9	8
	10	14		12	9	12	13	11	17				9	9	8	8	7	8	8	9	8
	10	14		12	9	12	13	11	17				9	9	8	8	7	8	8	9	8
	10	14		12	9	12	13	11	17				9	9	8	8	7	8	8	9	8
	11	14		12	9	13	13	12	17				9	9	8	8	7	8	8	9	8
	11	14		13	9	13	13	12	17				9	9	8	8	7	8	8	9	8
	11	14		13	9	13	13	12	18				9	9	8	8	7	8	8	9	8
	11	14		13	9	13	13	12	18				9	9	8	8	7	8	8	9	8
	11	14		13	9	13	13	12	18				9	9	8	8	7	8	8	9	8
	11	14		13	9	13	13	12	18				9	9	8	8	7	8	8	9	8
	11	14		13	9	13	13	12	18				9	9	8	8	8	8	8	9	8
	11	14		13	9	13	13	13	18				9	9	8	8	8	8	8	9	8
	11	14		13	9	13	13	13	18				9	9	8	8	8	8	8	9	8
	11	14		13	9	13	13	13	18				9	9	8	8	8	8	8	9	8
	11	14		13	9	13	13	14	18				9	9	8	8	8	8	8	9	8
	11	14		13	9	14	13	14	18				9	9	8	8	8	8	8	9	8
	11	14		13	10	14	13	15	18				9	9	8	8	8	8	8	9	8
	11	15		14	10	14	14	15	18				9	9	8	8	8	8	8	9	8
	11	15		14	10	14	14	15	18				9	9	8	8	8	8	8	9	8
	11	15		14	10	14	14	15	19				9	9	8	8	8	8	8	9	8
	11	15		14	10	14	14	15	19				9	9	8	8	8	8	8	9	8
	11	15		14	10	14	14	15	19				9	9	8	8	8	8	8	9	8
	11	15		14	10	14	14	15	19				9	9	8	8	8	8	8	9	8
	11	15		14	10	15	14	16	19				9	9	8	8	8	8	8	9	8
	12	15		14	10	15	14	16	19				9	9	8	8	8	8	8	9	8
	12	15		14	10	15	14	16	19				9	9	8	8	8	8	8	9	8
	12	15		14	10	15	14	16	19				9	9	8	8	8	8	8	9	8
	12	15		14	10	16	14	17	19				9	9	8	9	8	8	8	9	8
	12	15		14	10	16	14	17	19				9	9	8	9	8	8	8	9	8
	12	15		14	10	16	14	18	19				9	9	8	9	8	8	8	9	8
	12	15		14	10	16	14	18	20				9	9	8	9	8	8	8	9	8
	12	16		14	10	16	14	19	20				9	9	8	9	8	8	8	9	8
	12	16		14	10	17	14	19	20				9	9	8	9	8	8	8	9	8
	12	16		15	10	17	14	20	20				9	9	8	9	8	8	8	9	8
	12	16		15	10	17	14	20	20				9	9	8	9	8	8	8	9	8
	12	16		15	10	17	15	20	20				9	9	8	9	8	8	9	9	8
	12	16		15	10	17	15	21	20				9	9	8	9	8	8	9	9	8
	12	16		15	10	17	15	21	20				9	9	8	9	8	8	9	9	8
	12	16		15	10	17	15	21	20				9	9	8	9	8	8	9	9	8
	12	16		15	10	17	15	22	20				9	9	8	9	8	8	9	9	8
	12	16		15	10	17	15	22	20				9	9	8	9	8	8	9	9	8
	12	16		16	10	17	15	22	21				9	9	8	9	8	8	9	9	8
	12	16		16	11	18	15	23	21				9	9	8	9	8	8	9	9	8
	12	16		16	11	18	15	23	21				9	9	8	9	8	8	9	9	8
	12	16		16	11	18	15	24	21				9	9	8	9	8	8	9	9	8
	12	16		16	11	18	15	24	21				9	9	8	9	8	8	9	9	8
	12	16		16	11	18	16	10	21				9	9	8	9	8	8	9	9	8
	12	16		16	11	18	16	10	21				9	9	8	9	8	8	9	9	8
	12	16		16	11	18	16	10	22				9	9	8	9	8	8	9	9	8
	13	16		16	11	19	16	10	22				9	10	8	9	8	8	9	9	8
	13	17		17	11	20	16	10	22				9	10	8	9	8	8	9	9	8
	13	17		17	11	8	16	10	22				9	10	8	9	8	8	9	9	8
	13	17		19	11	8	16	11	22				9	10	8	9	8	9	9	9	8
	13	17		7	11	9	16	11	22				9	10	8	9	8	9	9	9	8
	13	17		7	11	9	16	11	22				9	10	8	9	8	9	9	9	8
	13	17		7	11	9	16	11	22				9	10	8	9	8	9	9	9	8
	13	17		7	11	9	16	11	22				9	10	8	10	8	9	9	9	8
	13	17		7	11	10	16	11	22				9	10	8	10	8	9	9	9	8
	13	17		7	11	10	16	12	23				9	10	8	10	8	9	9	9	8
	13	17		7	11	11	16	12	23				9	10	8	10	8	9	9	9	8
	13	17		8	11	11	16	12	23				9	10	8	10	8	9	9	9	8
	13	17		8	11	11	16	12	23				9	10	8	11	8	9	9	9	8
	13	17		8	12	11	16	12	23				9	10	8	11	8	9	9	9	8
	13	17		8	12	12	16	12	23				9	10	8	7	8	9	9	9	8
	13	18		8	12	12	16	12	23				9	10	8	7	9	9	9	9	9
	13	18		8	12	12	16	12	23				9	10	8	7	9	9	9	9	9
	13	18		8	12	12	17	12	23				9	10	8	7	9	9	9	9	9
	13	18		8	12	12	17	12	23				9	10	8	8	9	9	9	9	9
	13	18		8	12	13	17	12	23				9	10	8	8	9	9	9	9	9
	13	19		8	12	13	17	12	24				9	10	9	8	9	9	9	9	9
	13	19		8	12	13	17	13	24				10	10	9	8	9	9	9	9	9
	13	19		9	12	13	17	13	24				10	10	9	8	9	9	9	9	9
	14	19		9	12	13	17	13	25				10	10	9	8	9	9	9	9	9
	14	19		9	13	13	17	13	25				10	10	9	8	9	9	9	9	9
	14	19		9	13	14	17	13	25				10	10	9	8	9	9	9	10	9
	14	19		9	13	14	17	13	25				10	10	9	8	9	9	9	10	9
	14	19		9	13	14	17	13	26				10	10	9	8	9	9	9	10	9
	14	19		9	13	14	17	13	26				10	10	9	8	9	9	9	10	9
	14	19		9	13	14	17	13	26				10	10	9	8	9	9	10	10	9
	14	20		9	13	15	17	14	26				10	10	9	8	9	9	10	10	9
	14	20		9	13	15	17	14	27				10	10	9	8	9	9	10	10	9
	14	20		9	13	15	17	14	27				10	10	9	8	9	9	10	10	10
	14	20		9	13	15	17	15	27				10	10	9	8	9	9	10	10	10
	14	20		9	14	15	17	15	11				10	10	9	8	9	9	10	10	10
	14	20		9	14	16	17	15	11				10	10	9	8	9	9	10	10	10
	14	20		9	14	16	17	15	11				10	10	9	8	9	9	10	10	10
	14	20		9	14	16	17	15	11				10	11	9	8	9	9	10	10	10
	14	20		9	14	16	17	15	11				10	11	9	8	9	9	10	10	10
	14	20		9	14	16	18	15	11				10	11	9	8	9	9	10	10	10
	14	20		9	14	16	18	15	11				10	11	9	8	9	9	10	10	10
	14	20		9	14	16	18	15	11				10	11	9	8	9	9	10	10	10
	14	20		9	14	16	18	16	12				10	11	9	8	9	10	10	10	10
	14	21		9	14	16	18	16	12				10	11	9	8	9	10	10	10	10
	14	21		9	14	17	18	16	12				11	11	9	8	9	10	10	10	10
	14	21		9	14	17	18	16	12				11	11	9	8	9	10	10	10	10
	14	21		9	14	17	18	16	12				11	11	9	8	9	10	10	10	10
	14	21		10	14	17	18	16	12				11	11	9	8	9	10	10	10	10
	15	21		10	15	17	18	16	12				7	11	9	8	9	10	10	10	11
	15	21		10	15	17	18	17	12				7	11	9	8	10	10	10	10	11
	15	21		10	15	17	18	17	13				7	11	9	8	10	10	10	10	11
	15	21		10	15	17	18	17	13				7	11	9	8	10	10	10	10	11
	15	21		10	15	17	18	17	13				7	12	9	8	10	10	10	10	11
	15	21		10	15	17	18	17	13				7	12	9	8	10	6	10	10	11
	15	21		10	15	17	18	17	13				7	12	9	8	10	6	10	11	11
	15	21		10	15	17	18	17	13				7	12	9	8	10	6	6	11	11
	15	21		10	15	17	18	18	13				7	7	9	8	10	6	6	11	11
	16	21		10	15	18	19	18	13				7	7	9	8	6	6	6	11	11
	16	21		10	15	18	19	18	13				7	7	9	8	6	6	6	11	12
	16	21		10	15	18	19	18	13				7	7	10	8	6	6	6	11	12
	16	22		10	15	18	19	19	13				7	7	10	8	6	6	6	11	12
	16	22		10	16	18	19	19	13				7	7	10	8	6	6	6	11	12
	16	22		10	16	18	19	19	14				7	7	10	8	6	6	6	11	12
	16	22		10	16	18	19	19	14				7	7	10	8	6	6	6	11	12
	16	22		10	16	18	19	20	14				7	7	10	8	6	6	6	11
	16	22		10	16	18	20	20	14				7	7	10	8	6	6	6	11
	7	22		10	16	18	20	20	14				7	7	10	8	6	6	6	11
	7	8		10	16	18	20	20	14				7	7	10	8	6	6	6	11
	7	9		10	16	18	20	20	14				7	7	10	8	6	6	6	12
	7	9		10	16	18	20	20	14				7	7	10	8	6	6	6	12
	8	9		10	16	18	20	20	14				7	7	10	8	6	6	6	12
	8	9		10	17	19	20	20	14				7	7	10	8	6	6	6	12
	8	9		10	17	19	8	20	14				7	7	10	8	6	6	6	12
	8	9		10	17	19	8	21	14				7	7	10	8	6	6	6	7
	8	9		10	17	19	9	21	14				7	7	11	8	6	6	6	7
	8	9		10	17	19	9	21	14				7	7	11	8	6	6	6	7
	8	9		10	17	20	9	21	15				7	7	11	8	6	6	6	7
	8	10		10	18	20	9	21	15				7	7	11	8	6	6	6	7
	8	10		10	18	20	9	21	15				7	7	12	8	6	6	6	7
	8	10		10	18	20	10	21	15				7	7	12	8	6	6	6	7
	8	10		10	18	21	10	22	15				7	7	12	8	6	6	6	7
	8	10		10	18	21	10	22	15				7	7	12	8	6	6	6	7
	8	10		10	18	8	10	23	15				7	7	7	8	6	6	6	7
	8	10		10	19	8	10	23	15				7	7	7	8	6	6	6	7
	8	10		10	19	8	10	24	15				7	7	7	8	6	6	6	7
	8	10		10	19	8	10		15				7	7	7	8	6	6	6	7
	8	11		11	20	8	10		15				7	7	7	8	6	6	6	7
	8	11		11	20	8	10		15				7	7	7	8	6	6	6	7
	9	11		11	21	8	10		16				7	7	7	8	6	6	6	7
	9	11		11	22	9	10		16				7	7	7	8	6	6	6	7
	9	11		11	22	9	10		16				7	7	7	8	6	6	6	7
	9	11		11	22	9	10		16				7	7	7	8	6	6	6	7
	9	11		11	22	9	10		16				7	7	7	8	6	6	6	7
	9	11		11	7	9	10		16				7	7	7	8	6	6	6	7
	9	11		11	7	9	10		16				7	7	7	8	6	6	6	7
	9	11		11	8	9	11		16				7	8	7	8	6	6	6	7
	9	11		11	8	9	11		16				7	8	7	8	6	6	6	7
	9	11		11	8	9	11		16				7	8	7	8	6	6	6	7
	9	11		11	8	9	11		16				7	8	7	8	6	6	6	7
	9	11		11	8	9	11		16				7	8	7	8	6	6	6	7
	9	11		11	8	9	11		16				7	8	7	8	6	6	6	7
	9	12		11	8	9	11		16				7	8	7	8	6	6	6	7
	9	12		11	8	9	11		16				7	8	7	8	6	6	6	7
	9	12		11	8	9	11		16				7	8	7	8	6	6	6	7
	9	12		11	9	9	11		16				8	8	7	8	6	6	6	7
	9	12		11	9	9	11		16				8	8	7	8	6	6	6	7
	9	12		11	9	10	11		16				8	8	7	8	6	6	6	7
	9	12		11	9	10	11		16				8	8	7	8	6	6	6	7
	9	12		11	9	10	11		16				8	8	7	8	6	6	6	7
	9	12		11	9	10	11		16				8	8	7	8	6	6	6	7
	9	12		11	9	10	11		16				8	8	7	8	6	6	6	7
	9	12		11	9	10	11		16				8	8	7	8	6	6	6	7
	9	13		11	9	10	11		16				8	8	7	8	6	6	6	7
	9	13		11	9	10	11		16				8	8	7	8	6	6	6	7
	9	13		11	9	10	11		16				8	8	7	8	6	6	6	7
	9	13		11	9	10	11		16				8	8	7	8	6	6	6	7
	9	13		11	9	10	12		16				8	8	7	8	6	6	6	7
	9	13		11	9	10	12		17				8	8	7	8	6	6	6	7
	10	13		11	9	10	12		17				8	8	7	8	6	6	6	7
	10	13		11	9	10	12		17				8	8	7	8	6	6	6	7
	10	14		11	9	10	12		17				8	8	7	8	6	6	6	7
	10	14		11	9	10	12		17				8	8	7	8	6	6	6	7
	10	14		11	10	10	12		17				8	8	7	8	6	6	6	7
	10	14		11	10	10	12		17				8	8	7	8	6	6	6	7
	10	14		11	10	10	12		17				8	8	7	8	6	6	6	7
	10	14		12	10	11	12		17				8	8	7	8	6	6	6	7
	10	14		12	10	11	12		17				8	8	7	8	6	6	6	8
	10	14		12	10	11	12		17				8	8	7	8	6	6	6	8
	10	14		12	10	11	12		17				8	8	7	8	6	6	7	8
	10	14		12	10	11	12		17				8	8	7	8	6	6	7	8
	10	14		12	10	11	12		17				8	8	7	8	6	6	7	8
	10	14		12	10	11	12		17				8	8	7	8	6	6	7	8
	10	14		12	10	11	12		17				8	8	7	8	6	6	7	8
	10	14		12	10	11	12		17				8	8	7	8	6	6	7	8
	10	14		12	10	11	12		17				8	8	7	9	6	6	7	8
	10	14		12	10	11	12		17				8	8	7	9	6	6	7	8
	10	14		12	10	11	12		17				8	8	7	9	6	6	7	8
	10	14		12	10	11	13		17				8	8	7	9	6	6	7	8
	11	14		12	10	11	13		17				8	8	7	9	6	6	7	8
	11	14		12	10	11	13		17				8	8	7	9	6	6	7	8
	11	15		12	10	11	13		18				8	8	7	9	7	6	7	8
	11	15		12	10	11	13		18				8	8	7	9	7	6	7	8
	11	15		12	10	11	13		18				8	8	7	9	7	6	7	8
	11	15		12	10	11	13		18				8	8	7	9	7	6	7	8
	11	15		12	10	11	13		18				8	8	7	9	7	6	7	8
	11	15		12	10	11	13		18				8	8	7	9	7	6	7	8
	11	15		12	10	11	13		18				8	8	7	9	7	6	7	8
	11	15		12	10	11	13		18				8	8	7	9	7	6	7	8
	11	15		13	11	11	13		18				8	8	7	9	7	6	7	8
	11	15		13	11	11	13		18				8	8	7	9	7	6	7	8
	11	15		13	11	11	13		18				8	8	7	9	7	6	7	8
	11	15		13	11	11	13		19				8	8	7	9	7	6	7	8
	11	15		13	11	11	13		19				8	8	7	9	7	6	7	8
	11	15		13	11	11	14		19				8	8	7	9	7	6	7	8
	11	15		13	11	11	14		19				8	8	7	9	7	6	7	8
	11	15		13	11	11	14		19				8	8	7	9	7	6	7	8
	11	16		13	11	11	14		19				8	8	7	9	7	6	7	8
	11	16		13	11	11	14		19				8	8	7	9	7	6	7	8
	11	16		13	11	11	14		19				8	8	7	9	7	6	7	8
	11	16		13	11	11	14		19				8	8	7	9	7	6	7	8
	11	16		13	11	11	14		19				8	8	7	9	7	6	7	8
	11	16		13	11	11	14		20				8	8	7	9	7	7	7	8
	11	16		13	11	11	14		20				8	8	7	9	7	7	7	8
	11	16		13	11	11	14		20				8	8	7	10	7	7	7	8
	11	16		13	11	12	14		20				8	8	7	10	7	7	7	8
	11	16		14	11	12	14		20				8	8	7	10	7	7	7	8
	11	16		14	11	12	14		20				8	8	7	10	7	7	7	8
	11	16		14	11	12	14		20				8	8	7	10	7	7	7	8
	11	16		14	11	12	14		20				8	8	7	10	7	7	7	8
	11	16		14	11	12	14		20				8	8	7	10	7	7	7	8
	12	16		14	11	12	15		20				8	8	7	10	7	7	7	8
	12	16		14	11	12	15		21				8	8	7	10	7	7	7	8
	12	16		14	11	12	15		21				8	8	7	10	7	7	7	8
	12	17		14	11	12	15		22				8	8	7	10	7	7	7	8
	12	17		14	11	12	15		22				8	8	7	10	7	7	7	8
	12	17		15	11	12	15		23				8	8	7	10	7	7	7	8
	12	17		15	11	12	15		23				8	8	7	11	7	7	7	8
	12	17		15	11	12	15		23				8	8	7	11	7	7	7	8
	12	17		15	12	12	15		23				8	8	7	11	7	7	7	8
	12	17		15	12	12	15		23				8	8	7	11	7	7	7	8
	12	17		15	12	12	16		23				8	8	7		7	7	7	8
	12	17		15	12	12	16		24				8	8	7		7	7	7	8
	12	17		15	12	12	16		24				8	8	7		7	7	7	8
	12	17		15	12	12	16		25				8	8	7		7	7	7	8
	12	17		15	12	12	16		25				8	8	7		7	7	7	8
	12	17		15	12	12	16		25				8	8	7		7	7	7	8
	12	17		15	12	13	16		26				8	8	7		7	7	7	8
	12	17		15	12	13	16		26				8	8	7		7	7	7	8
	13	18		15	12	13	16		27				8	8	7		7	7	7	8
	13	18		15	12	13	16		27				8	8	7		7	7	7	8
	13	18		16	12	13	16		8				8	8	7		7	7	7	8
	13	18		16	12	13	16		8				8	8	7		7	7	7	8
	13	18		16	13	13	16		8				8	8	7		7	7	7	8
	13	18		16	13	13	16		8				8	8	7		7	7	7	8
	13	18		16	13	13	16		9				8	8	7		7	7	7	8
	13	18		16	13	13	16		9				8	8	7		7	7	7	8
	13	19		16	13	13	16		10				8	8	7		7	7	7	8
	14	19		16	13	13	16		10				8	8	7		7	7	7	8
	14	19		16	13	13	16		10				8	8	7		7	7	7	8
	14	19		16	13	13	16		10				8	8	7		7	7	7	8
	14	19		17	13	13	16		11				8	8	7		7	7	7	8
	14	19		17	14	13	16		11				8	8	7		7	7	7	8
	14	19		17	14	13	16		11				8	8	7		7	7	7	8
	14	19		17	14	13	16		11				8	8	7		7	7	7	8
	14	19		17	14	13	16		11				8	8	7		7	7	7	8
	14	19		17	14	13	16		11				8	8	7		7	7	7	8
	14	19		17	14	13	16		11				8	8	7		7	7	7	8
	14	19		17	14	13	17		11				8	8	7		7	7	7	8
	14	19		17	14	14	17		11				9	8	7		7	7	7	9
	14	20		18	14	14	17		11				9	8	7		7	7	7	9
	14	20		18	14	14	17		11				9	8	7		7	7	7	9
	14	20		18	14	14	17		11				9	8	7		7	7	7	9
	14	20		18	14	14	17		12				9	8	7		7	7	7	9
	14	20		18	14	14	17		12				9	8	7		7	7	7	9
	14	20		18	14	14	17		12				9	8	7		7	7	7	9
	14	20		19	14	14	17		12				9	8	7		7	7	7	9
	15	20		19	15	14	17		12				9	8	7		7	7	7	9
	15	20		19	15	14	17		12				9	8	7		7	7	8	9
	15	20		20	15	14	17		12				9	9	7		7	7	8	9
	15	20		20	15	14	18		12				9	9	7		7	7	8	9
	15	21		20	15	14	18		12				9	9	7		7	7	8	9
	15	21		20	15	14	18		12				9	9	7		7	7	8	9
	15	21		20	15	14	18		12				9	9	7		7	7	8	9
	15	21		21	16	14	18		12				9	9	7		7	7	8	9
	15	21		21	16	14	18		13				9	9	7		7	7	8	9
	15	21		21	16	14	18		13				9	9	7		7	7	8	9
	15	21		21	16	15	18		13				9	9	7		7	7	8	9
	15	21		22	16	15	18		13				9	9	7		7	7	8	9
	15	22		22	16	15	18		13				9	9	7		7	7	8	9
	15	22		22	16	15	18		13				9	9	7		7	7	8	9
	15	22		7	16	15	18		13				9	9	8		7	7	8	9
	15	22		7	17	15	19		13				9	9	8		7	7	8	9
	15	22		7	17	15	19		13				9	9	8		7	7	8	9
	15	22		7	17	15	20		13				9	9	8		7	7	8	9
	15	22		7	18	15	20		13				9	9	8		7	7	8	9
	15	22		8	18	15	8		13				9	9	8		7	7	8	9
	15	8		8	18	15	8		13				9	9	8		7	7	8	9
	16	8		8	18	16	8		13				9	9	8		7	7	8	9
	16	8		8	18	16	8		13				9	9	8		7	8	8	9
	16	9		8	18	16	8		13				9	9	8		7	8	8	9
	16	9		8	18	16	8		13				9	9	8		7	8	8	9
	16	9		8	18	16	8		13				9	9	8		7	8	8	9
	16	9		8	18	16	8		14				9	9	8		7	8	8	9
	16	9		8	18	16	8		14				9	9	8		7	8	8	9
	16	9		9	18	16	8		14				9	9	8		7	8	8	9
	16	9		9	18	16	8		14				9	9	8		7	8	8	9
	16	10		9	19	16	9		14				9	9	8		7	8	8	9
	16	10		9	19	16	9		14				9	9	8		7	8	8	9
	7	10		9	19	16	9		14				9	9	8		7	8	8	9
	7	10		9	19	16	9		14				9	9	8		7	8	8	9
	7	10		9	19	16	9		14				9	9	8		7	8	8	9
	7	10		9	20	16	9		14				9	9	8		8	8	8	9
	7	10		9	20	16	9		14				9	9	8		8	8	8	9
	7	10		9	20	16	9		14				9	9	8		8	8	8	9
	7	10		9	20	16	9		14				9	9	8		8	8	8	9
	8	10		9	21	16	9		14				9	9	8		8	8	8	9
	8	10		9	21	16	9		14				9	9	8		8	8	8	9
	8	10		9	21	16	9		14				9	9	8		8	8	8	9
	8	11		10	21	16	9		14				9	9	8		8	8	8	9
	8	11		10	21	16	9		15				9	9	8		8	8	8	9
	8	11		10	21	16	9		15				9	9	8		8	8	8	9
	8	11		10	21	17	9		15				9	9	8		8	8	8	9
	8	11		10	22	17	9		15				9	9	8		8	8	8	9
	8	11		10	22	17	9		15				9	9	8		8	8	8	9
	8	11		10	22	17	9		15				9	9	8		8	8	8	9
	8	11		10	23	17	9		15				9	9	8		8	8	8	9
	8	11		10	7	17	9		15				9	9	8		8	8	8	9
	8	11		10	7	17	9		15				9	9	8		8	8	8	9
	9	11		10	7	17	9		15				9	9	8		8	8	8	9
	9	11		10	8	17	9		15				9	9	8		8	8	8	9
	9	11		10	8	17	10		15				9	9	8		8	8	8	9
	9	11		10	8	17	10		15				9	9	8		8	8	8	9
	9	11		10	8	17	10		15				9	9	8		8	8	8	9
	9	11		10	8	17	10		15				9	9	8		8	8	8	9
	9	11		10	8	17	10		15				9	9	8		8	8	8	9
	9	11		10	9	17	10		15				9	9	8		8	8	8	9
	9	11		10	9	17	10		15				9	9	8		8	8	9	9
	9	11		10	9	17	10		15				9	9	8		8	8	9	9
	9	11		10	9	17	10		15				9	9	8		8	8	9	9
	9	11		10	9	17	10		15				9	9	8		8	8	9	9
	10	12		11	9	17	10		15				9	9	8		8	8	9	9
	10	12		11	9	17	10		15				9	9	8		8	8	9	9
	10	12		11	9	17	10		15				9	9	8		8	8	9	9
	10	12		11	9	17	10		16				9	9	8		8	9	9	9
	10	12		11	9	18	10		16				9	9	8		8	9	9	9
	10	12		11	9	18	10		16				9	9	8		8	9	9	9
	10	12		11	9	18	10		16				10	9	8		8	9	9	9
	10	12		11	9	18	10		16				10	9	8		8	9	9	9
	10	12		11	9	18	10		16				10	9	8		8	9	9	9
	10	12		11	9	18	10		16				10	9	8		8	9	9	9
	10	12		11	9	18	10		16				10	9	8		8	9	9	9
	10	12		11	9	18	10		16				10	9	8		8	9	9	9
	10	12		11	9	18	10		16				10	9	8		9	9	9	9
	10	12		11	9	18	10		16				10	9	8		9	9	9	9
	10	12		11	9	18	10		16				10	9	8		9	9	9	9
	10	13		11	10	18	10		16				10	9	8		9	9	9	9
	10	13		11	10	18	10		16				10	9	8		9	9	9	9
	10	13		11	10	18	10		16				10	10	8		9	9	9	9
	10	13		11	10	18	10		16				10	10	8		9	9	9	9
	11	13		11	10	18	10		16				10	10	8		9	9	9	9
	11	13		11	10	18	10		16				10	10	8		9	9	9	9
	11	13		11	10	18	10		16				10	10	8		9	9	9	9
	11	13		11	10	18	10		16				10	10	8		9	9	9	9
	11	13		11	10	19	10		17				10	10	8		9	9	9	9
	11	13		11	10	19	10		17				10	10	8		9	9	9	9
	11	13		11	10	19	10		17				10	10	8		9	9	9	9
	11	13		11	10	20	10		17				10	10	8		9	9	9	9
	11	13		11	10	20	10		17				10	10	8		9	9	9	9
	11	14		11	10	7	10		17				10	10	8		9	9	9	9
	11	14		11	10	7	10		17				10	10	8		9	9	9	9
	11	14		11	10	8	10		17				10	10	8		9	9	9	9
	11	14		12	10	8	10		17				10	10	8		9	9	9	9
	11	14		12	10	9	10		17				10	10	8		9	9	9	10
	11	14		12	10	9	10		17				10	10	8		9	9	9	10
	11	14		12	10	9	10		18				10	10	8		9	9	9	10
	11	14		12	10	9	10		18				10	10	8		9	9	9	10
	11	14		12	10	9	10		18				10	10	9		9	9	9	10
	11	14		12	10	9	10		18				10	10	9		9	9	10	10
	11	14		12	10	9	10		18				10	10	9		9	9	10	10
	11	14		12	10	9	10		18				10	10	9		9	9	10	10
	11	14		12	10	9	10		18				10	10	9		9	10	10	10
	11	14		12	11	9	10		18				10	10	9		9	10	10	10
	11	14		12	11	9	11		18				10	10	9		9	10	10	10
	11	14		12	11	9	11		18				11	10	9		9	10	10	10
	11	14		12	11	9	11		18				11	10	9		9	10	10	10
	11	14		12	11	10	11		19				11	10	9		9	10	10	10
	11	14		12	11	10	11		19				11	10	9		9	10	10	10
	11	15		12	11	10	11		19				11	10	9		9	10	10	10
	11	15		12	11	10	11		19				11	10	9		9	10	10	10
	11	15		12	11	10	11		19				11	11	9		9	10	10	10
	11	15		12	11	10	11		19				11	11	9		9	10	10	10
	11	15		12	11	10	11		19				11	11	9		10	10	10	10
	11	15		13	11	10	11		19				11	11	9		10	10	10	10
	12	15		13	11	10	11		19				7	11	9		10	10	10	10
	12	15		13	11	10	11		19				7	11	9		10	10	10	10
	12	15		13	11	10	11		19				7	11	9		10	10	10	10
	12	15		13	11	10	11		20				7	11	9		6	10	10	10
	12	15		13	11	10	11		20				7	11	9		6	10	10	10
	12	15		13	11	10	11		20				7	11	9		6	10	6	10
	12	15		13	11	10	11		20				7	12	9		6	6	6	10
	12	15		13	11	10	11		20				7	12	9		6	6	6	10
	12	15		13	12	10	11		20				7	12	9		6	6	6	10
	12	15		13	12	10	11		20				7	7	9		6	6	6	10
	12	15		13	12	10	11		20				7	7	9		6	6	6	10
	12	15		13	12	10	11		20				7	7	9		6	6	6	10
	13	15		13	12	10	11		20				7	7	9		6	6	6	10
	13	16		13	12	10	11		21				7	7	9		6	6	6	10
	13	16		13	12	10	11		21				7	7	9		6	6	6	10
	13	16		13	12	10	12		21				7	7	9		6	6	6	10
	13	16		13	12	10	12		21				7	7	9		6	6	6	11
	13	16		13	12	10	12		21				7	7	10		6	6	6	11
	13	16		13	12	10	12		22				7	7	10		6	6	6	11
	13	16		13	12	10	12		22				7	7	10		6	6	6	11
	13	16		13	12	10	12		22				7	7	10		6	6	6	11
	13	16		13	12	10	12		24				7	7	10		6	6	6	11
	13	16		13	12	10	12		24				7	7	10		6	6	6	11
	13	16		13	12	10	12						7	7	10		6	6	6	11
	13	17		13	13	10	12						7	7	10		6	6	6	11
	13	17		13	13	10	12						7	7	10		6	6	6	12
	13	17		14	13	11	12						7	7	10		6	6	6	12
	13	17		14	13	11	12						7	7	10		6	6	6	12
	13	17		14	13	11	12						7	7	10		6	6	6	12
	13	17		14	13	11	12						7	7	10		6	6	6	7
	14	17		14	13	11	12						7	7	11		6	6	6	7
	14	17		14	13	11	12						7	7	11		6	6	6	7
	14	17		14	13	11	12						7	7	11		6	6	6	7
	14	17		14	13	11	12						7	7	12		6	6	6	7
	14	17		14	13	11	12						7	7	12		6	6	6	7
	14	18		14	13	11	12						7	7	12		6	6	6	7
	14	18		14	13	11	12						7	7	7		6	6	6	7
	14	18		14	13	11	12						7	7	7		6	6	6	7
	14	18		14	14	11	12						7	7	7		6	6	6	7
	14	18		14	14	11	12						7	7	7		6	6	6	7
	14	18		14	14	11	12						7	7	7		6	6	6	7
	14	18		14	14	11	13						7	7	7		6	6	6	7
	14	18		14	14	11	13						7	7	7		6	6	6	7
	14	18		14	14	11	13						7	7	7		6	6	6	7
	14	18		14	14	11	13						7	7	7		6	6	6	7
	14	19		14	14	11	13						7	7	7		6	6	6	7
	14	19		14	14	12	13						7	7	7		6	6	6	7
	14	19		14	14	12	13						7	7	7		6	6	6	7
	14	19		14	14	12	13						7	7	7		6	6	6	7
	14	19		14	14	12	13						7	7	7		6	6	6	7
	14	19		14	14	12	13						7	7	7		6	6	6	7
	14	19		14	14	12	13						7	7	7		7	6	6	7
	15	19		14	14	12	13						7	7	7		7	6	6	7
	15	19		15	15	12	14						7	8	7		7	6	6	7
	15	19		15	15	12	14						7	8	7		7	6	6	7
	15	20		15	15	12	14						7	8	7		7	6	6	7
	15	20		15	15	12	14						7	8	7		7	6	6	7
	15	20		15	15	12	14						7	8	7		7	6	6	7
	15	20		15	15	12	14						7	8	7		7	6	6	7
	15	20		15	15	12	14						7	8	7		7	6	6	7
	15	20		15	15	12	14						8	8	7		7	6	6	7
	15	20		15	15	12	14						8	8	7		7	6	6	7
	15	20		15	15	12	14						8	8	7		7	6	6	7
	15	20		15	15	12	15						8	8	7		7	6	6	7
	15	20		15	15	12	15						8	8	7		7	6	7	7
	15	20		15	15	12	15						8	8	7		7	6	7	7
	15	20		15	15	12	15						8	8	7		7	6	7	7
	15	20		15	15	12	15						8	8	7		7	6	7	7
	15	20		15	15	13	15						8	8	7		7	6	7	7
	15	20		15	15	13	15						8	8	7		7	6	7	7
	15	21		15	15	13	15						8	8	7		7	6	7	7
	16	21		15	16	13	15						8	8	7		7	6	7	7
	16	21		15	16	13	15						8	8	7		7	6	7	7
	16	21		15	16	13	16						8	8	7		7	6	7	7
	16	21		15	16	13	16						8	8	7		7	6	7	7
	16	21		15	16	13	16						8	8	7		7	6	7	7
	16	22		15	16	13	16						8	8	7		7	6	7	7
	16	22		15	16	13	16						8	8	7		7	6	7	7
	16	22		15	16	13	16						8	8	7		7	6	7	7
	16	22		16	16	13	16						8	8	7		7	6	7	7
	16	22		16	16	13	16						8	8	7		7	6	7	7
	16	22		16	16	13	16						8	8	7		7	6	7	7
	7	22		16	16	13	16						8	8	7		7	6	7	7
	7	22		16	16	13	16						8	8	7		7	6	7	7
	7	22		16	16	13	16						8	8	7		7	7	7	7
	7	22		16	16	13	16						8	8	7		7	7	7	7
	7	8		16	16	13	16						8	8	7		7	7	7	7
	7	8		16	17	13	16						8	8	7		7	7	7	7
	7	8		16	17	13	16						8	8	7		7	7	7	7
	7	8		16	17	13	16						8	8	7		7	7	7	7
	7	8		16	17	13	16						8	8	7		7	7	7	7
	7	8		16	17	14	16						8	8	7		7	7	7	8
	8	8		16	17	14	16						8	8	7		7	7	7	8
	8	8		16	18	14	16						8	8	7		7	7	7	8
	8	8		16	18	14	16						8	8	7		7	7	7	8
	8	8		16	18	14	16						8	8	7		7	7	7	8
	8	8		17	18	14	16						8	8	7		7	7	7	8
	8	8		17	18	14	17						8	8	7		7	7	7	8
	8	9		17	19	14	17						8	8	7		8	7	7	8
	8	9		17	20	14	17						8	8	7		8	7	7	8
	8	9		17	21	14	17						8	8	7		8	7	7	8
	8	9		17	21	14	17						8	8	7		8	7	7	8
	8	9		17	21	14	17						8	8	7		8	7	7	8
	8	9		17	21	14	17						8	8	7		8	7	7	8
	8	9		18	21	14	17						8	8	7		8	7	7	8
	8	9		18	21	14	17						8	8	7		8	7	7	8
	8	9		18	21	14	17						8	8	7		8	7	7	8
	8	10		18	21	14	17						8	8	7		8	7	7	8
	8	10		18	22	14	17						8	8	7		8	7	7	8
	8	10		18	23	14	17						8	8	7		8	7	7	8
	9	10		18		14	17						8	8	7		8	7	7	8
	9	10		18		15	18						8	8	7		8	7	7	8
	9	10		18		15	18						8	8	7		8	7	7	8
	9	10		18		15	18						8	8	7		8	7	7	8
	9	10		19		15	18						8	8	7		9	7	7	8
	9	10		19		15							8	8	7		9	7	7	8
	9	10		19		15							8	8	7		9	7	7	8
	9	10		19		15							8	8	7		9	7	7	8
	9	10		19		15							8	8	7		9	7	7	8
	9	10		20		15							8	8	7			7	7	8
	9	10		21		15							8	8	7			7	7	8
	9	10		21		15							8	8	7			7	7	8
	9	10		21		15							8	8	7			7	7	8
	9	10		22		15							8	8	7			7	7	8
	9	11		7		15							8	8	7			7	7	8
	9	11		7		15							8	8	7			7	7	8
	9	11		7		16							8	8	7			7	7	8
	9	11		7		16							8	8	7			7	7	8
	9	11		8		16							8	8	7			7	7	8
	9	11		8		16							8	8	7			7	7	8
	9	11		8		16							8	8	7			7	7	8
	9	11		8		16							8	8	7			7	7	8
	10	11		8		16							8	8	7			7	7	8
	10	11		8		16							8	8	7			7	7	8
	10	11		8		16							8	8	7			7	7	8
	10	12		8		16							8	8	7			7	7	8
	10	12		8		16							8	8	7			7	7	8
	10	12		8		16							8	8	7			7	7	8
	10	12		8		16							8	8	7			7	7	8
	10	12		8		16							8	8	7			7	7	8
	10	12		8		16							8	8	7			7	7	8
	10	12		8		16							8	8	7			7	7	8
	10	12		8		16							8	8	7			7	7	8
	10	12		8		16							8	8	7			7	7	8
	10	12		9		16							8	8	7			7	7	8
	10	12		9		16							8	8	7			7	7	8
	10	12		9		16							8	8	7			7	7	8
	10	12		9		16							8	8	7			7	7	8
	10	12		9		16							8	8	7			7	7	8
	10	12		9		16							8	8	7			7	7	8
	10	12		9		16							8	8	7			7	7	8
	10	12		9		16							8	8	7			7	7	8
	10	12		9		16							8	8	7			7	7	8
	10	12		9		16							8	8	7			7	7	8
	10	13		9		16							8	8	7			7	7	8
	10	13		9		16							8	8	7			7	7	8
	10	13		9		16							8	8	7			7	8	8
	11	13		9		16							8	8	7			7	8	8
	11	13		9		16							8	8	7			7	8	8
	11	13		9		16							8	8	7			7	8	8
	11	13		9		16							8	8	7			7	8	8
	11	13		9		16							8	8	7			7	8	8
	11	13		9		16							8	8	7			7	8	8
	11	13		10		16							8	8	7			7	8	8
	11	13		10		16							8	8	7			7	8	8
	11	13		10		16							8	8	7			7	8	8
	11	13		10		16							8	8	7			7	8	8
	11	13		10		17							8	8	7			7	8	8
	11	13		10		17							8	8	7			7	8	8
	11	13		10		17							8	8	7			7	8	8
	11	14		10		17							8	8	7			7	8	8
	11	14		10		17							8	8	7			7	8	8
	11	14		10		17							8	8	7			7	8	8
	11	14		10		17							8	8	7			8	8	8
	11	14		10		17							8	8	7			8	8	8
	11	14		10		17							8	8	7			8	8	8
	11	14		10		17							8	8	7			8	8	8
	11	14		10		17							9	8	7			8	8	8
	11	14		10		17							9	8	7			8	8	8
	11	14		10		17							9	8	7			8	8	8
	11	14		10		17							9	8	7			8	8	8
	11	14		10		17							9	8	7			8	8	8
	11	14		10		17							9	9	7			8	8	8
	11	14		11		17							9	9	7			8	8	8
	11	14		11		17							9	9	7			8	8	8
	11	14		11		17							9	9	7			8	8	8
	11	14		11		17							9	9	7			8	8	8
	11	14		11		17							9	9	7			8	8	8
	11	14		11		17							9	9	7			8	8	9
	11	15		11		18							9	9	7			8	8	9
	11	15		11		18							9	9	7			8	8	9
	11	15		11		18							9	9	7			8	8	9
	11	15		11		18							9	9	7			8	8	9
	11	15		11		18							9	9	7			8	8	9
	11	15		11		18							9	9	7			8	8	9
	11	15		11		18							9	9	7			8	8	9
	11	15		11		18							9	9	7			8	8	9
	11	15		11		18							9	9	7			8	8	9
	11	15		11		18							9	9	7			8	8	9
	11	15		11		18							9	9	7			8	8	9
	11	15		11		18							9	9	7			8	8	9
	11	15		11		18							9	9	7			8	8	9
	11	16		11		18							9	9	7			8	8	9
	11	16		11		19							9	9	7			8	8	9
	11	16		11		19							9	9	8			8	8	9
	11	16		11		20							9	9	8			8	8	9
	11	16		11									9	9	8			8	8	9
	11	16		12									9	9	8			8	8	9
	12	16		12									9	9	8			8	8	9
	12	16		12									9	9	8			8	8	9
	12	16		12									9	9	8			8	8	9
	12	16		12									9	9	8			8	8	9
	12	16		12									9	9	8			8	8	9
	12	16		12									9	9	8			8	8	9
	12	16		12									9	9	8			8	8	9
	12	16		12									9	9	8			8	8	9
	12	16		12									9	9	8			8	8	9
	12	16		12									9	9	8			8	8	9
	12	16		12									9	9	8			8	9	9
	12	17		12									9	9	8			8	9	9
	12	17		12									9	9	8			8	9	9
	12	17		12									9	9	8			8	9	9
	12	17		12									9	9	8			8	9	9
	12	17		13									9	9	8			8	9	9
	12	17		13									9	9	8			8	9	9
	12	17		13									9	9	8			8	9	9
	12	17		13									9	9	8			8	9	9
	12	18		13									9	9	8			8	9	9
	12	18		13									9	9	8			8	9	9
	12	18		13									9	9	8			8	9	9
	13	18		13									9	9	8			9	9	9
	13	18		13									9	9	8			9	9	9
	13	18		13									9	9	8			9	9	9
	13	18		13									9	9	8			9	9	9
	13	18		14									9	9	8			9	9	9
	13	18		14									9	9	8			9	9	9
	13	18		14									9	9	8			9	9	9
	13	18		14									9	9	8			9	9	9
	13	18		14									9	9	8			9	9	9
	13	19		14									9	9	8			9	9	9
	13	19		14									9	9	8			9	9	9
	13	19		14									9	9	8			9	9	9
	13	19		14									9	9	8			9	9	9
	13	19		14									9	9	8			9	9	9
	13	19		14									9	9	8			9	9	9
	13	19		14									10	9	8			9	9	9
	13	19		15									10	9	8			9	9	9
	13	19		15									10	9	8			9	9	9
	13	19		15									10	9	8			9	9	9
	14	19		15									10	9	8			9	9	9
	14	19		15									10	9	8			9	9	9
	14	20		15									10	9	8			9	9	9
	14	20		15									10	9	8			9	9	9
	14	20		15									10	9	8			9	9	9
	14	20		15									10	9	8			9	9	9
	14	20		15									10	9	8			9	9	9
	14	20		16									10	10	8			9	9	9
	14	20		16									10	10	8			9	9	9
	14	21		16									10	10	8			9	9	9
	14	21		16									10	10	8			9	9	9
	14	21		16									10	10	8			9	9	9
	14	21		16									10	10	8			9	9	9
	14	21		16									10	10	8			9	9	9
	14	22		17									10	10	8			9	9	9
	14	22		17									10	10	8			9	9	9
	14	22		17									10	10	8			9	9	9
	15	22		17									11	10	8			9	9	9
	15	22		17									11	10	8			9	9	9
	15	22		17									11	10	8			9	9	9
	15	22		18									11	10	8			9	9	9
	15	22		18									11	10	8			9	10	9
	15	22		18									11	10	8			9	10	9
	15	22		19										10	8			9	10	9
	15			19										10	8			9	10	9
	15			20										10	8			9	10	10
	15			21										10	8			10	10	10
	15			22										10	8			10	10	10
	15													10	8			10	10	10
	15													10	9			10	10	10
	15													10	9			10	10	10
	15													10	9			10	10	10
	15													10	9			10	10	10
	15													10	9			10	10	10
	15													10	9			10	10	10
	15													10	9			10	10	10
	15													10	9			10	10	10
	15													10	9			10	10	10
	16													10	9			10	10	10
	16													10	9			10	10	10
	16													11	9			10	10	10
	16													11	9			10	10	10
	16													11	9			10	10	10
	16													11	9			10	10	10
	16													11	9			10	10	10
	16													12	9			10	10	10
	16													12	9			10		10
	16													13	9					10
														13	9					10
															9					10
															9					10
															9					10
															9					11
															9					11
															9					11
															9					11
															9					11
															9					11
															9					11
															9					11
															9					11
															9					11
															9					11
															10					11
															10					12
															10					12
															10					12
															10					12
															10
															10
															10
															10
															10
															10
															10
															10
															11
															11
															12
															15

## Sheet: Pati - eclosion data
	Pati - selected line													Pati - sibling line
	G1	G2	G3	G4	G5	G6	G7	G8	G9	Total				G1	G2	G3	G4	G5	G6	G7	G8	G9	Total
N	965	783	447	1163	863	1041	1313	929	1052	8556			N	1138	1101	1130	1081	1131	1092	1100	1123	1146	10042
Trays	6	6	6	6	6	6	6	6	6				Trays	4	4	4	4	4	4	4	4	4
Av. eclosion	14.5233	17.1596	19.4139	15.6672	17.3685	16.9827	17.5567	18.9839	19.6331	17.4765			Av. eclosion	10.6441	10.4042	10.1265	10.1203	9.17153	9.53205	9.83545	10.7694	10.6946	10.1442
stdev	2.29077	3.43799	3.38966	3.47628	4.48105	3.26957	3.73248	3.97633	4.78365				stdev	1.07538	1.07074	0.94438	0.778392	1.09007	1.13436	0.989121	0.946551	1.52851
sem	1.51353	1.85418	1.8411	1.86448	2.11685	1.8082	1.93196	1.99407	2.18716				sem	0.0318779	0.0322695	0.0280936	0.0236748	0.0324133	0.0343274	0.0298231	0.0282458	0.0451518
Eclosions/tray	160.833	130.5	74.5	193.833	143.833	173.5	218.833	154.833	175.333				Eclosions/tray	284.5	275.25	282.5	270.25	282.75	273	275	280.75	286.5
	9	10	12	8	9	10	10	11	10					9	8	9	8	7	8	8	9	8
	9	10	12	9	9	10	10	11	10					9	8	9	8	7	8	8	9	8
	9	10	12	9	9	10	10	11	10					9	8	9	8	7	8	8	9	8
	9	10	12	9	9	10	10	12	11					9	8	9	8	7	8	8	9	8
	9	10	12	9	9	11	10	12	11					9	8	9	8	7	8	8	9	8
	9	10	12	9	9	11	10	12	11					9	8	9	8	8	8	8	9	8
	9	10	12	9	10	11	10	12	11					9	8	9	9	8	8	8	9	8
	9	10	12	9	10	11	10	12	11					9	8	9	9	8	8	8	9	8
	9	10	12	9	10	11	10	12	11					9	8	9	9	8	8	8	9	8
	9	10	12	9	10	11	10	12	11					9	8	9	9	8	8	8	9	8
	9	10	12	9	10	11	10	12	11					9	8	9	9	8	8	8	9	8
	9	10	12	9	10	11	10	12	11					9	8	9	9	8	8	8	9	8
	10	10	12	9	10	11	10	12	11					9	8	9	9	8	8	8	9	9
	10	10	12	9	10	11	11	12	11					9	8	9	9	8	8	8	9	9
	10	11	13	9	10	11	11	12	11					9	8	9	9	8	8	8	9	9
	10	11	13	9	10	11	11	12	11					9	9	9	9	8	8	8	9	9
	10	11	13	9	10	11	11	12	11					9	9	9	9	8	8	8	9	9
	10	11	13	9	10	11	11	12	11					9	9	9	9	8	8	8	9	9
	10	11	13	9	10	11	11	12	11					9	9	9	9	8	8	8	9	9
	10	11	13	9	10	11	11	12	11					9	9	9	9	8	8	8	9	9
	10	11	13	9	10	11	11	13	11					9	9	9	9	8	8	8	9	9
	10	11	13	9	10	11	11	13	11					9	9	9	9	8	8	8	9	9
	10	11	13	9	10	11	11	13	11					9	9	9	9	8	8	8	9	9
	10	11	13	9	11	11	11	13	11					9	9	9	9	8	8	8	9	9
	10	11	13	9	11	12	11	13	11					9	9	9	9	8	8	8	9	9
	10	11	13	9	11	12	11	13	12					9	9	9	9	8	8	8	9	9
	10	11	13	9	11	12	11	13	12					9	9	9	9	8	8	8	9	9
	10	11	13	9	11	12	11	13	12					9	9	9	9	8	8	8	9	9
	10	11	13	9	11	12	11	13	12					9	9	9	9	8	8	8	9	9
	10	11	13	9	11	12	11	13	12					9	9	9	9	8	8	8	9	9
	10	11	13	9	11	12	11	13	12					9	9	9	9	8	8	8	9	9
	10	12	13	9	11	12	11	13	12					9	9	9	9	8	8	8	9	9
	10	12	13	10	11	12	11	13	12					9	9	9	9	8	8	8	9	9
	10	12	13	10	11	12	11	13	12					9	9	9	9	8	8	8	9	9
	10	12	13	10	11	12	11	13	12					9	9	9	9	8	8	8	9	9
	10	12	13	10	11	12	11	13	12					9	9	9	9	8	8	8	9	9
	10	12	13	10	11	12	11	13	12					9	9	9	9	8	8	8	9	9
	10	12	13	10	11	12	11	13	12					9	9	9	9	8	8	8	9	9
	10	12	14	10	11	12	11	13	12					9	9	9	9	8	8	8	9	9
	10	12	14	10	11	12	11	13	12					9	9	9	9	8	8	8	9	9
	10	12	14	10	11	12	11	13	12					9	9	9	9	8	8	8	9	9
	10	12	14	10	11	12	11	13	12					9	9	9	9	8	8	8	9	9
	10	12	14	10	11	12	11	13	12					9	9	9	9	8	8	8	9	9
	10	12	14	10	11	12	11	13	12					9	9	9	9	8	8	8	9	9
	10	12	14	10	11	12	11	13	12					9	9	9	9	8	8	9	9	9
	11	12	14	10	11	12	11	13	12					9	9	9	9	8	8	9	9	9
	11	12	14	10	11	12	11	13	12					9	9	9	9	8	8	9	9	9
	11	12	14	10	11	12	11	13	12					9	9	9	9	8	8	9	9	9
	11	12	14	10	11	12	11	13	13					9	9	9	9	8	8	9	9	9
	11	12	14	10	11	12	11	13	13					9	9	9	9	8	8	9	9	9
	11	12	14	10	11	12	11	13	13					9	9	9	9	8	8	9	9	9
	11	12	14	10	11	12	11	13	13					9	9	9	9	8	8	9	9	9
	11	12	14	10	11	12	11	13	13					9	9	9	9	8	8	9	9	9
	11	12	14	10	11	12	11	13	13					9	9	9	9	8	8	9	9	9
	11	12	14	10	11	12	11	13	13					9	9	9	9	8	8	9	9	9
	11	12	14	10	11	12	11	13	13					9	9	9	9	8	8	9	9	9
	11	12	15	10	11	12	11	13	13					9	9	9	9	8	8	9	9	9
	11	12	15	10	11	12	11	13	13					9	9	9	9	8	8	9	9	9
	11	12	15	10	11	12	11	13	13					9	9	9	9	8	8	9	9	9
	11	12	15	10	11	12	11	13	13					9	9	9	9	8	8	9	9	9
	11	13	15	10	11	12	11	13	13					9	9	9	9	8	8	9	9	9
	11	13	15	10	11	12	11	13	13					9	9	9	9	8	8	9	9	9
	11	13	15	10	11	12	11	13	13					9	9	9	9	8	8	9	10	9
	11	13	15	10	11	12	11	13	13					9	9	9	9	8	8	9	10	9
	11	13	15	10	11	12	11	13	13					9	9	9	9	8	8	9	10	9
	11	13	15	10	11	12	11	14	13					9	9	9	9	8	8	9	10	9
	11	13	15	10	11	12	11	14	13					9	9	9	9	8	8	9	10	9
	11	13	15	10	11	12	11	14	13					9	9	9	9	8	8	9	10	9
	11	13	15	10	11	12	11	14	13					9	9	9	9	8	8	9	10	9
	11	13	15	10	11	12	11	14	13					9	9	9	9	8	8	9	10	9
	11	13	15	10	11	12	11	14	13					9	9	9	9	8	8	9	10	9
	11	13	16	10	11	12	11	14	13					9	9	9	9	8	8	9	10	9
	11	13	16	10	11	12	11	14	13					9	9	9	9	8	8	9	10	9
	11	13	16	10	11	12	11	14	13					9	9	9	9	8	8	9	10	9
	11	13	16	10	11	12	11	14	13					9	9	9	9	8	8	9	10	9
	11	13	16	10	11	12	12	14	13					9	9	9	9	8	8	9	10	9
	11	13	16	10	11	12	12	14	13					9	9	9	9	8	8	9	10	9
	11	13	16	10	11	12	12	14	13					9	9	9	9	8	8	9	10	9
	11	13	16	10	11	12	12	14	13					9	9	9	9	8	8	9	10	9
	11	13	16	10	11	12	12	14	13					9	9	9	9	8	8	9	10	9
	11	13	16	10	11	12	12	14	13					9	9	9	9	8	8	9	10	9
	11	13	16	10	11	12	12	14	13					9	9	9	9	8	8	9	10	9
	11	13	16	10	11	12	12	14	13					9	9	9	9	8	8	9	10	9
	11	13	16	10	11	12	12	14	14					9	9	9	9	8	8	9	10	9
	11	13	16	10	11	12	12	14	14					9	9	9	9	8	8	9	10	9
	11	13	16	10	11	12	12	14	14					9	9	9	9	8	8	9	10	9
	11	13	16	10	12	12	12	14	14					9	9	9	9	8	8	9	10	9
	11	13	16	10	12	12	12	14	14					9	9	9	9	8	8	9	10	9
	11	13	16	10	12	12	12	14	14					9	9	9	9	8	8	9	10	9
	11	13	16	10	12	12	12	14	14					9	9	9	9	8	8	9	10	9
	11	13	16	10	12	12	12	14	14					9	9	9	9	8	8	9	10	9
	11	13	16	11	12	13	12	14	14					9	9	9	9	8	8	9	10	9
	11	13	17	11	12	13	12	14	14					9	9	9	9	8	8	9	10	9
	11	13	17	11	12	13	12	14	14					9	9	9	9	8	8	9	10	9
	11	13	17	11	12	13	12	14	14					9	9	9	9	8	8	9	10	9
	11	13	17	11	12	13	12	14	14					9	9	9	9	8	8	9	10	9
	11	13	17	11	12	13	12	14	14					9	9	9	9	8	8	9	10	9
	11	13	17	11	12	13	12	14	14					9	9	9	9	8	8	9	10	9
	11	13	17	11	12	13	12	14	14					9	9	9	9	8	8	9	10	9
	11	13	17	11	12	13	12	14	14					9	9	9	9	8	8	9	10	9
	11	13	17	11	12	13	12	14	14					9	9	9	9	8	8	9	10	9
	11	13	17	11	12	13	12	14	14					9	9	9	9	8	8	9	10	9
	11	13	17	11	12	13	12	14	14					9	9	9	9	8	8	9	10	9
	11	13	17	11	12	13	12	14	14					9	9	9	9	8	8	9	10	9
	11	13	17	11	12	13	12	14	14					9	9	9	9	8	8	9	10	9
	11	13	17	11	12	13	12	14	14					9	9	9	9	8	8	9	10	9
	12	13	17	11	12	13	12	14	14					9	9	9	9	8	8	9	10	9
	12	14	17	11	12	13	12	14	14					9	9	9	9	8	8	9	10	9
	12	14	17	11	12	13	12	14	14					9	9	9	9	8	8	9	10	9
	12	14	17	11	12	13	12	14	14					9	9	9	9	8	8	9	10	9
	12	14	17	11	12	13	12	14	14					9	9	9	9	8	8	9	10	9
	12	14	17	11	12	13	12	14	14					9	9	9	9	8	8	9	10	9
	12	14	17	11	12	13	12	14	14					9	9	9	9	8	8	9	10	9
	12	14	17	11	12	13	12	14	14					9	9	9	9	8	8	9	10	9
	12	14	17	11	12	13	12	14	14					9	9	9	9	8	8	9	10	9
	12	14	17	11	12	13	12	14	14					9	9	9	9	8	8	9	10	9
	12	14	17	11	12	13	12	14	14					9	9	9	9	8	8	9	10	9
	12	14	17	11	12	13	12	14	14					9	9	9	9	8	8	9	10	9
	12	14	17	11	12	13	12	14	14					9	9	9	9	8	8	9	10	9
	12	14	17	11	12	13	12	14	14					9	9	9	9	8	8	9	10	9
	12	14	17	11	12	13	12	14	14					9	9	9	9	8	8	9	10	9
	12	14	17	11	12	13	12	14	14					9	9	9	9	8	8	9	10	9
	12	14	17	11	12	13	12	14	14					9	9	9	9	8	8	9	10	9
	12	14	18	11	12	13	12	14	14					9	9	9	9	8	8	9	10	9
	12	14	18	11	12	13	12	14	14					9	9	9	9	8	8	9	10	9
	12	14	18	11	12	13	12	14	14					9	9	9	9	8	8	9	10	9
	12	14	18	11	12	13	12	14	14					9	9	9	9	8	8	9	10	9
	12	14	18	11	12	13	12	14	14					9	9	9	9	8	8	9	10	9
	12	14	18	11	12	13	12	14	14					9	9	9	9	8	8	9	10	9
	12	14	18	11	12	13	12	14	14					9	9	9	9	8	8	9	10	9
	12	14	18	11	12	13	12	14	14					9	9	9	9	8	8	9	10	9
	12	14	18	11	12	13	12	14	14					9	9	9	9	8	8	9	10	9
	12	14	18	11	12	13	12	14	14					9	9	9	9	8	8	9	10	9
	12	14	18	11	12	13	12	14	15					9	9	9	9	8	8	9	10	9
	12	14	18	11	13	13	12	14	15					9	9	9	9	8	8	9	10	9
	12	14	18	11	13	13	12	15	15					9	9	9	9	8	8	9	10	9
	12	14	18	11	13	13	12	15	15					9	9	9	9	8	8	9	10	9
	12	14	18	11	13	13	12	15	15					9	9	9	9	8	8	9	10	9
	12	14	18	11	13	13	12	15	15					9	9	9	9	8	8	9	10	9
	12	14	18	11	13	13	12	15	15					9	9	9	9	8	8	9	10	9
	12	14	18	11	13	13	13	15	15					9	9	9	9	8	8	9	10	9
	12	14	18	11	13	13	13	15	15					9	9	9	9	8	8	9	10	9
	12	14	18	11	13	13	13	15	15					9	9	9	9	8	8	9	10	9
	12	14	18	11	13	13	13	15	15					9	9	9	9	8	8	9	10	9
	12	14	18	11	13	13	13	15	15					9	9	9	9	8	8	9	10	9
	12	14	18	11	13	13	13	15	15					9	9	9	9	8	8	9	10	9
	12	14	18	11	13	13	13	15	15					10	9	9	9	8	8	9	10	9
	12	14	18	11	13	13	13	15	15					10	9	9	9	8	8	9	10	9
	12	14	18	11	13	13	13	15	15					10	9	9	9	8	8	9	10	9
	12	14	18	11	13	13	13	15	15					10	9	9	9	8	8	9	10	9
	12	14	18	11	13	13	13	15	15					10	9	9	9	8	8	9	10	9
	12	14	18	11	13	13	13	15	15					10	9	9	9	8	8	9	10	9
	12	14	19	11	13	13	13	15	15					10	9	9	9	8	8	9	10	9
	12	14	19	11	13	13	13	15	15					10	9	9	9	8	8	9	10	9
	12	14	19	11	13	13	13	15	15					10	9	9	9	8	8	9	10	9
	12	14	19	11	13	13	13	15	15					10	9	9	9	8	8	9	10	9
	12	14	19	11	13	13	13	15	15					10	9	9	9	8	8	9	10	9
	12	14	19	11	13	13	13	15	15					10	9	9	9	8	8	9	10	9
	12	14	19	11	13	13	13	15	15					10	9	9	9	8	8	9	10	9
	12	14	19	11	13	13	13	15	15					10	9	9	9	8	8	9	10	9
	12	14	19	11	13	13	13	15	15					10	9	9	9	8	8	9	10	9
	12	14	19	11	13	13	13	15	15					10	9	9	9	8	8	9	10	9
	12	14	19	11	13	13	13	15	15					10	9	9	9	8	8	9	10	9
	12	14	19	11	13	13	13	15	15					10	9	9	9	8	8	9	10	9
	12	14	19	11	13	13	13	15	15					10	9	9	9	8	8	9	10	9
	12	14	19	11	13	13	13	15	15					10	9	9	9	8	8	9	10	9
	12	14	19	11	13	13	13	15	15					10	9	9	9	8	8	9	10	9
	12	14	19	11	13	13	13	15	15					10	9	9	9	8	8	9	10	9
	12	14	19	12	13	13	13	15	15					10	9	9	9	8	8	9	10	9
	12	14	19	12	13	13	13	15	15					10	9	9	9	8	8	9	10	9
	12	14	19	12	13	13	13	15	15					10	9	9	9	8	8	9	10	9
	12	14	19	12	13	13	13	15	15					10	9	9	9	8	8	9	10	9
	12	14	19	12	13	13	13	15	15					10	9	9	9	8	8	9	10	9
	12	14	19	12	13	13	13	15	15					10	9	9	9	8	8	9	10	9
	12	15	19	12	13	13	13	15	15					10	9	9	9	8	8	9	10	9
	12	15	19	12	13	13	13	15	15					10	9	9	9	8	8	9	10	9
	12	15	19	12	13	13	13	15	15					10	9	9	9	8	8	9	10	9
	12	15	19	12	13	13	13	15	15					10	9	9	9	8	8	9	10	9
	12	15	19	12	13	13	13	15	15					10	9	9	9	8	8	9	10	9
	12	15	19	12	13	13	13	15	15					10	9	9	9	8	8	9	10	9
	12	15	20	12	13	13	13	15	15					10	9	9	9	8	8	9	10	9
	12	15	20	12	13	13	13	15	15					10	9	9	9	8	8	9	10	9
	13	15	20	12	13	13	13	15	15					10	9	9	9	8	8	9	10	9
	13	15	20	12	13	13	13	15	15					10	9	9	9	8	8	9	10	9
	13	15	20	12	13	13	13	15	15					10	9	9	9	8	8	9	10	9
	13	15	20	12	13	14	13	15	15					10	9	9	9	8	8	9	10	9
	13	15	20	12	13	14	13	15	15					10	9	9	9	8	8	9	10	9
	13	15	20	12	13	14	13	15	15					10	9	9	9	8	8	9	10	9
	13	15	20	12	13	14	13	15	15					10	9	9	10	8	8	9	10	9
	13	15	20	12	13	14	13	15	15					10	9	9	10	8	8	9	10	9
	13	15	20	12	13	14	13	15	15					10	9	9	10	8	8	9	10	9
	13	15	20	12	14	14	13	15	15					10	9	9	10	8	8	9	10	9
	13	15	20	12	14	14	13	15	15					10	9	9	10	8	8	9	10	9
	13	15	20	12	14	14	13	15	15					10	9	9	10	8	8	9	10	9
	13	15	20	12	14	14	13	15	15					10	9	9	10	8	8	9	10	9
	13	15	20	12	14	14	13	15	15					10	9	9	10	8	8	9	10	9
	13	15	20	12	14	14	13	15	15					10	9	9	10	8	8	9	10	9
	13	15	20	12	14	14	13	15	15					10	9	9	10	8	8	9	10	9
	13	15	20	12	14	14	13	15	15					10	9	9	10	8	8	9	10	9
	13	15	20	12	14	14	13	15	15					10	9	9	10	8	8	9	10	9
	13	15	20	12	14	14	13	15	15					10	9	9	10	8	8	9	10	9
	13	15	20	12	14	14	13	15	15					10	9	9	10	8	8	9	10	9
	13	15	20	12	14	14	13	15	15					10	9	9	10	8	8	9	10	9
	13	15	20	12	14	14	13	15	15					10	9	9	10	8	8	9	10	9
	13	15	20	12	14	14	13	15	15					10	9	9	10	8	8	9	10	9
	13	15	20	12	14	14	13	15	15					10	9	9	10	8	8	9	10	9
	13	15	20	12	14	14	13	15	16					10	9	9	10	8	8	9	10	9
	13	15	20	12	14	14	13	15	16					10	9	9	10	8	8	9	10	9
	13	15	20	12	14	14	13	15	16					10	9	9	10	8	8	9	10	9
	13	15	20	12	14	14	13	15	16					10	9	9	10	8	8	9	10	9
	13	15	20	12	14	14	13	15	16					10	9	9	10	8	8	9	10	9
	13	15	20	12	14	14	13	15	16					10	9	9	10	8	8	9	10	9
	13	15	20	12	14	14	13	15	16					10	9	9	10	8	8	9	10	9
	13	15	20	12	14	14	13	15	16					10	9	9	10	8	8	9	10	9
	13	15	20	12	14	14	13	15	16					10	9	9	10	8	8	9	10	9
	13	15	20	12	14	14	13	15	16					10	9	9	10	8	8	9	10	9
	13	15	20	12	14	14	13	15	16					10	9	9	10	8	8	9	10	9
	13	15	20	12	14	14	13	15	16					10	9	9	10	8	8	9	10	9
	13	15	20	12	14	14	13	16	16					10	9	9	10	8	8	9	10	9
	13	15	20	12	14	14	13	16	16					10	9	9	10	8	8	9	10	9
	13	15	20	12	14	14	13	16	16					10	9	9	10	8	8	9	10	9
	13	15	20	12	14	14	13	16	16					10	9	9	10	8	8	9	10	9
	13	15	20	12	14	14	13	16	16					10	9	9	10	8	8	9	10	9
	13	15	20	12	14	14	13	16	16					10	9	9	10	8	8	9	10	9
	13	15	20	12	14	14	13	16	16					10	9	9	10	8	8	9	10	9
	13	15	20	12	14	14	13	16	16					10	9	9	10	8	8	9	10	9
	13	15	20	12	14	14	13	16	16					10	9	9	10	8	8	9	10	9
	13	15	20	12	14	14	13	16	16					10	9	9	10	8	8	9	10	9
	13	15	20	12	14	14	13	16	16					10	9	9	10	8	8	9	10	9
	13	15	20	12	14	14	13	16	16					10	9	9	10	8	8	9	10	9
	13	15	20	12	14	14	13	16	16					10	9	9	10	8	8	9	10	9
	13	15	20	12	14	14	13	16	16					10	9	9	10	8	8	9	10	9
	13	15	20	12	14	14	13	16	16					10	9	9	10	8	8	9	10	9
	13	15	20	12	14	14	14	16	16					10	9	9	10	8	8	9	10	9
	13	15	20	12	14	14	14	16	16					10	9	9	10	8	8	9	10	9
	13	15	20	12	14	14	14	16	16					10	9	9	10	8	8	9	10	9
	13	15	20	12	14	14	14	16	16					10	9	9	10	8	8	9	10	9
	13	15	20	13	14	14	14	16	16					10	9	9	10	8	8	9	10	9
	13	15	20	13	14	14	14	16	16					10	10	9	10	8	8	9	10	9
	13	15	20	13	14	14	14	16	16					10	10	9	10	8	8	9	10	9
	13	15	20	13	14	14	14	16	16					10	10	9	10	8	8	9	10	9
	13	15	20	13	14	14	14	16	16					10	10	9	10	8	8	9	10	9
	13	15	20	13	14	14	14	16	16					10	10	9	10	8	8	9	10	9
	13	15	20	13	14	14	14	16	16					10	10	9	10	8	8	9	10	9
	13	15	20	13	14	14	14	16	16					10	10	9	10	8	8	9	10	9
	13	15	20	13	14	14	14	16	16					10	10	9	10	8	8	9	10	9
	13	15	20	13	14	14	14	16	16					10	10	9	10	8	8	9	10	9
	13	15	20	13	14	14	14	16	16					10	10	9	10	8	8	9	10	9
	13	15	20	13	14	14	14	16	16					10	10	9	10	8	8	9	10	9
	13	15	20	13	14	14	14	16	16					10	10	9	10	8	8	9	10	9
	13	15	20	13	14	14	14	16	16					10	10	9	10	8	9	9	10	10
	13	15	20	13	14	14	14	16	16					10	10	9	10	8	9	9	10	10
	13	15	20	13	14	14	14	16	16					10	10	9	10	8	9	9	10	10
	13	15	20	13	14	14	14	16	16					10	10	9	10	8	9	9	10	10
	13	15	20	13	14	14	14	16	16					10	10	9	10	8	9	9	10	10
	13	15	20	13	14	14	14	16	16					10	10	9	10	8	9	9	10	10
	13	15	20	13	14	14	14	16	16					10	10	9	10	8	9	9	10	10
	13	15	20	13	14	14	14	16	16					10	10	9	10	8	9	9	10	10
	13	15	20	13	14	14	14	16	16					10	10	9	10	8	9	9	10	10
	13	15	20	13	14	14	14	16	16					10	10	9	10	8	9	9	10	10
	13	15	21	13	14	14	14	16	16					10	10	9	10	8	9	9	10	10
	13	15	21	13	14	14	14	16	16					10	10	9	10	8	9	9	10	10
	13	15	21	13	14	14	14	16	16					10	10	9	10	8	9	9	10	10
	13	15	21	13	14	14	14	16	16					10	10	9	10	8	9	9	10	10
	13	16	21	13	15	14	14	16	16					10	10	9	10	8	9	9	10	10
	13	16	21	13	15	14	14	16	16					10	10	9	10	8	9	9	10	10
	13	16	21	13	15	14	14	16	16					10	10	9	10	8	9	9	10	10
	13	16	21	13	15	14	14	16	16					10	10	9	10	8	9	9	10	10
	13	16	21	13	15	14	14	16	16					10	10	9	10	8	9	9	10	10
	13	16	21	13	15	14	14	16	16					10	10	9	10	8	9	9	10	10
	13	16	21	13	15	14	14	16	16					10	10	9	10	8	9	9	10	10
	13	16	21	13	15	14	14	16	16					10	10	9	10	8	9	9	10	10
	13	16	21	13	15	14	14	16	16					10	10	9	10	8	9	9	10	10
	13	16	21	13	15	14	14	16	16					10	10	9	10	8	9	9	10	10
	13	16	21	13	15	14	14	16	16					10	10	9	10	8	9	9	10	10
	13	16	21	13	15	14	14	16	16					10	10	9	10	8	9	9	10	10
	13	16	21	13	15	14	14	16	16					10	10	9	10	8	9	9	10	10
	13	16	21	13	15	14	14	16	16					10	10	10	10	8	9	9	10	10
	13	16	21	13	15	14	14	16	16					10	10	10	10	8	9	9	10	10
	13	16	21	13	15	14	14	16	16					10	10	10	10	8	9	9	10	10
	13	16	21	13	15	14	14	16	16					10	10	10	10	8	9	9	10	10
	13	16	21	13	15	14	14	16	16					10	10	10	10	8	9	9	10	10
	13	16	21	13	15	14	14	16	16					10	10	10	10	8	9	9	10	10
	13	16	21	13	15	14	14	16	16					10	10	10	10	8	9	9	10	10
	13	16	21	13	15	14	14	16	16					10	10	10	10	8	9	9	10	10
	13	16	21	13	15	14	14	16	16					10	10	10	10	8	9	9	10	10
	13	16	21	13	15	14	14	16	16					10	10	10	10	8	9	9	10	10
	13	16	21	13	15	14	14	16	16					10	10	10	10	8	9	9	10	10
	13	16	21	13	15	14	14	16	16					10	10	10	10	8	9	9	10	10
	13	16	21	13	15	14	14	16	16					10	10	10	10	8	9	9	10	10
	13	16	21	13	15	14	14	16	16					10	10	10	10	8	9	9	10	10
	13	16	21	13	15	14	14	16	16					10	10	10	10	8	9	9	10	10
	13	16	21	13	15	14	14	16	16					10	10	10	10	8	9	9	10	10
	13	16	21	13	15	14	14	16	16					10	10	10	10	8	9	9	10	10
	13	16	21	13	15	14	14	16	16					10	10	10	10	8	9	9	10	10
	13	16	21	13	15	15	14	16	16					10	10	10	10	8	9	9	10	10
	13	16	21	13	15	15	14	16	16					10	10	10	10	8	9	9	10	10
	13	16	21	13	15	15	14	16	16					10	10	10	10	8	9	9	10	10
	13	16	21	13	15	15	14	16	16					10	10	10	10	8	9	9	10	10
	13	16	21	13	15	15	14	16	16					10	10	10	10	8	9	9	10	10
	13	16	21	13	15	15	14	16	16					10	10	10	10	8	9	9	10	10
	13	16	21	13	15	15	14	16	17					10	10	10	10	8	9	9	10	10
	13	16	21	13	15	15	14	16	17					10	10	10	10	8	9	9	10	10
	14	16	21	13	15	15	14	16	17					10	10	10	10	8	9	9	10	10
	14	16	21	13	15	15	14	16	17					10	10	10	10	8	9	9	10	10
	14	16	21	13	15	15	14	16	17					10	10	10	10	8	9	9	10	10
	14	16	21	13	15	15	14	16	17					10	10	10	10	8	9	9	10	10
	14	16	21	13	15	15	14	16	17					10	10	10	10	8	9	9	10	10
	14	16	21	13	15	15	14	16	17					10	10	10	10	8	9	9	10	10
	14	16	21	13	15	15	14	16	17					10	10	10	10	8	9	9	10	10
	14	16	21	13	15	15	14	16	17					10	10	10	10	8	9	9	10	10
	14	16	21	13	15	15	14	16	17					10	10	10	10	8	9	9	10	10
	14	16	21	13	15	15	14	16	17					10	10	10	10	8	9	9	10	10
	14	16	21	13	15	15	14	16	17					10	10	10	10	8	9	9	10	10
	14	16	21	13	15	15	14	16	17					10	10	10	10	8	9	9	10	10
	14	16	21	13	15	15	14	16	17					10	10	10	10	8	9	9	10	10
	14	16	21	13	15	15	14	16	17					10	10	10	10	8	9	9	10	10
	14	16	22	14	15	15	14	16	17					10	10	10	10	8	9	9	10	10
	14	16	22	14	15	15	14	16	17					10	10	10	10	8	9	9	10	10
	14	16	22	14	15	15	14	16	17					10	10	10	10	8	9	9	10	10
	14	16	22	14	15	15	14	17	17					10	10	10	10	8	9	9	10	10
	14	16	22	14	15	15	14	17	17					10	10	10	10	8	9	9	10	10
	14	16	22	14	15	15	14	17	17					10	10	10	10	8	9	9	10	10
	14	16	22	14	15	15	14	17	17					10	10	10	10	8	9	9	10	10
	14	16	22	14	15	15	14	17	17					10	10	10	10	8	9	9	10	10
	14	16	22	14	15	15	14	17	17					10	10	10	10	8	9	9	10	10
	14	16	22	14	15	15	14	17	17					10	10	10	10	8	9	9	10	10
	14	16	22	14	15	15	14	17	17					10	10	10	10	8	9	9	10	10
	14	16	22	14	15	15	14	17	17					10	10	10	10	8	9	9	10	10
	14	16	22	14	15	15	15	17	17					10	10	10	10	8	9	9	10	10
	14	16	22	14	15	15	15	17	17					10	10	10	10	8	9	9	10	10
	14	16	22	14	15	15	15	17	17					10	10	10	10	8	9	9	10	10
	14	16	22	14	15	15	15	17	17					10	10	10	10	8	9	9	10	10
	14	16	22	14	15	15	15	17	17					10	10	10	10	8	9	9	10	10
	14	16	22	14	15	15	15	17	17					10	10	10	10	8	9	9	10	10
	14	16	22	14	15	15	15	17	17					10	10	10	10	8	9	9	10	10
	14	16	22	14	15	15	15	17	17					10	10	10	10	8	9	9	10	10
	14	16	22	14	15	15	15	17	17					10	10	10	10	8	9	9	10	10
	14	16	22	14	15	15	15	17	17					10	10	10	10	8	9	9	10	10
	14	16	22	14	15	15	15	17	17					10	10	10	10	8	9	9	10	10
	14	16	22	14	15	15	15	17	17					10	10	10	10	8	9	9	10	10
	14	16	22	14	16	15	15	17	17					10	10	10	10	8	9	9	10	10
	14	16	22	14	16	15	15	17	17					10	10	10	10	8	9	9	10	10
	14	16	22	14	16	15	15	17	17					10	10	10	10	8	9	9	10	10
	14	16	22	14	16	15	15	17	17					10	10	10	10	8	9	9	10	10
	14	16	22	14	16	15	15	17	17					10	10	10	10	8	9	9	10	10
	14	16	22	14	16	15	15	17	17					10	10	10	10	8	9	9	10	10
	14	16	22	14	16	15	15	17	17					10	10	10	10	8	9	9	10	10
	14	16	22	14	16	15	15	17	17					10	10	10	10	8	9	9	10	10
	14	16	22	14	16	15	15	17	17					10	10	10	10	8	9	9	10	10
	14	16	22	14	16	15	15	17	17					10	10	10	10	8	9	9	10	10
	14	16	22	14	16	15	15	17	17					10	10	10	10	8	9	9	10	10
	14	16	22	14	16	15	15	17	17					10	10	10	10	8	9	9	10	10
	14	16	22	14	16	15	15	17	17					10	10	10	10	8	9	9	10	10
	14	16	22	14	16	15	15	17	17					10	10	10	10	8	9	9	10	10
	14	16	22	14	16	15	15	17	17					10	10	10	10	8	9	9	10	10
	14	16	23	14	16	15	15	17	17					10	10	10	10	8	9	9	10	10
	14	16	23	14	16	15	15	17	17					10	10	10	10	8	9	9	10	10
	14	16	23	14	16	15	15	17	17					10	10	10	10	8	9	9	10	10
	14	16	23	14	16	15	15	17	17					10	10	10	10	8	9	9	10	10
	14	17	23	14	16	15	15	17	17					10	10	10	10	8	9	9	10	10
	14	17	23	14	16	15	15	17	17					10	10	10	10	8	9	9	10	10
	14	17	23	14	16	15	15	17	17					10	10	10	10	8	9	9	10	10
	14	17	23	14	16	15	15	17	17					10	10	10	10	8	9	9	10	10
	14	17	23	14	16	15	15	17	17					10	10	10	10	8	9	9	10	10
	14	17	23	14	16	15	15	17	17					10	10	10	10	8	9	9	10	10
	14	17	23	14	16	15	15	17	17					10	10	10	10	8	9	9	10	10
	14	17	23	14	16	15	15	17	17					10	10	10	10	8	9	9	10	10
	14	17	23	14	16	15	15	17	17					10	10	10	10	8	9	9	10	10
	14	17	23	14	16	15	15	17	17					10	10	10	10	8	9	9	10	10
	14	17	23	14	16	15	15	17	17					10	10	10	10	8	9	9	10	10
	14	17	23	14	16	15	15	17	17					10	10	10	10	8	9	9	10	10
	14	17	23	14	16	15	15	17	17					10	10	10	10	8	9	9	10	10
	14	17	23	14	16	15	15	17	17					10	10	10	10	8	9	9	10	10
	14	17	23	14	16	15	15	17	17					10	10	10	10	8	9	9	10	10
	14	17	23	14	16	15	15	17	17					10	10	10	10	8	9	9	10	10
	14	17	23	14	16	15	15	17	17					10	10	10	10	8	9	9	10	10
	14	17	23	14	16	15	15	17	17					10	10	10	10	8	9	9	10	10
	14	17	23	14	16	15	15	17	17					10	10	10	10	8	9	9	10	10
	14	17	23	14	16	15	15	17	17					10	10	10	10	8	9	9	10	10
	14	17	23	14	16	15	15	17	17					10	10	10	10	8	9	9	10	10
	14	17	23	14	16	15	15	17	17					10	10	10	10	8	9	9	10	10
	14	17	23	14	16	15	15	17	17					10	10	10	10	8	9	9	10	10
	14	17	23	14	16	15	15	17	17					10	10	10	10	8	9	9	10	10
	14	17	23	14	16	15	15	17	17					10	10	10	10	8	9	9	10	10
	14	17	23	14	16	15	15	17	17					10	10	10	10	8	9	9	10	10
	14	17	23	14	16	15	15	18	17					10	10	10	10	8	9	9	10	10
	14	17	23	14	16	15	15	18	17					10	10	10	10	8	9	9	10	10
	14	17	23	14	16	16	15	18	17					10	10	10	10	8	9	9	10	10
	14	17	23	14	16	16	15	18	17					10	10	10	10	8	9	9	10	10
	14	17	23	14	16	16	15	18	17					10	10	10	10	8	9	9	10	10
	14	17	24	14	16	16	15	18	17					10	10	10	10	8	9	9	10	10
	14	17	24	14	16	16	15	18	17					10	10	10	10	8	9	9	10	10
	14	17	24	14	16	16	15	18	17					10	10	10	10	8	9	9	10	10
	14	17	24	14	16	16	15	18	17					10	10	10	10	8	9	9	10	10
	14	17	24	14	16	16	15	18	17					10	10	10	10	8	9	9	10	10
	14	17	24	14	16	16	15	18	17					10	10	10	10	8	9	9	10	10
	14	17	24	14	16	16	15	18	17					10	10	10	10	9	9	9	10	10
	14	17	24	14	16	16	15	18	17					10	10	10	10	9	9	9	10	10
	14	17	24	14	16	16	15	18	17					10	10	10	10	9	9	9	10	10
	14	17	24	14	16	16	15	18	17					10	10	10	10	9	9	9	10	10
	14	17	24	14	16	16	15	18	17					10	10	10	10	9	9	9	10	10
	14	17	24	14	16	16	15	18	17					10	10	10	10	9	9	9	10	10
	14	17	24	14	16	16	15	18	17					10	10	10	10	9	9	9	10	10
	14	17	24	14	16	16	15	18	17					10	10	10	10	9	9	9	10	10
	14	17	24	14	16	16	15	18	17					10	10	10	10	9	9	9	10	10
	14	17	24	14	16	16	15	18	17					10	10	10	10	9	9	9	10	10
	14	17	24	14	16	16	15	18	17					10	10	10	10	9	9	9	10	10
	14	17	24	14	16	16	15	18	17					10	10	10	10	9	9	9	10	10
	14	17	24	14	16	16	15	18	17					10	10	10	10	9	9	9	10	10
	14	17	24	14	16	16	15	18	17					10	10	10	10	9	9	9	10	10
	14	17	24	14	16	16	15	18	17					10	10	10	10	9	9	9	10	10
	14	17	24	14	16	16	15	18	17					10	10	10	10	9	9	9	10	10
	14	17	24	14	16	16	15	18	18					10	10	10	10	9	9	9	10	10
	14	17	24	14	16	16	15	18	18					10	10	10	10	9	9	9	10	10
	14	17	24	14	16	16	15	18	18					10	10	10	10	9	9	9	10	10
	14	17	24	15	16	16	15	18	18					10	10	10	10	9	9	9	10	10
	14	17	24	15	16	16	15	18	18					10	10	10	10	9	9	9	10	10
	14	17	24	15	16	16	15	18	18					10	10	10	10	9	9	9	10	10
	14	17	24	15	16	16	15	18	18					10	10	10	10	9	9	9	10	10
	14	17	24	15	16	16	15	18	18					10	10	10	10	9	9	9	10	10
	14	17	24	15	16	16	16	18	18					10	10	10	10	9	9	9	10	10
	14	17	24	15	16	16	16	18	18					10	10	10	10	9	9	9	10	10
	14	17	24	15	17	16	16	18	18					10	10	10	10	9	9	9	10	10
	14	17	24	15	17	16	16	18	18					10	10	10	10	9	9	9	10	10
	14	17	24	15	17	16	16	18	18					10	10	10	10	9	9	9	10	10
	14	17	24	15	17	16	16	18	18					10	10	10	10	9	9	9	10	10
	14	17	24	15	17	16	16	18	18					10	10	10	10	9	9	9	10	10
	14	17	24	15	17	16	16	18	18					10	10	10	10	9	9	9	10	10
	14	17	24	15	17	16	16	18	18					10	10	10	10	9	9	9	10	10
	14	17	24	15	17	16	16	18	18					10	10	10	10	9	9	9	10	10
	14	17	24	15	17	16	16	18	18					10	10	10	10	9	9	9	10	10
	14	17	24	15	17	16	16	18	18					10	10	10	10	9	9	9	10	10
	14	17	24	15	17	16	16	18	18					10	10	10	10	9	9	9	10	10
	14	17	24	15	17	16	16	18	18					10	10	10	10	9	9	9	10	10
	14	17	24	15	17	16	16	18	18					10	10	10	10	9	9	9	10	10
	14	17	24	15	17	16	16	18	18					10	10	10	10	9	9	9	10	10
	14	17	24	15	17	16	16	18	18					10	10	10	10	9	9	9	10	10
	14	17	24	15	17	16	16	18	18					10	10	10	10	9	9	9	10	10
	14	17	24	15	17	16	16	18	18					10	10	10	10	9	9	9	10	10
	14	17	24	15	17	16	16	18	18					10	10	10	10	9	9	9	10	10
	14	17	24	15	17	16	16	18	18					10	10	10	10	9	9	9	10	10
	14	17	24	15	17	16	16	18	18					10	10	10	10	9	9	9	10	10
	14	17	24	15	17	16	16	18	18					10	10	10	10	9	9	9	10	10
	14	17	24	15	17	16	16	18	18					10	10	10	10	9	9	9	10	10
	14	17	24	15	17	16	16	18	18					10	10	10	10	9	9	9	10	10
	14	17	24	15	17	16	16	18	18					10	10	10	10	9	9	9	10	10
	14	17		15	17	16	16	18	18					10	10	10	10	9	9	9	10	10
	14	17		15	17	16	16	18	18					10	10	10	10	9	9	9	10	10
	14	17		15	17	16	16	18	18					10	10	10	10	9	9	9	10	10
	14	17		15	17	16	16	18	18					10	10	10	10	9	9	9	10	10
	14	17		15	17	16	16	18	18					10	10	10	10	9	9	9	10	10
	14	17		15	17	16	16	18	18					10	10	10	10	9	9	9	10	10
	14	17		15	17	16	16	19	18					10	10	10	10	9	9	9	10	10
	14	17		15	17	16	16	19	18					10	10	10	10	9	9	9	10	10
	14	17		15	17	16	16	19	18					10	10	10	10	9	9	9	10	10
	14	17		15	17	16	16	19	18					10	10	10	10	9	9	9	10	10
	14	17		15	17	16	16	19	18					10	10	10	10	9	9	9	10	10
	14	17		15	17	16	16	19	18					10	10	10	10	9	9	9	10	10
	14	17		15	17	16	16	19	18					10	10	10	10	9	9	9	10	10
	14	17		15	17	16	16	19	18					10	10	10	10	9	9	9	10	10
	14	17		15	17	16	16	19	18					10	10	10	10	9	9	9	10	10
	14	17		15	17	16	16	19	18					10	10	10	10	9	9	9	10	10
	14	18		15	17	16	16	19	18					10	10	10	10	9	9	9	10	10
	14	18		15	17	16	16	19	18					10	10	10	10	9	9	9	11	10
	14	18		15	17	16	16	19	18					10	10	10	10	9	9	9	11	10
	14	18		15	17	16	16	19	18					10	10	10	10	9	9	9	11	10
	14	18		15	17	16	16	19	18					10	10	10	10	9	9	9	11	10
	14	18		15	17	16	16	19	18					10	10	10	10	9	9	9	11	10
	14	18		15	17	16	16	19	18					10	10	10	10	9	9	9	11	10
	14	18		15	17	16	16	19	18					10	10	10	10	9	9	9	11	10
	14	18		15	17	16	16	19	18					10	10	10	10	9	9	9	11	10
	14	18		15	17	16	16	19	18					10	10	10	10	9	9	9	11	10
	14	18		15	17	16	16	19	18					10	10	10	10	9	9	9	11	10
	14	18		15	17	16	16	19	18					10	10	10	10	9	9	9	11	10
	14	18		15	17	16	16	19	18					10	10	10	10	9	9	9	11	10
	14	18		15	17	16	16	19	18					10	10	10	10	9	9	9	11	10
	14	18		15	17	16	16	19	18					10	10	10	10	9	9	9	11	10
	14	18		15	17	16	16	19	18					10	10	10	10	9	9	9	11	10
	14	18		15	17	16	16	19	18					10	10	10	10	9	9	9	11	10
	14	18		15	17	16	16	19	18					10	10	10	10	9	9	9	11	10
	14	18		15	17	16	16	19	18					10	10	10	10	9	9	9	11	10
	14	18		15	17	16	16	19	18					10	10	10	10	9	9	9	11	10
	14	18		15	17	16	16	19	18					10	10	10	10	9	9	9	11	10
	14	18		15	17	16	16	19	18					10	10	10	10	9	9	9	11	10
	14	18		15	17	16	16	19	18					10	10	10	10	9	9	9	11	10
	14	18		15	17	16	16	19	18					10	10	10	10	9	9	9	11	10
	14	18		15	17	16	16	19	18					10	10	10	10	9	9	9	11	10
	14	18		15	18	16	16	19	18					10	10	10	10	9	9	10	11	10
	15	18		15	18	16	16	19	18					10	10	10	10	9	9	10	11	10
	15	18		15	18	16	16	19	18					10	10	10	10	9	9	10	11	10
	15	18		15	18	16	16	19	18					10	10	10	10	9	9	10	11	10
	15	18		15	18	17	16	19	18					10	10	10	10	9	9	10	11	10
	15	18		15	18	17	16	19	18					10	10	10	10	9	9	10	11	10
	15	18		15	18	17	16	19	18					10	10	10	10	9	9	10	11	10
	15	18		15	18	17	16	19	18					10	10	10	10	9	9	10	11	10
	15	18		15	18	17	16	19	18					10	10	10	10	9	9	10	11	10
	15	18		15	18	17	16	19	18					10	10	10	10	9	9	10	11	10
	15	18		15	18	17	16	19	18					10	10	10	10	9	9	10	11	10
	15	18		15	18	17	16	19	18					10	10	10	10	9	9	10	11	10
	15	18		15	18	17	16	19	18					10	10	10	10	9	9	10	11	10
	15	18		15	18	17	16	19	18					10	10	10	10	9	9	10	11	10
	15	18		15	18	17	16	19	18					10	10	10	10	9	9	10	11	10
	15	18		15	18	17	16	19	18					10	10	10	10	9	9	10	11	10
	15	18		15	18	17	16	19	18					10	10	10	10	9	9	10	11	10
	15	18		15	18	17	16	19	18					10	10	10	10	9	9	10	11	10
	15	18		15	18	17	16	19	18					10	10	10	10	9	9	10	11	10
	15	18		15	18	17	16	19	18					10	10	10	10	9	9	10	11	10
	15	18		15	18	17	16	19	18					10	10	10	10	9	9	10	11	10
	15	18		15	18	17	16	19	18					10	10	10	10	9	9	10	11	10
	15	18		15	18	17	16	19	18					10	10	10	10	9	9	10	11	10
	15	18		15	18	17	16	19	19					10	10	10	10	9	9	10	11	10
	15	18		15	18	17	16	19	19					10	10	10	10	9	9	10	11	10
	15	18		15	18	17	16	19	19					10	10	10	10	9	9	10	11	10
	15	18		15	18	17	16	19	19					10	10	10	10	9	9	10	11	10
	15	18		15	18	17	16	19	19					10	10	10	10	9	9	10	11	10
	15	18		15	18	17	16	19	19					10	10	10	10	9	9	10	11	10
	15	18		15	18	17	16	19	19					10	10	10	10	9	9	10	11	10
	15	18		15	18	17	16	19	19					10	10	10	10	9	9	10	11	10
	15	18		15	18	17	16	19	19					10	10	10	10	9	9	10	11	10
	15	18		15	18	17	16	20	19					10	10	10	10	9	9	10	11	10
	15	18		15	18	17	16	20	19					10	10	10	10	9	9	10	11	10
	15	18		15	18	17	16	20	19					10	10	10	10	9	9	10	11	10
	15	18		15	18	17	16	20	19					10	10	10	10	9	9	10	11	10
	15	18		15	18	17	16	20	19					10	10	10	10	9	9	10	11	10
	15	18		15	18	17	16	20	19					10	10	10	10	9	9	10	11	10
	15	18		15	18	17	16	20	19					10	10	10	10	9	9	10	11	10
	15	19		15	18	17	16	20	19					10	10	10	10	9	9	10	11	10
	15	19		15	18	17	16	20	19					10	10	10	10	9	9	10	11	10
	15	19		16	18	17	16	20	19					10	10	10	10	9	9	10	11	10
	15	19		16	18	17	16	20	19					10	10	10	10	9	9	10	11	10
	15	19		16	18	17	16	20	19					10	10	10	10	9	9	10	11	10
	15	19		16	18	17	16	20	19					10	10	10	10	9	9	10	11	10
	15	19		16	18	17	16	20	19					10	10	10	10	9	10	10	11	10
	15	19		16	18	17	16	20	19					10	10	10	10	9	10	10	11	10
	15	19		16	18	17	16	20	19					10	10	10	10	9	10	10	11	10
	15	19		16	18	17	16	20	19					10	10	10	10	9	10	10	11	10
	15	19		16	18	17	16	20	19					10	10	10	10	9	10	10	11	10
	15	19		16	18	17	16	20	19					10	10	10	10	9	10	10	11	10
	15	19		16	18	17	16	20	19					10	10	10	10	9	10	10	11	10
	15	19		16	18	17	16	20	19					10	10	10	10	9	10	10	11	10
	15	19		16	18	17	16	20	19					10	10	10	10	9	10	10	11	10
	15	19		16	18	17	16	20	19					10	10	10	10	9	10	10	11	10
	15	19		16	18	17	16	20	19					10	10	10	10	9	10	10	11	10
	15	19		16	18	17	16	20	19					10	10	10	10	9	10	10	11	10
	15	19		16	18	17	16	20	19					10	10	10	10	9	10	10	11	10
	15	19		16	18	17	16	20	19					10	10	10	10	9	10	10	11	10
	15	19		16	18	17	16	20	19					10	10	10	10	9	10	10	11	10
	15	19		16	18	17	17	20	19					10	10	10	10	9	10	10	11	10
	15	19		16	19	17	17	20	19					10	10	10	10	9	10	10	11	10
	15	19		16	19	17	17	20	19					11	10	10	10	9	10	10	11	10
	15	19		16	19	17	17	20	19					11	10	10	10	9	10	10	11	10
	15	19		16	19	17	17	20	19					11	10	10	10	9	10	10	11	10
	15	19		16	19	17	17	20	19					11	10	10	10	9	10	10	11	10
	15	19		16	19	17	17	20	19					11	10	10	10	9	10	10	11	10
	15	19		16	19	17	17	20	19					11	10	10	10	9	10	10	11	10
	15	19		16	19	17	17	20	19					11	10	10	10	9	10	10	11	10
	15	19		16	19	17	17	20	19					11	10	10	10	9	10	10	11	10
	15	19		16	19	17	17	20	19					11	10	10	10	9	10	10	11	10
	15	19		16	19	17	17	20	19					11	10	10	10	9	10	10	11	10
	15	19		16	19	17	17	20	19					11	10	10	10	9	10	10	11	10
	15	19		16	19	17	17	20	19					11	10	10	10	9	10	10	11	10
	15	19		16	19	17	17	20	19					11	10	10	10	9	10	10	11	10
	15	19		16	19	17	17	20	19					11	10	10	10	9	10	10	11	10
	15	19		16	19	17	17	20	19					11	10	10	10	9	10	10	11	10
	15	19		16	19	17	17	20	19					11	10	10	10	9	10	10	11	10
	15	19		16	19	17	17	20	19					11	10	10	10	9	10	10	11	10
	15	19		16	19	17	17	20	19					11	10	10	10	9	10	10	11	10
	15	19		16	19	17	17	20	19					11	10	10	10	9	10	10	11	10
	15	19		16	19	17	17	20	19					11	10	10	10	9	10	10	11	10
	15	19		16	19	17	17	20	19					11	10	10	10	9	10	10	11	10
	15	19		16	19	17	17	20	19					11	10	10	10	9	10	10	11	10
	15	19		16	19	17	17	20	19					11	10	10	10	9	10	10	11	10
	15	19		16	19	17	17	20	19					11	10	10	10	9	10	10	11	10
	15	19		16	19	17	17	20	19					11	10	10	10	9	10	10	11	10
	15	19		16	19	18	17	20	19					11	10	10	10	9	10	10	11	10
	15	19		16	19	18	17	20	19					11	10	10	10	9	10	10	11	10
	15	19		16	19	18	17	20	19					11	10	10	10	9	10	10	11	10
	15	19		16	19	18	17	20	19					11	10	10	10	9	10	10	11	10
	15	19		16	19	18	17	20	19					11	10	10	10	9	10	10	11	10
	15	19		16	19	18	17	20	19					11	10	10	10	9	10	10	11	10
	15	19		16	19	18	17	20	19					11	10	10	10	9	10	10	11	10
	15	19		16	19	18	17	21	19					11	10	10	10	9	10	10	11	10
	15	19		16	20	18	17	21	19					11	10	10	10	9	10	10	11	10
	15	19		16	20	18	17	21	19					11	10	10	10	9	10	10	11	10
	15	19		16	20	18	17	21	19					11	10	10	10	9	10	10	11	10
	15	20		16	20	18	17	21	19					11	10	10	10	9	10	10	11	10
	15	20		16	20	18	17	21	19					11	10	10	10	9	10	10	11	10
	15	20		16	20	18	17	21	19					11	10	10	10	9	10	10	11	10
	15	20		16	20	18	17	21	19					11	10	10	10	9	10	10	11	10
	15	20		16	20	18	17	21	19					11	10	10	10	9	10	10	11	10
	15	20		16	20	18	17	21	19					11	10	10	10	9	10	10	11	10
	15	20		16	20	18	17	21	20					11	11	10	10	9	10	10	11	10
	15	20		16	20	18	17	21	20					11	11	10	10	9	10	10	11	10
	15	20		16	20	18	17	21	20					11	11	10	10	9	10	10	11	10
	15	20		16	20	18	17	21	20					11	11	10	10	9	10	10	11	10
	15	20		16	20	18	17	21	20					11	11	10	10	9	10	10	11	10
	15	20		16	20	18	17	21	20					11	11	10	10	9	10	10	11	10
	15	20		16	20	18	17	21	20					11	11	10	10	9	10	10	11	10
	15	20		16	20	18	17	21	20					11	11	10	10	9	10	10	11	10
	15	20		16	20	18	17	21	20					11	11	10	10	9	10	10	11	10
	15	20		16	20	18	17	21	20					11	11	10	10	9	10	10	11	10
	15	20		16	20	18	17	21	20					11	11	10	10	9	10	10	11	10
	15	20		16	20	18	17	21	20					11	11	10	10	9	10	10	11	10
	15	20		16	20	18	17	21	20					11	11	10	10	9	10	10	11	10
	15	20		16	20	18	17	21	20					11	11	10	10	9	10	10	11	10
	15	20		16	20	18	17	21	20					11	11	10	10	9	10	10	11	10
	15	20		16	20	18	17	21	20					11	11	10	10	9	10	10	11	10
	15	20		16	20	18	17	21	20					11	11	10	10	9	10	10	11	10
	15	20		16	20	18	17	21	20					11	11	10	10	9	10	10	11	10
	15	20		16	20	18	17	21	20					11	11	10	10	9	10	10	11	10
	15	20		16	20	18	17	21	20					11	11	10	10	9	10	10	11	10
	15	20		16	20	18	17	21	20					11	11	10	10	9	10	10	11	10
	15	20		16	20	18	17	21	20					11	11	10	10	9	10	10	11	10
	15	20		16	20	18	17	21	20					11	11	10	10	9	10	10	11	10
	15	20		16	21	18	17	21	20					11	11	10	10	9	10	10	11	10
	15	20		16	21	18	17	21	20					11	11	10	10	9	10	10	11	10
	15	20		16	21	18	17	21	20					11	11	10	10	9	10	10	11	10
	15	20		16	21	18	17	21	20					11	11	10	10	9	10	10	11	10
	15	20		16	21	18	17	21	20					11	11	10	10	9	10	10	11	10
	15	20		16	21	18	17	21	20					11	11	10	10	9	10	10	11	10
	15	20		16	21	18	17	21	20					11	11	10	10	9	10	10	11	10
	15	20		16	21	18	17	21	20					11	11	10	10	9	10	10	11	10
	15	20		16	21	18	17	21	20					11	11	10	10	9	10	10	11	10
	15	20		16	21	18	17	21	20					11	11	10	10	9	10	10	11	10
	15	20		16	21	18	17	21	20					11	11	10	10	9	10	10	11	10
	15	20		16	21	18	17	21	20					11	11	10	10	9	10	10	11	10
	15	20		16	21	18	17	21	20					11	11	10	10	9	10	10	11	10
	15	20		16	21	18	17	21	20					11	11	10	10	9	10	10	11	10
	15	20		16	21	18	17	21	20					11	11	10	10	9	10	10	11	10
	15	20		16	21	18	17	21	20					11	11	10	10	9	10	10	11	10
	15	20		16	21	18	17	21	20					11	11	10	10	9	10	10	11	10
	15	20		16	21	18	17	21	20					11	11	10	10	9	10	10	11	11
	15	20		16	21	18	17	21	20					11	11	10	10	9	10	10	11	11
	16	20		16	21	18	17	21	20					11	11	10	10	9	10	10	11	11
	16	20		16	21	18	17	21	20					11	11	10	10	9	10	10	11	11
	16	20		16	21	18	17	21	20					11	11	10	10	9	10	10	11	11
	16	20		16	21	18	17	21	20					11	11	10	10	9	10	10	11	11
	16	20		16	21	18	17	21	20					11	11	10	10	9	10	10	11	11
	16	20		16	21	18	17	21	20					11	11	10	10	9	10	10	11	11
	16	21		16	21	18	18	21	20					11	11	10	10	9	10	10	11	11
	16	21		16	21	18	18	21	20					11	11	10	10	9	10	10	11	11
	16	21		16	21	18	18	21	20					11	11	10	10	9	10	10	11	11
	16	21		16	21	18	18	21	20					11	11	10	10	9	10	10	11	11
	16	21		16	21	18	18	21	20					11	11	10	10	9	10	10	11	11
	16	21		16	22	18	18	21	20					11	11	10	10	9	10	10	11	11
	16	21		16	22	19	18	21	20					11	11	10	10	9	10	10	11	11
	16	21		16	22	19	18	22	20					11	11	10	10	9	10	10	11	11
	16	21		16	22	19	18	22	20					11	11	10	10	9	10	10	11	11
	16	21		16	22	19	18	22	20					11	11	10	10	9	10	10	11	11
	16	21		16	22	19	18	22	20					11	11	10	10	9	10	10	11	11
	16	21		16	22	19	18	22	20					11	11	10	10	9	10	10	11	11
	16	21		16	22	19	18	22	20					11	11	10	10	9	10	10	11	11
	16	21		16	22	19	18	22	20					11	11	10	10	9	10	10	11	11
	16	21		16	22	19	18	22	20					11	11	10	10	9	10	10	11	11
	16	21		16	22	19	18	22	20					11	11	10	10	9	10	10	11	11
	16	21		16	22	19	18	22	20					11	11	10	10	9	10	10	11	11
	16	21		16	22	19	18	22	20					11	11	10	10	9	10	10	11	11
	16	21		16	22	19	18	22	20					11	11	10	10	9	10	10	11	11
	16	21		16	22	19	18	22	20					11	11	10	10	9	10	10	11	11
	16	21		16	22	19	18	22	21					11	11	10	10	9	10	10	11	11
	16	21		16	22	19	18	22	21					11	11	10	10	9	10	10	11	11
	16	21		16	22	19	18	22	21					11	11	10	10	9	10	10	11	11
	16	21		16	22	19	18	22	21					11	11	10	10	9	10	10	11	11
	16	21		16	22	19	18	22	21					11	11	10	10	9	10	10	11	11
	16	21		16	22	19	18	22	21					11	11	10	10	9	10	10	11	11
	16	21		16	22	19	18	22	21					11	11	10	10	9	10	10	11	11
	16	21		16	22	19	18	22	21					11	11	10	10	9	10	10	11	11
	16	21		16	22	19	18	22	21					11	11	10	10	9	10	10	11	11
	16	21		16	22	19	18	22	21					11	11	10	10	9	10	10	11	11
	16	21		16	22	19	18	22	21					11	11	10	10	9	10	10	11	11
	16	21		16	22	19	18	22	21					11	11	10	10	9	10	10	11	11
	16	21		16	22	19	18	22	21					11	11	10	10	9	10	10	11	11
	16	21		16	22	19	18	22	21					11	11	10	10	9	10	10	11	11
	16	21		16	22	19	18	22	21					11	11	10	10	9	10	10	11	11
	16	21		16	22	19	18	22	21					11	11	10	10	9	10	10	11	11
	16	21		16	22	19	18	22	21					11	11	10	10	9	10	10	11	11
	16	21		16	22	19	18	22	21					11	11	10	10	9	10	10	11	11
	16	21		16	22	19	18	22	21					11	11	10	10	9	10	10	11	11
	16	21		16	22	19	18	22	21					11	11	10	10	9	10	10	11	11
	16	21		16	22	19	18	22	21					11	11	10	10	9	10	10	11	11
	16	22		16	22	19	18	22	21					11	11	10	10	9	10	10	11	11
	16	22		16	22	19	18	22	21					11	11	10	10	9	10	10	11	11
	16	22		16	22	19	18	22	21					11	11	10	10	9	10	10	11	11
	16	22		16	22	19	18	22	21					11	11	10	10	9	10	10	11	11
	16	22		16	22	19	18	22	21					11	11	10	10	9	10	10	11	11
	16	22		16	22	19	18	22	21					11	11	10	10	9	10	10	11	11
	16	22		16	22	19	18	22	21					11	11	10	10	9	10	10	11	11
	16	22		16	22	19	18	22	21					11	11	10	10	9	10	10	11	11
	16	22		16	22	19	18	22	21					11	11	10	10	9	10	10	11	11
	16	22		16	22	19	18	22	21					11	11	10	10	9	10	10	11	11
	16	22		16	22	19	18	22	21					11	11	10	10	9	10	10	11	11
	16	22		16	22	19	18	22	21					11	11	10	10	9	10	10	11	11
	16	22		16	22	19	18	22	21					11	11	10	10	9	10	10	11	11
	16	22		16	22	19	18	22	21					11	11	10	10	9	10	10	11	11
	16	22		16	22	19	18	22	21					11	11	10	10	9	10	10	11	11
	16	22		16	22	19	18	22	21					11	11	10	10	9	10	10	11	11
	16	22		16	23	19	18	22	21					11	11	10	10	9	10	10	11	11
	16	22		16	23	19	18	22	21					11	11	10	10	9	10	10	11	11
	16	22		16	23	19	18	22	21					11	11	10	10	9	10	10	11	11
	16	22		16	23	19	18	22	21					11	11	10	10	9	10	10	11	11
	16	22		16	23	19	18	22	21					11	11	10	10	9	10	10	11	11
	16	22		16	23	19	18	22	21					11	11	10	10	9	10	10	11	11
	16	22		16	23	19	18	23	21					11	11	10	10	9	10	10	11	11
	16	22		16	23	19	18	23	21					11	11	10	10	9	10	10	11	11
	16	22		16	23	19	18	23	21					11	11	10	10	9	10	10	11	11
	16	22		16	23	19	18	23	21					11	11	10	10	9	10	10	11	11
	16	22		16	23	19	18	23	21					11	11	10	10	9	10	10	11	11
	16	22		16	23	19	18	23	21					11	11	10	10	9	10	10	11	11
	16	22		16	23	19	18	23	21					11	11	10	10	9	10	10	11	11
	16	22		16	23	19	18	23	21					11	11	10	10	9	10	10	11	11
	16	22		16	23	19	18	23	21					11	11	10	10	9	10	10	11	11
	16	22		16	23	19	18	23	21					11	11	10	10	10	10	10	11	11
	16	22		16	23	19	18	23	21					11	11	10	10	10	10	10	11	11
	16	22		16	23	19	18	23	21					11	11	10	10	10	10	10	11	11
	16	22		16	23	19	18	23	21					11	11	10	10	10	10	10	11	11
	16	22		16	23	19	18	23	21					11	11	10	10	10	10	10	11	11
	16	22		16	23	19	18	23	21					11	11	10	10	10	10	10	11	11
	16	22		16	23	19	18	23	21					11	11	10	10	10	10	10	11	11
	16	22		16	23	19	18	23	21					11	11	10	10	10	10	10	11	11
	16	22		16	23	19	18	23	21					11	11	10	10	10	10	10	11	11
	16	22		16	23	19	18	23	21					11	11	10	10	10	10	10	11	11
	16	22		16	23	19	18	23	22					11	11	10	10	10	10	10	11	11
	16	22		16	23	19	18	23	22					11	11	10	10	10	10	10	11	11
	16	22		16	23	19	18	23	22					11	11	10	10	10	10	10	11	11
	16	22		16	23	19	18	23	22					11	11	10	10	10	10	10	11	11
	16	23		16	23	19	18	23	22					11	11	10	10	10	10	10	11	11
	16	23		16	23	19	18	23	22					11	11	10	10	10	10	10	11	11
	16	23		17	23	19	18	23	22					11	11	10	10	10	10	10	11	11
	16	23		17	23	19	18	23	22					11	11	10	10	10	10	10	11	11
	16	23		17	23	19	18	23	22					11	11	10	10	10	10	10	11	11
	16	23		17	23	19	18	23	22					11	11	10	10	10	10	10	11	11
	16	23		17	23	19	18	23	22					11	11	10	10	10	10	10	11	11
	16	23		17	23	19	18	23	22					11	11	10	10	10	10	10	11	11
	16	23		17	23	19	18	23	22					11	11	10	10	10	10	10	11	11
	16	23		17	23	19	18	23	22					11	11	10	10	10	10	10	11	11
	16	23		17	23	19	18	23	22					11	11	10	10	10	10	10	11	11
	16	23		17	23	19	18	23	22					11	11	10	10	10	10	10	11	11
	16	24		17	23	19	18	23	22					11	11	10	10	10	10	10	11	11
	16	24		17	23	19	18	23	22					11	11	10	10	10	10	10	11	11
	16	24		17	23	19	18	23	22					11	11	10	10	10	10	10	11	11
	16	24		17	23	19	19	23	22					11	11	10	10	10	10	10	11	11
	16	24		17	23	19	19	23	22					11	11	10	10	10	10	10	11	11
	16	24		17	23	19	19	23	22					11	11	10	10	10	10	10	11	11
	16	24		17	23	19	19	23	22					11	11	10	10	10	10	10	11	11
	16	24		17	23	19	19	23	22					11	11	10	10	10	10	10	11	11
	16	24		17	24	19	19	23	22					11	11	10	10	10	10	10	11	11
	16	24		17	24	19	19	23	22					11	11	10	10	10	10	10	11	11
	16	24		17	24	19	19	23	22					11	11	10	10	10	10	10	11	11
	16	24		17	24	19	19	23	22					11	11	10	10	10	10	10	11	11
	16	24		17	24	20	19	23	22					11	11	10	10	10	10	10	11	11
	16	24		17	24	20	19	23	22					11	11	10	10	10	10	10	11	11
	16	24		17	24	20	19	23	23					11	11	10	10	10	10	10	11	11
	16	24		17	24	20	19	23	23					11	11	10	10	10	10	10	11	11
	17	24		17	24	20	19	23	23					11	11	10	10	10	10	10	11	11
	17	24		17	24	20	19	24	23					11	11	10	10	10	10	10	11	11
	17	24		17	24	20	19	24	23					11	11	10	10	10	10	10	11	11
	17	24		17	24	20	19	24	23					11	11	10	10	10	10	10	11	11
	17	24		17	24	20	19	24	23					11	11	10	10	10	10	10	11	11
	17	24		17	24	20	19	24	23					11	11	10	10	10	10	10	11	11
	17	24		17	24	20	19	24	23					11	11	10	10	10	10	10	11	11
	17	24		17	24	20	19	24	23					11	11	10	10	10	10	10	11	11
	17	24		17	24	20	19	24	23					11	11	10	10	10	10	10	11	11
	17	24		17	24	20	19	24	23					11	11	10	10	10	10	10	11	11
	17	24		17	24	20	19	24	23					11	11	10	10	10	10	10	11	11
	17	24		17	24	20	19	24	23					11	11	10	10	10	10	10	11	11
	17	24		17	24	20	19	24	23					11	11	10	10	10	10	10	11	11
	17	24		17	24	20	19	24	23					11	11	10	10	10	10	10	11	11
	17	25		17	24	20	19	24	23					11	11	10	10	10	10	10	11	11
	17	25		17	24	20	19	24	23					11	11	10	10	10	10	10	11	11
	17	25		17	24	20	19	24	23					11	11	10	10	10	10	10	11	11
	17	25		17	24	20	19	24	23					11	11	10	10	10	10	10	11	11
	17	25		17	24	20	19	24	23					11	11	10	10	10	10	10	11	11
	17	25		17	24	20	19	24	23					11	11	10	10	10	10	10	11	11
	17	25		17	24	20	19	24	23					11	11	10	10	10	10	10	11	11
	17	25		17	24	20	19	24	23					11	11	10	10	10	10	10	11	11
	17	25		17	24	20	19	24	23					11	11	10	10	10	10	10	11	11
	17	25		17	24	20	19	24	23					11	11	10	10	10	10	10	11	11
	17	25		17	24	20	19	24	23					11	11	10	10	10	10	10	11	11
	17	25		17	24	20	19	24	23					11	11	10	10	10	10	10	11	11
	17	25		17	24	20	19	24	23					11	11	10	10	10	10	10	11	11
	17	25		17	24	20	19	24	23					11	11	10	10	10	10	10	11	11
	17	25		17	24	20	19	24	23					11	11	10	10	10	10	10	11	11
	17			17	24	20	19	24	23					11	11	10	10	10	10	10	11	11
	17			17	24	20	19	24	23					11	11	10	10	10	10	10	11	11
	17			17	24	20	19	24	23					11	11	10	10	10	10	10	11	11
	17			17	24	20	19	24	23					11	11	10	10	10	10	10	11	11
	17			17	24	20	19	24	23					11	11	10	10	10	10	10	11	11
	17			17	24	20	19	24	23					11	11	10	10	10	10	10	11	11
	17			17	24	20	19	24	23					11	11	10	10	10	10	10	11	11
	17			17	24	20	19	24	23					11	11	10	10	10	10	10	11	11
	17			17	24	20	19	24	23					11	11	10	10	10	10	10	11	11
	17			17	24	20	19	24	23					11	11	10	10	10	10	10	11	11
	17			17	24	20	19	24	23					11	11	10	10	10	10	10	11	11
	17			17	24	20	19	24	23					11	11	10	10	10	10	10	11	11
	17			17	25	20	19	24	23					11	11	10	10	10	10	10	11	11
	17			17	25	20	19	24	23					11	11	10	10	10	10	10	11	11
	17			17	25	20	19	24	23					11	11	10	10	10	10	10	11	11
	17			17	25	20	19	24	23					11	11	10	10	10	10	10	11	11
	17			17	25	20	19	24	23					11	11	10	10	10	10	10	11	11
	17			17	25	20	19	24	23					11	11	10	10	10	10	10	11	11
	17			17	25	20	19	24	23					11	11	10	10	10	10	10	11	11
	17			17	25	20	19	24	23					11	11	10	10	10	10	10	11	11
	17			17	25	20	19	24	23					11	11	10	10	10	10	10	11	11
	17			17	25	20	19	24	23					11	11	10	10	10	10	10	11	11
	17			17	25	20	19	24	24					11	11	10	10	10	10	10	11	11
	17			17	25	20	19	24	24					11	11	10	10	10	10	10	11	11
	17			17	25	20	19	24	24					11	11	10	10	10	10	10	11	11
	17			17	25	20	19	24	24					11	11	10	10	10	10	10	11	11
	17			17	25	20	19	24	24					11	11	10	10	10	10	10	11	11
	17			17	25	20	19	24	24					11	11	10	10	10	10	10	11	11
	17			17	25	20	19	24	24					11	11	10	10	10	10	10	11	11
	17			17	25	20	19	24	24					11	11	10	10	10	10	10	11	11
	17			17	25	20	19	24	24					11	11	10	10	10	10	10	11	11
	17			17	25	20	19	24	24					11	11	10	10	10	10	10	11	11
	17			17	25	20	19	24	24					11	11	10	10	10	10	10	11	11
	17			17	25	20	19	24	24					11	11	10	10	10	10	11	11	11
	17			18	25	20	19	24	24					11	11	10	11	10	10	11	11	11
	17			18	25	20	19	24	24					11	11	10	11	10	10	11	11	11
	17			18	25	20	19	24	24					11	11	10	11	10	10	11	11	11
	17			18	25	20	19	25	24					11	11	10	11	10	10	11	11	11
	17			18	25	20	19	25	24					11	11	10	11	10	10	11	11	11
	17			18	25	20	19	25	24					11	11	10	11	10	10	11	11	11
	17			18	25	20	19	25	24					11	11	10	11	10	10	11	11	11
	17			18	25	20	19	25	24					11	11	10	11	10	10	11	11	11
	17			18	25	20	19	25	24					11	11	10	11	10	10	11	11	11
	17			18	25	20	19	25	24					11	11	10	11	10	10	11	11	11
	17			18	25	20	19	25	24					11	11	10	11	10	10	11	11	11
	17			18	25	20	19	25	24					11	11	10	11	10	10	11	11	11
	17			18	25	20	19	25	24					11	11	10	11	10	10	11	11	11
	17			18	25	20	19	25	24					11	11	10	11	10	10	11	11	11
	17			18	25	20	19	25	24					11	11	10	11	10	10	11	11	11
	17			18	25	20	19	25	24					11	11	10	11	10	10	11	11	11
	17			18	25	20	19	25	24					11	11	10	11	10	10	11	11	11
	17			18	25	20	19	25	24					11	11	10	11	10	10	11	11	11
	17			18	25	20	19	25	25					11	11	10	11	10	10	11	11	11
	17			18	25	20	19	25	25					11	11	10	11	10	10	11	11	11
	17			18	25	20	20	25	25					11	11	10	11	10	10	11	11	11
	17			18	25	20	20	25	25					11	11	10	11	10	10	11	11	11
	17			18	25	20	20	25	25					11	11	10	11	10	10	11	11	11
	17			18	25	20	20	25	25					11	11	10	11	10	10	11	11	11
	17			18	25	20	20	25	25					11	11	10	11	10	10	11	11	11
	17			18	25	20	20	25	25					11	11	10	11	10	10	11	11	11
	17			18	25	20	20	25	25					11	11	10	11	10	10	11	11	11
	17			18	25	20	20	25	25					11	11	10	11	10	10	11	11	11
	17			18	25	20	20	25	25					11	11	10	11	10	10	11	11	11
	17			18	25	20	20	25	25					11	11	10	11	10	10	11	11	11
	17			18	25	20	20	25	25					11	11	10	11	10	10	11	11	11
	17			18	25	20	20	25	25					11	11	10	11	10	10	11	11	11
	17			18	25	21	20	25	25					11	11	10	11	10	10	11	11	11
	17			18	25	21	20	25	25					11	11	10	11	10	10	11	11	11
	17			18	25	21	20	25	25					11	11	10	11	10	10	11	11	11
	17			18	25	21	20	25	25					11	11	10	11	10	10	11	11	11
	17			18	25	21	20	25	25					11	11	10	11	10	10	11	11	11
	17			18	25	21	20	25	25					11	11	10	11	10	10	11	11	11
	17			18	25	21	20	25	25					11	11	10	11	10	10	11	11	11
	18			18	25	21	20	25	25					11	11	10	11	10	10	11	11	11
	18			18	25	21	20	25	25					11	11	10	11	10	10	11	11	11
	18			18	25	21	20	25	25					11	11	10	11	10	10	11	11	11
	18			18	25	21	20	25	25					11	11	10	11	10	10	11	11	11
	18			18	25	21	20	25	25					11	11	10	11	10	10	11	11	11
	18			18	25	21	20	25	25					11	11	11	11	10	10	11	11	11
	18			18	25	21	20	25	25					11	11	11	11	10	10	11	11	11
	18			18		21	20	25	25					11	11	11	11	10	10	11	11	11
	18			18		21	20	25	25					11	11	11	11	10	11	11	11	11
	18			18		21	20	25	25					11	11	11	11	10	11	11	11	11
	18			18		21	20	25	25					11	11	11	11	10	11	11	11	11
	18			18		21	20	25	25					11	11	11	11	10	11	11	11	11
	18			18		21	20	25	25					11	11	11	11	10	11	11	11	11
	18			18		21	20	25	25					11	11	11	11	10	11	11	11	12
	18			18		21	20	25	25					11	11	11	11	10	11	11	11	12
	18			18		21	20	25	25					11	11	11	11	10	11	11	11	12
	18			18		21	20	25	25					11	11	11	11	10	11	11	11	12
	18			18		21	20	25	25					11	11	11	11	10	11	11	11	12
	18			18		21	20	25	25					11	11	11	11	10	11	11	11	12
	18			18		21	20	25	25					11	11	11	11	10	11	11	11	12
	18			18		21	20	25	25					11	11	11	11	10	11	11	11	12
	18			18		21	20	25	26					11	11	11	11	10	11	11	11	12
	18			18		21	20	25	26					11	11	11	11	10	11	11	11	12
	18			18		21	20	25	26					11	11	11	11	10	11	11	11	12
	18			18		21	20	25	26					11	11	11	11	10	11	11	11	12
	18			18		21	20	25	26					11	11	11	11	10	11	11	11	12
	18			18		21	20	25	26					11	11	11	11	10	11	11	11	12
	18			18		21	20	25	26					11	11	11	11	10	11	11	11	12
	18			18		21	20	25	26					11	11	11	11	10	11	11	11	12
	18			18		21	20	25	26					11	11	11	11	10	11	11	11	12
	18			18		21	20	25	26					11	11	11	11	10	11	11	11	12
	18			18		21	20	25	26					11	11	11	11	10	11	11	11	12
	18			18		21	20	25	26					11	11	11	11	10	11	11	11	12
	18			18		21	20	25	26					11	11	11	11	10	11	11	11	12
	18			18		21	20	25	26					11	11	11	11	10	11	11	11	12
	18			18		21	20	26	26					11	11	11	11	10	11	11	11	12
	18			18		21	20	26	26					11	11	11	11	10	11	11	11	12
	18			18		21	20	26	26					11	11	11	11	10	11	11	11	12
	18			18		21	20	26	26					11	11	11	11	10	11	11	11	12
	18			18		21	20	26	26					11	11	11	11	10	11	11	11	12
	18			18		21	20	26	26					11	11	11	11	10	11	11	11	12
	18			18		21	20	26	26					11	11	11	11	10	11	11	11	12
	18			18		21	20	26	26					11	11	11	11	10	11	11	11	12
	18			18		21	20	26	26					11	11	11	11	10	11	11	11	12
	18			18		21	20	26	26					11	11	11	11	10	11	11	11	12
	18			18		21	20	26	26					11	11	11	11	10	11	11	11	12
	18			18		21	20	26	26					11	11	11	11	10	11	11	11	12
	18			18		21	20	26	26					11	11	11	11	10	11	11	11	12
	18			18		21	20	26	26					11	11	11	11	10	11	11	11	12
	18			18		21	20	26	26					11	11	11	11	10	11	11	11	12
	18			18		21	20	26	26					11	11	11	11	10	11	11	11	12
	18			18		21	20	26	26					11	11	11	11	10	11	11	11	12
	18			18		21	20	26	26					11	11	11	11	10	11	11	11	12
	18			18		21	20	26	26					11	11	11	11	10	11	11	11	12
	18			18		21	20	26	26					11	11	11	11	10	11	11	11	12
	18			18		21	20	26	26					11	11	11	11	10	11	11	11	12
	18			18		21	20	26	26					11	11	11	11	10	11	11	11	12
	18			18		21	20	26	26					11	11	11	11	10	11	11	12	12
	18			18		21	20	26	26					11	11	11	11	10	11	11	12	12
	18			18		21	20	26	27					11	11	11	11	10	11	11	12	12
	18			18		21	20	26	27					11	11	11	11	10	11	11	12	12
	18			18		21	20	26	27					11	11	11	11	10	11	11	12	12
	18			18		21	20	26	27					11	11	11	11	10	11	11	12	12
	18			18		21	20	26	27					11	11	11	11	10	11	11	12	12
	18			18		21	20	26	27					11	11	11	11	10	11	11	12	12
	18			18		21	20	26	27					11	11	11	11	10	11	11	12	12
	18			18		21	20	26	27					11	11	11	11	10	11	11	12	12
	18			18		21	20	26	27					11	11	11	11	10	11	11	12	12
	18			18		21	20	26	27					11	11	11	11	10	11	11	12	12
	18			18		21	20	26	27					11	11	11	11	10	11	11	12	12
	18			18		21	20	26	27					11	11	11	11	10	11	11	12	12
	18			18		21	20	26	27					12	11	11	11	10	11	11	12	12
	18			19		21	20	26	27					12	11	11	11	10	11	11	12	12
	18			19		21	20		27					12	11	11	11	10	11	11	12	12
	18			19		21	20		27					12	11	11	11	10	11	11	12	12
	18			19		21	20		27					12	11	11	11	10	11	11	12	12
	18			19		21	21		27					12	11	11	11	10	11	11	12	12
	18			19		21	21		27					12	11	11	11	10	11	11	12	12
	18			19		21	21		27					12	11	11	11	10	11	11	12	12
	18			19		21	21		27					12	11	11	11	10	11	11	12	12
	18			19		21	21		27					12	11	11	11	10	11	11	12	12
	18			19		21	21		27					12	11	11	11	10	11	11	12	12
	18			19		21	21		27					12	11	11	11	10	11	11	12	12
	19			19		21	21		27					12	11	11	11	10	11	11	12	12
	19			19		21	21		27					12	11	11	11	10	11	11	12	12
	19			19		21	21		27					12	11	11	11	10	11	11	12	12
	19			19		21	21		27					12	11	11	11	10	11	11	12	12
	19			19		21	21		27					12	11	11	11	10	11	11	12	12
	19			19		21	21		27					12	12	11	11	10	11	11	12	12
	19			19		21	21		27					12	12	11	11	10	11	11	12	12
	19			19		21	21		27					12	12	11	11	10	11	11	12	12
	19			19		21	21		27					12	12	11	11	10	11	11	12	12
	19			19		21	21		27					12	12	11	11	10	11	11	12	12
	19			19		21	21		27					12	12	11	11	10	11	11	12	12
	19			19		21	21		27					12	12	11	11	10	11	11	12	12
	19			19		22	21		27					12	12	11	11	10	11	11	12	12
	19			19		22	21		28					12	12	11	11	10	11	11	12	12
	19			19		22	21		28					12	12	11	11	10	11	11	12	12
	19			19		22	21		28					12	12	11	11	10	11	11	12	12
	19			19		22	21		28					12	12	11	11	10	11	11	12	12
	19			19		22	21		28					12	12	11	11	10	11	11	12	12
	19			19		22	21		28					12	12	11	11	10	11	11	12	12
	19			19		22	21		28					12	12	11	11	10	11	11	12	12
	19			19		22	21		28					12	12	11	11	10	11	11	12	12
	19			19		22	21		28					12	12	11	11	10	11	11	12	12
	19			19		22	21		28					12	12	11	11	11	11	11	12	12
	19			19		22	21		28					12	12	11	11	11	11	11	12	12
	19			19		22	21		28					12	12	11	11	11	11	11	12	12
	19			19		22	21		28					12	12	11	11	11	11	11	12	12
				19		22	21		28					12	12	11	11	11	11	11	12	12
				19		22	21		28					12	12	11	11	11	11	11	12	12
				19		22	21		28					12	12	11	11	11	11	11	12	12
				19		22	21		28					12	12	11	11	11	11	11	12	12
				19		22	21		28					12	12	11	11	11	11	11	12	12
				19		22	21		28					12	12	11	11	11	11	11	12	12
				19		22	21		28					12	12	11	11	11	11	11	12	12
				19		22	21		28					12	12	11	11	11	11	11	12	12
				19		22	21		28					12	12	11	11	11	11	11	12	12
				19		22	21		28					12	12	11	11	11	11	11	12	12
				19		22	21		28					12	12	11	11	11	11	11	12	13
				19		22	21		28					12	12	11	11	11	11	11	12	13
				19		22	21		28					12	12	11	11	11	11	11	12	13
				19		22	21		28					12	12	11	11	11	11	11	12	13
				19		22	21		28					12	12	11	11	11	11	11	12	13
				19		22	21		28					12	12	11	11	11	11	11	12	13
				19		22	21		28					12	12	11	11	11	11	11	12	13
				19		22	21		28					12	12	11	11	11	11	11	12	13
				19		22	21		28					12	12	11	11	11	11	11	12	13
				19		22	21		28					12	12	11	11	11	11	11	12	13
				19		22	21		28					12	12	11	11	11	11	11	12	13
				19		22	21		28					12	12	11	11	11	11	11	12	13
				19		22	21		28					12	12	11	11	11	11	11	12	13
				19		22	21		28					12	12	11	11	11	11	11	12	13
				19		22	21		28					12	12	11	11	11	11	11	12	13
				19		22	21		28					12	12	11	11	11	11	11	12	13
				19		22	21		28					12	12	12	11	11	11	11	12	13
				19		22	21		28					12	12	12	11	11	11	11	12	13
				19		22	21		28					12	12	12	11	11	11	11	12	13
				19		22	21		28					12	12	12	11	11	11	11	12	13
				19		22	21		28					12	12	12	11	11	11	11	12	13
				19		22	21		28					12	12	12	11	11	11	11	12	13
				19		22	21		28					12	12	12	11	11	11	11	12	13
				19		22	21		28					12	12	12	11	11	11	11	12	13
				19		22	21		28					12	12	12	11	11	11	11	12	13
				19		22	21		28					12	12	12	11	11	11	11	12	13
				19		22	21		28					12	12	12	11	11	11	11	12	13
				20		22	21		28					12	12	12	11	11	11	11	12	13
				20		22	21		28					12	12	12	11	11	11	11	12	13
				20		22	21		28					12	12	12	11	11	11	11	12	13
				20		22	21		28					12	12	12	11	11	11	11	12	13
				20		22	21		28					12	12	12	11	11	11	11	12	13
				20		22	21		28					12	12	12	11	11	11	11	12	13
				20		22	21		28					12	12	12	11	11	11	11	12	13
				20		22	21		28					12	12	12	11	11	11	11	12	13
				20		22	21		28					12	12	12	11	11	11	11	12	13
				20		22	21		28					12	12	12	11	11	11	11	12	13
				20		22	21		28					12	12	12	11	11	11	11	12	13
				20		22	21		28					12	12	12	11	11	11	11	12	13
				20		23	21		28					12	12	12	11	11	11	11	12	13
				20		23	21		28					12	12	12	11	11	11	11	12	13
				20		23	21		28					12	12	12	11	11	11	11	12	13
				20		23	21		28					12	12	12	11	11	11	11	12	13
				20		23	21		28					12	12	12	11	11	11	11	12	13
				20		23	21		28					12	12	12	11	11	11	11	12	13
				20		23	21		28					12	12	12	11	11	11	11	12	13
				20		23	21		29					12	12	12	11	11	11	11	12	13
				20		23	21		29					12	12	12	11	11	11	11	12	13
				20		23	21		29					12	12	12	11	11	11	11	12	13
				20		23	21		29					12	12	12	11	11	11	11	12	13
				20		23	21		29					12	12	12	11	11	11	11	12	13
				20		23	21		29					12	12	12	11	11	11	11	12	13
				20		23	21		29					12	12	12	11	11	11	11	12	13
				20		23	21		29					12	12	12	11	11	11	11	12	13
				20		23	21		29					12	12	12	11	11	11	11	12	13
				20		23	21		29					12	12	12	11	11	11	11	12	13
				20		23	21		29					12	12	12	12	11	11	11	12	13
				20		23	21		29					12	12	12	12	11	11	11	12	13
				20		23	21		29					12	12	12	12	11	11	12	12	13
				20		23	21		29					12	12	12	12	11	11	12	12	13
				20		23	21		29					12	12	12	12	11	11	12	12	13
				20		23	21		29					12	12	12	12	11	11	12	12	13
				20		23	21		29					12	12	12	12	11	11	12	12	13
				20		23	21		29					12	12	12	12	11	11	12	12	13
				20		23	21		29					12	12	12	12	11	11	12	12	13
				20		23	21		29					12	12	12	12	11	11	12	12	13
				20			21		29					12	12	12	12	11	11	12	12	13
				20			21		29					12	12	12	12	11	11	12	12	13
				20			21		29					12	12	12	12	11	11	12	12	13
				20			21		29					12	12	12	12	11	11	12	12	13
				20			21		29					12	12	12	12	11	11	12	12	13
				20			21		29					12	12	12	12	11	11	12	12	13
				20			21		29					12	12	12	12	11	11	12	12	13
				20			21		29					12	12	12	12	11	12	12	12	13
				20			21		29					12	12	12	12	11	12	12	12	13
				20			21		29					12	12	12	12	11	12	12	12	13
				20			21		29					12	12	12	12	11	12	12	12	13
				20			21							12	12	12	12	11	12	12	12	13
				20			21							12	12	12	12	11	12	12	12	13
				20			21							12	12	12	12	11	12	12	12	13
				20			21							12	12	12	12	11	12	12	12	13
				20			21							12	12	12	12	11	12	12	12	13
				20			21							12	12	12	12	11	12	12	12	13
				21			21							12	12	12	12	11	12	12	12	13
				21			21							12	12	12	12	11	12	12	12	13
				21			21							12	12	12	12	11	12	12	12	13
				21			21							12	12	12	12	11	12	12	12	13
				21			21							12	12	12	12	11	12	12	12	13
				21			21							12	12	12	12	11	12	12	12	13
				21			21							12	12	12	12	11	12	12	12	13
				21			21							12	12	12	12	11	12	12	12	13
				21			21							12	12	12	12	11	12	12	12	13
				21			21							12	12	12	12	11	12	12	12	13
				21			21							13	12	12	12	11	12	12	12	13
				21			21							13	12	12	12	11	12	12	12	13
				21			21							13	12	12	12	11	12	12	12	13
				21			21							13	12	12	13	11	12	12	12	13
				21			21							13	12	12	13	11	12	12	12	13
				21			21							13	12	12	13	11	12	12	12	13
				21			21							13	12	12	13	11	12	12	12	13
				21			21							13	12	12	13	11	12	12	12	13
				21			21							13	13	12	13	11	12	12	12	13
				21			21							13	13	12	13	11	12	12	12	13
				21			21							13	13	12	13	11	12	12	12	13
				21			21							13	13	12	13	11	12	12	12	13
				21			21							13	13	12	13	11	12	12	12	14
				21			21							13	13	12		11	12	12	12	14
				21			21							13	13	12		11	12	12	12	14
				21			21							13	13	12		11	12	12	13	14
				21			21							13	13	12		11	12	12	13	14
				21			21							13	13	12		11	12	12	13	14
				21			21							13	13	12		11	12	12	13	14
				21			21							13	13	12		11	12	12	13	14
				21			21							13	13	12		11	12	12	13	14
				21			21							13	13	12		11	12	12	13	14
				21			22							13	13	12		11	12	12	13	14
				21			22							13	13	12		11	12	12	13	14
				21			22							13	13	12		11		12	13	14
				21			22							13	13	12		11		12	13	14
				21			22							13	13	12		11		12	13	14
				21			22							13	13	12		11		12	13	14
				21			22							13	14	12		11		12	13	14
				22			22							13	14	12		11		12	13	14
				22			22							13	14	12		11		12	13	14
				22			22							13	15	12		11		12	13	14
				22			22							13	15	12		11			13	14
				22			22							13		12		11			13	14
				22			22							13		12		11			13	14
				22			22							13		12		11			13	14
				22			22							13		12		11			13	14
				22			22							13		12		11			13	14
				22			22							13		12		11			14	14
				22			22							13		12		11			14	14
				22			22							13		12		11			14	14
				22			22							13		12		11			14	14
				22			22							13		12		11			14	14
				22			22							13		12		11			14	14
				22			22							13		12		11			14	14
				22			22							13		12		11			14	14
				22			22							13		12		11			14	14
				22			22							13		12		11			14	14
				22			22							13		12		11			14	14
				22			22							13		12		11			14	14
				22			22							13		12		11			14	14
				22			22							13		13		11			14	14
				22			22							13		13		11			14	14
				22			22							13		13		11			14	15
				22			22							13		13		11			14	15
				23			22							13		13		11				15
				23			22							13		13		12				15
				23			22							13		13		12				15
				23			22							13		13		12				15
				23			22							13		13		12				15
				23			22							14		13		12				15
				23			22							14		14		12				15
				23			22							14				12				15
				23			22							14								15
				23			22							14								15
				23			22							14								15
				23			22							14								15
				23			22							14								15
				23			22							14								15
				23			22							14								15
				23			22															15
				23			22															15
				23			22															15
				23			22															16
				23			22															16
				23			22															16
				23			22															16
				23			22															16
				23			22
				24			22
				24			22
				24			22
				24			22
				24			22
				24			22
				24			22
				24			22
				24			22
				24			22
				24			22
				24			22
				24			22
				24			22
				24			22
				24			22
							22
							22
							22
							22
							22
							22
							22
							22
							22
							22
							22
							22
							22
							22
							22
							22
							22
							22
							22
							22
							22
							22
							22
							22
							22
							22
							22
							22
							23
							23
							23
							23
							23
							23
							23
							23
							23
							23
							23
							23
							23
							23
							23
							23
							23
							23
							23
							23
							23
							23
							23
							23
							23
							23
							23
							23
							23
							23
							23
							23
							23
							23
							23
							23
							23
							23
							23
							23
							23
							23
							23
							23
							23
							23
							23
							23
							23
							23
							23
							23
							23
							23
							23
							23
							23
							23
							23
							23
							23
							23
							23
							23
							23
							23
							23
							23
							23
							23
							23
							23
							23
							23
							23
							23
							23
							23
							23
							24
							24
							24
							24
							24
							24
							24
							24
							24
							24
							24
							24
							24
							24
							24
							24
							24
							24
							24
							24
							24
							24
							24
							24
							24
							24
							24
							24
							24
							24
							24
							24
							24
							24
							24
							24
							24
							24
							24
							24
							24
							24
							24

## Sheet: Sing - eclosion data
	Sing selected line												Sing sibling line
	G1	G2	G3	G4	G5	G6	G7	G8	G9				G1	G2	G3	G4	G5	G6	G7	G8	G9
N	960	914	192	583	779	840	820	502	754			N	1068	1077	1122	631	936	1094	1089	1102	590
Trays	6	6	6	5	6	6	5	6	6			Trays	4	4	4	3	4	4	4	4	3
Av. eclosion	13.4604	16.698	18.0208	12.4031	15.0013	15.0369	15.1768	16.0996	18.9138	15.6456		Av. eclosion	10.3174	10.4494	10.0668	10.206	8.98825	9.18007	9.78972	10.5299	9.94576	9.94149
stdev	2.60474	3.89634	4.03773	2.82547	3.72875	2.97784	3.15597	4.60214	4.1511			stdev	1.08556	1.13351	1.13023	0.893732	1.07418	1.22848	1.04532	1.13747	1.6108
sem	0.0840676	0.128879	0.291398	0.117019	0.133596	0.102745	0.110211	0.205404	0.151174			sem	0.0332176	0.0345396	0.033742	0.0355789	0.0351108	0.0371416	0.0316763	0.0342648	0.0663156
Eclosions/tray	160	152.333	32	116.6	129.833	140	164	83.6667	125.667			Eclosions/tray	267	269.25	280.5	210.333	234	273.5	272.25	275.5	196.667
	8	9	12	8	9	9	9	9	10				8	8	8	8	7	7	8	9	8
	9	9	12	8	9	9	9	9	10				8	8	8	8	8	7	8	9	8
	9	9	12	8	9	9	9	9	10				8	8	8	8	8	7	8	9	8
	9	9	12	8	10	9	10	9	10				8	8	8	8	8	7	8	9	8
	9	9	12	8	10	10	10	9	11				8	8	8	8	8	7	8	9	8
	9	9	12	9	10	10	10	9	11				8	8	8	8	8	7	8	9	8
	9	10	12	9	10	10	10	9	11				8	8	8	8	8	7	8	9	8
	9	10	12	9	10	10	10	9	12				8	9	8	8	8	7	8	9	8
	9	10	12	9	10	10	10	9	12				8	9	8	8	8	7	8	9	8
	9	10	12	9	10	10	10	9	12				8	9	8	8	8	7	8	9	8
	9	10	12	9	10	10	10	9	12				8	9	8	8	8	7	8	9	8
	9	10	12	9	10	10	10	9	12				8	9	8	8	8	7	8	9	8
	9	10	12	9	10	10	10	9	12				8	9	8	8	8	7	8	9	8
	9	10	12	9	10	10	10	9	12				8	9	8	9	8	7	8	9	8
	9	10	12	9	10	10	10	9	12				8	9	8	9	8	7	8	9	8
	9	10	12	9	10	10	10	9	12				8	9	8	9	8	7	8	9	8
	9	10	12	9	10	10	10	9	12				8	9	8	9	8	7	8	9	8
	9	10	13	9	10	10	10	9	12				8	9	8	9	8	7	8	9	8
	9	10	13	9	10	10	10	9	12				8	9	8	9	8	7	8	9	8
	9	10	13	9	10	10	10	9	12				8	9	8	9	8	8	8	9	8
	9	10	13	9	10	10	10	9	12				8	9	8	9	8	8	8	9	8
	9	10	13	9	10	10	10	9	13				8	9	8	9	8	8	8	9	8
	9	10	13	9	10	10	10	10	13				8	9	8	9	8	8	8	9	8
	9	10	13	9	10	10	10	10	13				8	9	8	9	8	8	8	9	8
	9	10	13	9	10	11	10	10	13				8	9	8	9	8	8	8	9	8
	9	10	13	9	10	11	10	10	13				8	9	8	9	8	8	8	9	8
	9	10	14	9	10	11	10	10	13				8	9	8	9	8	8	8	9	8
	9	10	14	9	10	11	10	10	13				8	9	8	9	8	8	8	9	8
	9	10	14	9	10	11	10	10	13				8	9	8	9	8	8	8	9	8
	9	10	14	9	10	11	10	10	13				8	9	8	9	8	8	8	9	8
	9	10	14	9	10	11	10	10	13				8	9	9	9	8	8	8	9	8
	9	10	14	9	10	11	11	10	13				9	9	9	9	8	8	8	9	8
	9	10	14	9	11	11	11	10	13				9	9	9	9	8	8	8	9	8
	9	10	14	9	11	11	11	10	13				9	9	9	9	8	8	8	9	8
	9	10	14	9	11	11	11	10	13				9	9	9	9	8	8	8	9	8
	9	11	14	9	11	11	11	10	13				9	9	9	9	8	8	8	9	8
	9	11	14	9	11	11	11	10	13				9	9	9	9	8	8	8	9	8
	9	11	14	9	11	11	11	10	13				9	9	9	9	8	8	8	9	8
	9	11	14	9	11	11	11	10	13				9	9	9	9	8	8	8	9	8
	9	11	14	9	11	11	11	10	13				9	9	9	9	8	8	8	9	8
	9	11	14	9	11	11	11	10	13				9	9	9	9	8	8	8	9	8
	9	11	14	9	11	11	11	10	13				9	9	9	9	8	8	8	9	8
	9	11	14	9	11	11	11	10	13				9	9	9	9	8	8	8	9	8
	9	11	14	9	11	11	11	10	13				9	9	9	9	8	8	8	9	8
	9	11	14	9	11	11	11	10	13				9	9	9	9	8	8	8	9	8
	9	11	14	9	11	11	11	10	13				9	9	9	9	8	8	8	9	8
	9	11	14	9	11	11	11	10	13				9	9	9	9	8	8	8	9	8
	9	11	14	9	11	11	11	10	13				9	9	9	9	8	8	8	9	8
	9	11	15	9	11	11	11	10	13				9	9	9	9	8	8	8	9	8
	9	11	15	9	11	11	11	10	13				9	9	9	9	8	8	8	9	8
	9	11	15	9	11	11	11	10	13				9	9	9	9	8	8	8	9	8
	9	11	15	9	11	11	11	10	13				9	9	9	9	8	8	8	9	8
	9	11	15	9	11	11	11	10	13				9	9	9	9	8	8	8	9	8
	9	11	15	9	11	11	11	10	13				9	9	9	9	8	8	8	9	8
	9	11	15	9	11	11	11	10	13				9	9	9	9	8	8	8	9	8
	9	11	15	9	11	11	11	10	13				9	9	9	9	8	8	8	9	8
	9	11	15	9	11	11	11	10	13				9	9	9	9	8	8	8	9	8
	9	11	15	9	11	11	11	11	13				9	9	9	9	8	8	8	9	8
	9	11	15	9	11	11	11	11	13				9	9	9	9	8	8	8	9	8
	10	11	15	10	11	11	11	11	13				9	9	9	9	8	8	8	9	8
	10	11	15	10	11	11	11	11	14				9	9	9	9	8	8	8	9	8
	10	11	15	10	11	11	11	11	14				9	9	9	9	8	8	8	9	8
	10	11	15	10	11	11	11	11	14				9	9	9	9	8	8	8	9	8
	10	11	15	10	11	11	11	11	14				9	9	9	9	8	8	8	9	8
	10	11	15	10	11	11	11	11	14				9	9	9	9	8	8	8	9	8
	10	11	15	10	11	11	11	11	14				9	9	9	9	8	8	8	9	8
	10	11	15	10	11	11	11	11	14				9	9	9	9	8	8	8	9	8
	10	11	15	10	11	11	11	11	14				9	9	9	9	8	8	8	9	8
	10	11	16	10	11	11	11	11	14				9	9	9	9	8	8	8	9	8
	10	11	16	10	11	11	11	11	14				9	9	9	9	8	8	8	9	8
	10	11	16	10	11	11	11	11	14				9	9	9	9	8	8	8	9	8
	10	11	16	10	11	11	11	11	14				9	9	9	9	8	8	8	9	8
	10	11	16	10	11	11	11	11	14				9	9	9	9	8	8	8	9	8
	10	11	16	10	11	11	11	11	14				9	9	9	9	8	8	8	9	8
	10	11	16	10	11	11	11	11	14				9	9	9	9	8	8	8	9	8
	10	11	16	10	11	11	11	11	14				9	9	9	9	8	8	8	9	8
	10	11	16	10	11	11	11	11	14				9	9	9	9	8	8	8	9	8
	10	11	16	10	11	11	11	11	14				9	9	9	9	8	8	8	9	8
	10	11	16	10	11	11	11	11	14				9	9	9	9	8	8	8	9	8
	10	11	16	10	11	11	11	11	14				9	9	9	9	8	8	8	9	8
	10	11	16	10	11	11	11	11	14				9	9	9	9	8	8	8	9	8
	10	11	16	10	11	11	11	11	14				9	9	9	9	8	8	9	9	8
	10	11	16	10	11	11	11	11	14				9	9	9	9	8	8	9	9	8
	10	11	16	10	11	12	11	11	14				9	9	9	9	8	8	9	9	8
	10	12	17	10	11	12	11	11	14				9	9	9	9	8	8	9	9	8
	10	12	17	10	11	12	11	11	14				9	9	9	9	8	8	9	9	8
	10	12	17	10	11	12	11	12	14				9	9	9	9	8	8	9	9	8
	10	12	17	10	11	12	11	12	14				9	9	9	9	8	8	9	9	8
	10	12	17	10	11	12	11	12	14				9	9	9	9	8	8	9	9	8
	10	12	17	10	11	12	11	12	14				9	9	9	9	8	8	9	9	8
	10	12	17	10	11	12	11	12	14				9	9	9	9	8	8	9	9	8
	10	12	17	10	11	12	11	12	14				9	9	9	9	8	8	9	9	8
	10	12	17	10	11	12	11	12	14				9	9	9	9	8	8	9	9	8
	10	12	17	10	11	12	11	12	15				9	9	9	9	8	8	9	9	8
	10	12	17	10	11	12	11	12	15				9	9	9	9	8	8	9	9	8
	10	12	17	10	11	12	11	12	15				9	9	9	9	8	8	9	9	8
	10	12	17	10	11	12	11	12	15				9	9	9	9	8	8	9	9	8
	10	12	18	10	11	12	11	12	15				9	9	9	9	8	8	9	9	8
	10	12	18	10	11	12	11	12	15				9	9	9	9	8	8	9	9	8
	10	12	18	10	11	12	11	12	15				9	9	9	9	8	8	9	9	8
	10	12	18	10	11	12	11	12	15				9	9	9	9	8	8	9	9	9
	10	12	18	10	11	12	11	12	15				9	9	9	9	8	8	9	9	9
	10	12	18	10	11	12	11	12	15				9	9	9	9	8	8	9	9	9
	10	12	18	10	11	12	11	12	15				9	9	9	9	8	8	9	9	9
	10	12	18	10	11	12	11	12	15				9	9	9	9	8	8	9	9	9
	10	12	18	10	11	12	11	12	15				9	9	9	9	8	8	9	9	9
	10	12	18	10	11	12	12	12	15				9	9	9	10	8	8	9	9	9
	10	12	18	10	11	12	12	12	15				9	9	9	10	8	8	9	9	9
	10	12	19	10	11	12	12	12	15				9	9	9	10	8	8	9	9	9
	10	12	19	10	11	12	12	12	15				9	9	9	10	8	8	9	9	9
	10	12	19	10	11	12	12	12	15				9	9	9	10	8	8	9	9	9
	10	12	19	10	11	12	12	12	15				9	9	9	10	8	8	9	9	9
	10	12	19	10	11	12	12	12	15				9	9	9	10	8	8	9	9	9
	10	12	19	10	11	12	12	12	15				9	9	9	10	8	8	9	9	9
	10	12	19	10	11	12	12	12	15				9	9	9	10	8	8	9	9	9
	10	12	19	10	11	12	12	12	15				9	9	9	10	8	8	9	9	9
	10	12	19	10	11	12	12	12	15				9	9	9	10	8	8	9	9	9
	10	12	20	10	11	12	12	12	15				9	9	9	10	8	8	9	9	9
	10	12	20	10	11	12	12	12	15				9	9	9	10	8	8	9	9	9
	10	12	20	10	11	12	12	12	15				9	9	9	10	8	8	9	9	9
	10	12	20	10	11	12	12	12	15				9	9	9	10	8	8	9	9	9
	10	12	20	10	11	12	12	12	15				9	9	9	10	8	8	9	9	9
	10	12	20	10	11	12	12	12	15				9	9	9	10	8	8	9	9	9
	10	12	20	10	11	12	12	12	15				9	9	9	10	8	8	9	9	9
	10	12	20	10	11	12	12	12	15				9	9	9	10	8	8	9	9	9
	10	12	20	10	11	12	12	12	15				9	9	9	10	8	8	9	9	9
	10	12	20	10	11	12	12	12	15				9	9	9	10	8	8	9	9	9
	10	12	20	10	11	12	12	12	15				9	9	9	10	8	8	9	9	9
	10	12	20	10	11	12	12	12	15				9	9	9	10	8	8	9	9	9
	10	12	20	10	11	12	12	12	15				9	9	9	10	8	8	9	9	9
	10	12	20	10	11	12	12	13	15				9	9	9	10	8	8	9	9	9
	10	12	21	10	11	12	12	13	15				9	9	9	10	8	8	9	9	9
	10	12	21	10	11	12	12	13	15				9	9	9	10	8	8	9	9	9
	10	12	21	10	11	12	12	13	15				9	9	9	10	8	8	9	9	9
	10	12	21	10	11	12	12	13	15				9	9	9	10	8	8	9	9	9
	10	12	21	10	11	12	12	13	15				9	9	9	10	8	8	9	9	9
	10	12	22	10	11	12	12	13	15				9	9	9	10	8	8	9	9	9
	10	12	22	10	11	12	12	13	15				9	9	9	10	8	8	9	9	9
	10	12	22	10	11	12	12	13	15				9	9	9	10	8	8	9	9	9
	10	12	22	10	11	12	12	13	15				9	9	9	10	8	8	9	9	9
	10	12	22	10	11	12	12	13	15				9	9	9	10	8	8	9	9	9
	11	12	22	10	11	12	12	13	15				9	9	9	10	8	8	9	9	9
	11	12	22	10	11	12	12	13	15				9	9	9	10	8	8	9	9	9
	11	12	22	10	11	12	12	13	15				9	9	9	10	8	8	9	9	9
	11	12	22	10	11	12	12	13	15				9	9	9	10	8	8	9	9	9
	11	12	22	10	11	12	12	13	15				9	9	9	10	8	8	9	9	9
	11	12	22	10	11	12	12	13	15				9	9	9	10	8	8	9	9	9
	11	12	22	10	11	12	12	13	15				9	9	9	10	8	8	9	9	9
	11	12	22	10	11	12	12	13	15				9	9	9	10	8	8	9	9	9
	11	12	23	10	11	12	12	13	15				9	9	9	10	8	8	9	9	9
	11	12	23	10	11	12	12	13	15				9	9	9	10	8	8	9	9	9
	11	12	23	10	11	12	12	13	15				9	9	9	10	8	8	9	9	9
	11	12	23	10	11	12	12	13	15				9	9	9	10	8	8	9	9	9
	11	12	23	10	11	12	12	13	15				9	9	9	10	8	8	9	9	9
	11	12	23	10	12	12	12	13	15				9	9	9	10	8	8	9	9	9
	11	13	23	10	12	12	12	13	15				9	9	9	10	8	8	9	9	9
	11	13	23	11	12	12	12	13	16				9	9	9	10	8	8	9	9	9
	11	13	23	11	12	12	12	13	16				9	9	9	10	8	8	9	9	9
	11	13	23	11	12	12	12	13	16				9	9	9	10	8	8	9	9	9
	11	13	23	11	12	12	12	13	16				9	9	9	10	8	8	9	9	9
	11	13	23	11	12	12	12	13	16				9	9	9	10	8	8	9	9	9
	11	13	23	11	12	12	12	13	16				9	9	9	10	8	8	9	9	9
	11	13	23	11	12	12	12	13	16				9	9	9	10	8	8	9	9	9
	11	13	23	11	12	12	12	13	16				9	9	9	10	8	8	9	9	9
	11	13	23	11	12	12	12	13	16				9	9	9	10	8	8	9	9	9
	11	13	23	11	12	12	12	13	16				9	9	9	10	8	8	9	9	9
	11	13	23	11	12	12	12	13	16				9	9	9	10	8	8	9	9	9
	11	13	24	11	12	12	12	14	16				9	9	9	10	8	8	9	9	9
	11	13	24	11	12	12	12	14	16				9	9	9	10	8	8	9	9	9
	11	13	24	11	12	12	12	14	16				9	9	9	10	8	8	9	9	9
	11	13	24	11	12	12	12	14	16				9	9	9	10	8	8	9	9	9
	11	13	24	11	12	12	12	14	16				9	9	9	10	8	8	9	9	9
	11	13	24	11	12	12	12	14	16				9	9	9	10	8	8	9	9	9
	11	13	24	11	12	12	12	14	16				9	9	9	10	8	8	9	9	9
	11	13	24	11	12	12	12	14	16				9	9	9	10	8	8	9	9	9
	11	13	24	11	12	12	12	14	16				9	9	9	10	8	8	9	9	9
	11	13	24	11	12	12	12	14	16				9	9	9	10	8	8	9	9	9
	11	13	24	11	12	12	12	14	16				9	9	9	10	8	8	9	9	9
	11	13	24	11	12	12	12	14	16				9	9	9	10	8	8	9	9	9
	11	13	24	11	12	12	12	14	16				9	9	9	10	8	8	9	9	9
	11	13	24	11	12	12	12	14	16				9	9	9	10	8	8	9	9	9
	11	13	24	11	12	12	12	14	16				9	9	9	10	8	8	9	9	9
	11	13	24	11	12	12	13	14	16				9	9	9	10	8	8	9	9	9
	11	13	24	11	12	12	13	14	16				9	9	9	10	8	8	9	9	9
	11	13	24	11	12	12	13	14	16				9	9	9	10	8	8	9	9	9
	11	13	24	11	12	12	13	14	16				9	9	9	10	8	8	9	9	9
	11	13	24	11	12	12	13	14	16				9	9	9	10	8	8	9	9	9
	11	13	24	11	12	12	13	14	16				9	9	9	10	8	8	9	9	9
	11	13	24	11	12	12	13	14	16				9	9	9	10	8	8	9	9	9
	11	13	24	11	12	12	13	14	16				9	9	9	10	8	8	9	9	9
	11	13	24	11	12	12	13	14	16				9	9	9	10	8	8	9	9	9
	11	13	24	11	12	12	13	14	16				9	9	9	10	8	8	9	9	9
	11	13		11	12	12	13	14	16				9	9	9	10	8	8	9	9	9
	11	13		11	12	12	13	14	16				9	9	9	10	8	8	9	9	9
	11	13		11	12	12	13	14	16				9	9	9	10	8	8	9	9	9
	11	13		11	12	12	13	14	16				9	9	9	10	8	8	9	9	9
	11	13		11	12	12	13	14	16				9	9	9	10	8	8	9	9	9
	11	13		11	12	12	13	14	16				9	9	9	10	8	8	9	9	9
	11	13		11	12	12	13	14	16				9	9	9	10	8	8	9	9	9
	11	13		11	12	12	13	14	16				9	9	9	10	8	8	9	9	9
	11	13		11	12	12	13	14	16				9	9	9	10	8	8	9	9	9
	11	13		11	12	12	13	14	16				9	9	9	10	8	8	9	9	9
	11	13		11	12	12	13	14	16				9	9	9	10	8	8	9	9	9
	11	13		11	12	12	13	14	16				9	9	9	10	8	8	9	9	9
	11	13		11	12	13	13	14	16				9	9	9	10	8	8	9	9	9
	11	13		11	12	13	13	14	16				9	9	9	10	8	8	9	9	9
	11	13		11	12	13	13	14	16				9	9	9	10	8	8	9	9	9
	11	13		11	12	13	13	14	16				9	9	9	10	8	8	9	9	9
	11	13		11	12	13	13	14	16				9	9	9	10	8	8	9	9	9
	11	13		11	12	13	13	14	16				9	9	9	10	8	8	9	9	9
	11	13		11	12	13	13	14	16				9	9	9	10	8	8	9	9	9
	11	13		11	12	13	13	14	16				9	9	9	10	8	8	9	9	9
	11	13		11	12	13	13	14	16				9	9	9	10	8	8	9	9	9
	11	13		11	12	13	13	14	16				9	9	9	10	8	8	9	9	9
	11	13		11	12	13	13	14	16				9	9	9	10	8	8	9	9	9
	11	14		11	12	13	13	14	16				9	9	9	10	8	8	9	9	9
	11	14		11	12	13	13	14	16				9	9	9	10	8	8	9	9	9
	11	14		11	12	13	13	14	16				9	9	9	10	8	8	9	9	9
	11	14		11	12	13	13	14	16				9	9	9	10	8	8	9	9	9
	11	14		11	12	13	13	14	16				9	9	9	10	8	8	9	9	9
	11	14		11	12	13	13	14	16				9	9	9	10	8	8	9	9	9
	11	14		11	12	13	13	14	16				9	9	9	10	8	8	9	9	9
	11	14		11	12	13	13	14	16				9	9	9	10	8	8	9	9	9
	11	14		11	12	13	13	14	16				9	9	9	10	8	8	9	9	9
	11	14		11	12	13	13	15	16				9	9	9	10	8	8	9	9	9
	11	14		11	12	13	13	15	16				9	9	9	10	8	8	9	9	9
	11	14		11	12	13	13	15	16				9	9	9	10	8	8	9	9	9
	11	14		11	12	13	13	15	16				9	9	9	10	8	8	9	9	9
	11	14		11	12	13	13	15	16				9	9	9	10	8	8	9	9	9
	11	14		11	12	13	13	15	16				9	9	9	10	8	8	9	9	9
	11	14		11	12	13	13	15	16				9	9	9	10	8	8	9	9	9
	11	14		11	12	13	13	15	16				9	9	9	10	8	8	9	9	9
	11	14		11	12	13	13	15	16				9	9	9	10	8	8	9	9	9
	11	14		11	12	13	13	15	16				9	9	9	10	8	8	9	9	9
	11	14		11	12	13	13	15	17				9	9	9	10	8	8	9	9	9
	11	14		11	12	13	13	15	17				9	9	9	10	8	8	9	9	9
	11	14		11	12	13	13	15	17				9	9	9	10	8	8	9	9	9
	11	14		11	12	13	13	15	17				9	9	9	10	8	8	9	9	9
	11	14		11	12	13	13	15	17				9	9	9	10	8	8	9	9	9
	11	14		11	12	13	13	15	17				9	9	9	10	8	8	9	9	9
	11	14		11	12	13	13	15	17				9	9	9	10	8	8	9	9	9
	11	14		11	12	13	13	15	17				9	9	9	10	8	8	9	10	9
	11	14		11	12	13	13	15	17				9	9	9	10	8	8	9	10	9
	11	14		11	12	13	13	15	17				9	9	9	10	8	8	9	10	9
	11	14		11	12	13	13	15	17				9	10	9	10	8	8	9	10	9
	11	14		11	12	13	13	15	17				9	10	9	10	8	8	9	10	9
	11	14		11	12	13	13	15	17				9	10	9	10	8	8	9	10	9
	11	14		11	12	13	13	15	17				9	10	9	10	8	8	9	10	9
	11	14		11	13	13	13	15	17				9	10	9	10	8	8	9	10	9
	11	14		11	13	13	13	15	17				9	10	9	10	8	8	9	10	9
	11	14		11	13	13	13	15	17				9	10	9	10	8	8	9	10	9
	11	14		11	13	13	13	15	17				9	10	9	10	8	8	9	10	9
	11	14		11	13	13	13	15	17				9	10	9	10	8	8	9	10	9
	11	14		11	13	13	13	15	17				9	10	9	10	8	8	9	10	9
	11	14		11	13	13	13	15	17				9	10	9	10	8	8	9	10	9
	11	14		11	13	13	13	15	17				9	10	9	10	8	8	9	10	9
	11	14		11	13	13	13	15	17				9	10	9	10	8	8	9	10	9
	11	14		11	13	13	13	16	17				9	10	9	10	8	8	9	10	9
	11	14		11	13	13	13	16	17				9	10	9	10	8	8	9	10	9
	11	14		11	13	13	13	16	17				9	10	9	10	8	8	9	10	9
	11	14		11	13	13	13	16	17				9	10	9	10	8	8	9	10	9
	11	14		11	13	13	13	16	17				9	10	9	10	8	8	9	10	9
	12	14		11	13	13	13	16	17				9	10	9	10	8	8	9	10	9
	12	14		11	13	13	13	16	17				9	10	9	10	8	8	9	10	9
	12	14		11	13	13	13	16	17				9	10	9	10	8	8	9	10	9
	12	14		11	13	13	13	16	17				9	10	9	10	8	8	9	10	9
	12	14		11	13	13	13	16	17				9	10	9	10	8	8	9	10	9
	12	14		11	13	13	13	16	17				9	10	9	10	8	8	9	10	9
	12	14		11	13	13	13	16	17				10	10	9	10	8	8	9	10	9
	12	14		11	13	13	13	16	17				10	10	9	10	8	8	9	10	9
	12	14		11	13	13	13	16	17				10	10	9	10	8	8	9	10	9
	12	14		11	13	13	13	16	17				10	10	9	10	8	8	9	10	9
	12	14		11	13	13	13	16	17				10	10	9	10	8	8	9	10	9
	12	14		11	13	13	13	16	17				10	10	9	10	8	8	9	10	9
	12	14		11	13	13	13	16	17				10	10	9	10	8	8	9	10	9
	12	14		11	13	13	13	16	17				10	10	9	10	8	8	9	10	9
	12	14		11	13	13	13	16	17				10	10	9	10	8	8	9	10	9
	12	14		11	13	13	13	16	17				10	10	9	10	8	8	9	10	9
	12	14		11	13	13	13	16	17				10	10	9	10	8	8	9	10	9
	12	14		11	13	13	13	16	17				10	10	9	10	8	8	9	10	10
	12	14		11	13	13	13	16	17				10	10	9	10	8	8	9	10	10
	12	14		11	13	13	13	16	17				10	10	9	10	8	8	9	10	10
	12	14		11	13	13	13	16	17				10	10	9	10	8	8	9	10	10
	12	14		11	13	13	13	16	17				10	10	9	10	8	8	9	10	10
	12	14		11	13	13	13	16	17				10	10	9	10	8	8	9	10	10
	12	14		11	13	13	13	16	17				10	10	9	10	8	8	9	10	10
	12	14		11	13	13	13	16	17				10	10	9	10	8	8	9	10	10
	12	14		11	13	13	13	16	17				10	10	9	10	8	8	9	10	10
	12	14		12	13	13	13	16	17				10	10	9	10	8	8	9	10	10
	12	14		12	13	13	13	16	17				10	10	9	10	8	8	9	10	10
	12	14		12	13	13	13	16	17				10	10	9	10	8	8	9	10	10
	12	14		12	13	13	13	16	17				10	10	9	10	8	8	9	10	10
	12	14		12	13	13	13	16	17				10	10	9	10	8	8	9	10	10
	12	14		12	13	13	13	16	17				10	10	9	10	8	8	9	10	10
	12	14		12	13	13	13	16	17				10	10	9	10	8	8	9	10	10
	12	14		12	13	13	13	17	17				10	10	9	10	8	8	9	10	10
	12	14		12	13	13	13	17	17				10	10	9	10	8	8	9	10	10
	12	14		12	13	13	13	17	17				10	10	9	10	8	8	9	10	10
	12	14		12	13	13	13	17	17				10	10	9	10	8	8	9	10	10
	12	14		12	13	13	13	17	17				10	10	9	10	8	8	9	10	10
	12	14		12	13	13	13	17	17				10	10	9	10	8	8	9	10	10
	12	15		12	13	13	13	17	17				10	10	9	10	8	8	9	10	10
	12	15		12	13	13	13	17	17				10	10	9	10	8	8	9	10	10
	12	15		12	13	13	13	17	17				10	10	9	10	8	8	9	10	10
	12	15		12	13	13	13	17	17				10	10	9	10	8	8	9	10	10
	12	15		12	13	13	13	17	18				10	10	9	10	8	8	9	10	10
	12	15		12	13	13	13	17	18				10	10	9	10	8	8	9	10	10
	12	15		12	13	13	13	17	18				10	10	9	10	8	8	9	10	10
	12	15		12	13	13	13	17	18				10	10	9	10	8	8	9	10	10
	12	15		12	13	13	13	17	18				10	10	9	10	8	8	9	10	10
	12	15		12	13	13	13	17	18				10	10	9	10	8	8	9	10	10
	12	15		12	13	13	14	17	18				10	10	9	10	8	8	9	10	10
	12	15		12	13	13	14	17	18				10	10	9	10	8	8	9	10	10
	12	15		12	13	13	14	17	18				10	10	9	10	8	8	9	10	10
	12	15		12	13	13	14	17	18				10	10	9	10	8	8	9	10	10
	12	15		12	13	13	14	17	18				10	10	9	10	8	8	9	10	10
	12	15		12	13	13	14	17	18				10	10	9	10	8	8	9	10	10
	12	15		12	13	13	14	17	18				10	10	9	10	8	8	9	10	10
	12	15		12	13	13	14	17	18				10	10	9	10	8	8	9	10	10
	12	15		12	13	13	14	17	18				10	10	9	10	8	8	9	10	10
	12	15		12	13	13	14	17	18				10	10	9	10	8	8	9	10	10
	12	15		12	13	13	14	17	18				10	10	9	10	8	8	9	10	10
	12	15		12	13	13	14	17	18				10	10	9	10	8	8	9	10	10
	12	15		12	13	13	14	17	18				10	10	9	10	8	8	9	10	10
	12	15		12	13	13	14	17	18				10	10	9	10	8	8	9	10	10
	12	15		12	13	14	14	17	18				10	10	9	10	8	8	9	10	10
	12	15		12	13	14	14	17	18				10	10	9	10	8	8	9	10	10
	12	15		12	13	14	14	17	18				10	10	9	10	8	8	9	10	10
	12	15		12	13	14	14	17	18				10	10	9	10	8	8	9	10	10
	12	15		12	13	14	14	18	18				10	10	9	10	8	8	9	10	10
	12	15		12	13	14	14	18	18				10	10	9	10	8	8	9	10	10
	12	15		12	13	14	14	18	18				10	10	9	10	8	8	9	10	10
	12	15		12	13	14	14	18	18				10	10	9	10	8	8	9	10	10
	12	15		12	13	14	14	18	18				10	10	9	10	8	8	9	10	10
	12	15		12	13	14	14	18	18				10	10	9	10	8	8	9	10	10
	12	15		12	13	14	14	18	18				10	10	9	10	8	8	9	10	10
	12	15		12	13	14	14	18	18				10	10	9	10	8	8	9	10	10
	12	15		12	13	14	14	18	18				10	10	9	10	8	8	9	10	10
	12	15		12	13	14	14	18	18				10	10	9	10	8	8	9	10	10
	12	15		12	13	14	14	18	18				10	10	9	10	8	8	9	10	10
	12	15		12	13	14	14	18	18				10	10	9	10	8	8	9	10	10
	12	15		12	13	14	14	18	18				10	10	9	10	8	8	9	10	10
	12	15		12	14	14	14	18	18				10	10	9	10	8	8	9	10	10
	12	15		12	14	14	14	18	18				10	10	9	10	8	8	9	10	10
	12	15		12	14	14	14	18	18				10	10	9	10	8	8	9	10	10
	12	15		12	14	14	14	18	18				10	10	9	10	8	8	9	10	10
	12	15		12	14	14	14	18	18				10	10	9	10	8	8	9	10	10
	12	15		12	14	14	14	18	18				10	10	9	10	8	8	9	10	10
	13	15		12	14	14	14	18	18				10	10	9	10	8	8	9	10	10
	13	15		12	14	14	14	18	18				10	10	9	10	8	8	9	10	10
	13	15		12	14	14	14	18	18				10	10	9	10	8	8	9	10	10
	13	15		12	14	14	14	18	18				10	10	9	10	8	8	9	10	10
	13	15		12	14	14	14	19	18				10	10	9	10	8	8	9	10	10
	13	15		12	14	14	14	19	18				10	10	9	10	8	8	9	10	10
	13	15		12	14	14	14	19	18				10	10	9	10	8	8	9	10	10
	13	15		12	14	14	14	19	18				10	10	9	10	8	8	9	10	10
	13	15		12	14	14	14	19	18				10	10	9	10	8	8	9	10	10
	13	15		12	14	14	14	19	18				10	10	9	10	8	8	9	10	10
	13	15		12	14	14	14	19	18				10	10	9	10	8	8	9	10	10
	13	15		12	14	14	14	19	18				10	10	9	10	8	8	9	10	10
	13	15		12	14	14	14	19	18				10	10	9	10	8	8	9	10	10
	13	15		12	14	14	14	19	18				10	10	9	10	8	8	9	10	10
	13	15		12	14	14	14	19	18				10	10	9	10	8	8	9	10	10
	13	15		12	14	14	14	19	18				10	10	10	10	8	8	9	10	10
	13	15		12	14	14	14	19	18				10	10	10	10	8	8	9	10	10
	13	15		12	14	14	14	19	18				10	10	10	10	8	8	9	10	10
	13	15		12	14	14	14	19	18				10	10	10	10	8	8	9	10	10
	13	15		12	14	14	14	19	18				10	10	10	10	8	8	9	10	10
	13	16		12	14	14	14	19	18				10	10	10	10	8	8	9	10	10
	13	16		13	14	14	14	19	18				10	10	10	10	8	8	9	10	10
	13	16		13	14	14	14	19	18				10	10	10	10	8	8	9	10	10
	13	16		13	14	14	14	20	18				10	10	10	10	8	8	9	10	10
	13	16		13	14	14	14	20	18				10	10	10	10	8	8	9	10	10
	13	16		13	14	14	14	20	18				10	10	10	10	8	8	9	10	10
	13	16		13	14	14	14	20	18				10	10	10	10	8	8	9	10	10
	13	16		13	14	14	14	20	18				10	10	10	10	8	8	9	10	10
	13	16		13	14	14	14	20	18				10	10	10	10	8	8	9	10	10
	13	16		13	14	14	14	20	18				10	10	10	10	8	8	9	10	10
	13	16		13	14	14	14	20	18				10	10	10	10	8	8	9	10	10
	13	16		13	14	14	14	20	18				10	10	10	10	8	8	9	10	10
	13	16		13	14	14	14	20	18				10	10	10	10	8	8	9	10	10
	13	16		13	14	14	14	20	18				10	10	10	10	8	8	9	10	10
	13	16		13	14	14	14	20	18				10	10	10	10	8	8	9	10	10
	13	16		13	14	14	14	20	18				10	10	10	10	8	8	9	10	10
	13	16		13	14	14	14	20	18				10	10	10	10	8	8	9	10	10
	13	16		13	14	14	14	20	18				10	10	10	10	8	8	9	10	10
	13	16		13	14	14	14	20	18				10	10	10	10	8	8	9	10	10
	13	16		13	14	14	14	20	18				10	10	10	10	8	8	9	10	10
	13	16		13	14	14	14	20	18				10	10	10	10	8	8	9	10	10
	13	16		13	14	14	14	20	19				10	10	10	10	8	8	9	10	10
	13	16		13	14	14	14	20	19				10	10	10	10	8	8	9	10	10
	13	16		13	14	14	14	20	19				10	10	10	10	9	8	9	10	10
	13	16		13	14	14	14	20	19				10	10	10	10	9	8	9	10	10
	13	16		13	14	14	14	20	19				10	10	10	10	9	8	9	10	10
	13	16		13	14	14	14	21	19				10	10	10	10	9	8	9	10	10
	13	16		13	14	14	14	21	19				10	10	10	10	9	8	9	10	10
	13	16		13	14	14	14	21	19				10	10	10	10	9	8	9	10	10
	13	16		13	14	14	14	21	19				10	10	10	10	9	8	9	10	10
	13	16		13	14	14	14	21	19				10	10	10	10	9	8	9	10	10
	13	16		13	14	14	14	21	19				10	10	10	10	9	8	9	10	10
	13	16		13	14	14	14	21	19				10	10	10	10	9	8	9	10	10
	13	16		13	14	14	14	21	19				10	10	10	10	9	8	9	10	10
	13	16		13	14	14	14	21	19				10	10	10	10	9	8	9	10	10
	13	16		13	14	14	14	21	19				10	10	10	10	9	8	9	10	10
	13	16		13	14	14	14	21	19				10	10	10	10	9	8	9	10	10
	13	16		13	14	14	14	21	19				10	10	10	10	9	8	9	10	10
	13	16		13	14	15	15	21	19				10	10	10	10	9	8	9	10	10
	13	16		13	14	15	15	22	19				10	10	10	10	9	8	9	10	10
	13	16		13	14	15	15	22	19				10	10	10	10	9	8	9	10	10
	13	16		13	14	15	15	22	19				10	10	10	10	9	8	9	10	10
	13	16		13	14	15	15	22	19				10	10	10	10	9	8	9	10	10
	13	16		13	14	15	15	22	19				10	10	10	10	9	8	9	10	10
	13	16		13	14	15	15	22	19				10	10	10	10	9	8	9	10	10
	13	16		13	14	15	15	22	19				10	10	10	10	9	8	9	10	10
	13	16		13	14	15	15	22	19				10	10	10	10	9	8	9	10	10
	13	16		13	14	15	15	22	19				10	10	10	10	9	8	9	10	10
	13	16		14	14	15	15	22	19				10	10	10	10	9	8	9	10	10
	13	16		14	14	15	15	22	19				10	10	10	10	9	8	9	10	10
	13	16		14	14	15	15	22	19				10	10	10	10	9	8	9	10	10
	13	16		14	15	15	15	22	19				10	10	10	10	9	8	9	10	11
	13	16		14	15	15	15	22	19				10	10	10	10	9	8	9	10	11
	13	16		14	15	15	15	22	19				10	10	10	10	9	8	9	10	11
	13	16		14	15	15	15	22	19				10	10	10	10	9	8	9	10	11
	13	16		14	15	15	15	22	19				10	10	10	10	9	8	9	10	11
	13	16		14	15	15	15	22	19				10	10	10	10	9	8	9	10	11
	13	16		14	15	15	15	22	19				10	10	10	10	9	8	9	10	11
	13	16		14	15	15	15	22	19				10	10	10	10	9	8	9	10	11
	13	16		14	15	15	15	22	19				10	10	10	10	9	8	9	10	11
	13	16		14	15	15	15	22	19				10	10	10	10	9	8	9	10	11
	13	16		14	15	15	15	22	19				10	10	10	10	9	8	9	10	11
	13	16		14	15	15	15	22	19				10	10	10	10	9	8	9	10	11
	13	16		14	15	15	15	22	19				10	10	10	10	9	8	9	10	11
	13	16		14	15	15	15	22	19				10	10	10	10	9	8	9	10	11
	13	16		14	15	15	15	22	19				10	10	10	10	9	9	9	10	11
	13	16		14	15	15	15	23	19				10	10	10	10	9	9	9	10	11
	13	16		14	15	15	15	23	19				10	10	10	10	9	9	9	10	11
	13	16		14	15	15	15	23	19				10	10	10	10	9	9	9	10	11
	13	16		14	15	15	15	23	19				10	10	10	11	9	9	9	10	11
	13	16		14	15	15	15	23	19				10	10	10	11	9	9	9	10	11
	13	16		14	15	15	15	23	19				10	10	10	11	9	9	9	10	11
	13	16		14	15	15	15	23	19				10	10	10	11	9	9	9	10	11
	13	16		14	15	15	15	23	19				10	10	10	11	9	9	9	10	11
	13	16		14	15	15	15	23	19				10	10	10	11	9	9	9	10	11
	13	16		14	15	15	15	23	19				10	10	10	11	9	9	9	10	11
	13	16		14	15	15	15	23	19				10	10	10	11	9	9	9	10	11
	13	16		14	15	15	15	23	19				10	10	10	11	9	9	9	10	11
	13	16		14	15	15	15	23	19				10	10	10	11	9	9	9	10	11
	13	16		14	15	15	15	23	19				10	10	10	11	9	9	9	10	11
	13	16		14	15	15	15	23	19				10	10	10	11	9	9	9	10	11
	13	16		14	15	15	15	23	19				10	10	10	11	9	9	9	10	11
	13	17		14	15	15	15	23	19				10	10	10	11	9	9	9	10	11
	13	17		14	15	15	15	23	19				10	10	10	11	9	9	9	10	11
	13	17		14	15	15	15	23	19				10	10	10	11	9	9	9	10	11
	13	17		14	15	15	15	23	19				10	10	10	11	9	9	9	10	11
	13	17		14	15	15	15	23	19				10	10	10	11	9	9	9	10	11
	13	17		14	15	15	15	23	19				10	10	10	11	9	9	9	10	11
	13	17		15	15	15	15	23	19				10	10	10	11	9	9	9	10	11
	13	17		15	15	15	16	23	19				10	10	10	11	9	9	9	10	11
	13	17		15	15	15	16	23	19				10	10	10	11	9	9	9	10	11
	13	17		15	15	15	16	23	19				10	10	10	11	9	9	9	10	11
	13	17		15	15	15	16	23	19				10	10	10	11	9	9	9	10	11
	13	17		15	15	15	16	24	19				10	10	10	11	9	9	9	10	11
	13	17		15	15	15	16	24	19				10	10	10	11	9	9	9	10	11
	13	17		15	16	15	16	24	19				10	10	10	11	9	9	9	10	11
	13	17		15	16	15	16	24	19				10	10	10	11	9	9	9	10	11
	13	17		15	16	15	16	24	19				10	10	10	11	9	9	9	10	11
	13	17		15	16	15	16	24	19				10	10	10	11	9	9	9	10	11
	13	17		15	16	15	16	24	19				10	10	10	11	9	9	9	10	11
	13	17		15	16	15	16	24	19				10	10	10	11	9	9	9	10	11
	13	17		15	16	15	16	24	19				10	10	10	11	9	9	9	10	11
	13	17		15	16	15	16	24	19				10	10	10	11	9	9	9	10	11
	13	17		15	16	15	16	24	19				10	10	10	11	9	9	9	10	11
	13	17		15	16	15	16	24	19				10	10	10	11	9	9	9	10	11
	13	17		15	16	15	16	24	19				10	10	10	11	9	9	9	10	11
	13	17		15	16	15	16	24	19				10	10	10	11	9	9	9	10	11
	13	17		15	16	15	16	24	20				10	10	10	11	9	9	9	10	11
	13	17		15	16	15	16	24	20				10	10	10	11	9	9	9	10	11
	13	17		15	16	15	16	24	20				10	10	10	11	9	9	9	10	11
	13	17		15	16	15	16	24	20				10	10	10	11	9	9	9	10	11
	13	17		15	16	15	16	24	20				10	10	10	11	9	9	9	10	11
	13	17		15	16	15	16	24	20				10	10	10	11	9	9	9	10	11
	13	17		15	16	15	16	24	20				10	10	10	11	9	9	9	10	11
	13	17		15	16	15	16	24	20				10	10	10	11	9	9	9	10	11
	13	17		15	16	15	16	24	20				10	10	10	11	9	9	9	10	11
	13	17		15	16	15	16	24	20				10	10	10	11	9	9	9	10	11
	13	17		15	16	15	16	25	20				10	10	10	11	9	9	10	10	11
	13	17		15	16	15	16	25	20				10	10	10	11	9	9	10	10	11
	13	17		15	16	16	16	25	20				10	10	10	11	9	9	10	10	11
	13	17		15	16	16	16	25	20				10	10	10	11	9	9	10	10	11
	13	17		15	16	16	16	25	20				10	10	10	11	9	9	10	10	11
	13	17		15	16	16	16	25	20				10	10	10	11	9	9	10	10	11
	13	17		15	16	16	16	25	20				10	10	10	11	9	9	10	10	11
	13	17		15	16	16	16	25	20				10	10	10	11	9	9	10	10	11
	13	17		16	16	16	16	25	20				10	10	10	11	9	9	10	10	11
	13	17		16	16	16	16	25	20				10	10	10	11	9	9	10	10	11
	13	17		16	16	16	16	25	20				10	10	10	11	9	9	10	10	11
	13	17		16	16	16	16	25	20				10	10	10	11	9	9	10	10	12
	13	17		16	16	16	16	25	20				10	10	10	11	9	9	10	10	12
	13	17		16	16	16	16	25	20				10	10	10	11	9	9	10	10	12
	13	17		16	16	16	16	26	20				10	10	10	11	9	9	10	10	12
	13	17		16	16	16	16	26	20				10	10	10	11	9	9	10	10	12
	13	17		16	16	16	16	26	20				10	10	10	11	9	9	10	10	12
	13	17		16	16	16	16		20				10	10	10	11	9	9	10	10	12
	13	17		16	16	16	16		20				10	10	10	11	9	9	10	10	12
	13	17		16	16	16	16		20				10	10	10	11	9	9	10	10	12
	13	17		16	16	16	16		20				10	10	10	11	9	9	10	10	12
	14	17		16	16	16	16		20				10	10	10	11	9	9	10	10	12
	14	17		16	16	16	16		20				10	10	10	11	9	9	10	10	12
	14	17		16	16	16	16		20				10	10	10	11	9	9	10	10	12
	14	17		16	16	16	16		20				10	10	10	11	9	9	10	10	12
	14	17		16	16	16	16		20				10	10	10	11	9	9	10	10	12
	14	17		16	16	16	16		20				10	10	10	11	9	9	10	10	12
	14	17		16	16	16	16		20				10	10	10	11	9	9	10	10	12
	14	17		16	16	16	16		20				10	10	10	11	9	9	10	10	12
	14	17		16	16	16	16		20				10	10	10	11	9	9	10	10	12
	14	17		16	16	16	16		20				10	10	10	11	9	9	10	10	12
	14	17		16	16	16	16		20				10	10	10	11	9	9	10	10	12
	14	17		16	16	16	16		20				10	10	10	11	9	9	10	10	12
	14	17		16	16	16	16		20				10	10	10	11	9	9	10	10	12
	14	17		16	16	16	16		20				10	10	10	11	9	9	10	10	12
	14	17		16	16	16	16		20				10	10	10	11	9	9	10	10	12
	14	17		17	16	16	16		20				10	10	10	11	9	9	10	10	12
	14	17		17	16	16	16		20				10	10	10	11	9	9	10	11	12
	14	17		17	16	16	16		20				10	10	10	11	9	9	10	11	12
	14	17		17	16	16	16		20				10	10	10	11	9	9	10	11	12
	14	17		17	16	16	16		20				10	10	10	11	9	9	10	11	12
	14	17		17	16	16	16		20				10	10	10	11	9	9	10	11	12
	14	17		17	16	16	16		20				10	10	10	11	9	9	10	11	12
	14	17		17	16	16	17		21				10	10	10	11	9	9	10	11	12
	14	17		17	16	16	17		21				10	10	10	11	9	9	10	11	12
	14	17		17	16	16	17		21				10	10	10	11	9	9	10	11	12
	14	17		17	17	16	17		21				10	10	10	11	9	9	10	11	12
	14	17		17	17	16	17		21				10	10	10	11	9	9	10	11	12
	14	17		17	17	16	17		21				10	10	10	11	9	9	10	11	12
	14	17		17	17	16	17		21				10	10	10	11	9	9	10	11	12
	14	17		17	17	16	17		21				10	10	10	11	9	9	10	11	12
	14	17		17	17	16	17		21				10	10	10	11	9	9	10	11	13
	14	17		17	17	16	17		21				10	10	10	11	9	9	10	11	13
	14	17		17	17	16	17		21				10	10	10	11	9	9	10	11	13
	14	17		17	17	16	17		21				10	10	10	11	9	9	10	11	13
	14	17		17	17	16	17		21				10	10	10	11	9	9	10	11	13
	14	17		17	17	16	17		21				10	10	10	11	9	9	10	11	13
	14	17		17	17	16	17		21				10	10	10	11	9	9	10	11	13
	14	17		17	17	16	17		21				10	10	10	11	9	9	10	11	13
	14	17		17	17	16	17		21				10	10	10	11	9	9	10	11	13
	14	17		17	17	16	17		21				10	10	10	11	9	9	10	11	13
	14	17		17	17	16	17		21				10	10	10	11	9	9	10	11	13
	14	17		18	17	16	17		21				10	10	10	11	9	9	10	11	13
	14	18		18	17	16	17		21				10	10	10	11	9	9	10	11	13
	14	18		18	17	16	17		21				10	10	10	11	9	9	10	11	13
	14	18		18	17	16	17		21				10	10	10	11	9	9	10	11	13
	14	18		18	17	16	17		21				10	10	10	11	9	9	10	11	13
	14	18		18	17	16	17		21				10	10	10	11	9	9	10	11	13
	14	18		18	17	16	17		21				10	10	10	11	9	9	10	11	13
	14	18		18	17	16	17		21				10	10	10	11	9	9	10	11	13
	14	18		18	17	16	17		21				10	10	10	11	9	9	10	11	13
	14	18		18	17	16	17		21				10	10	10	11	9	9	10	11	13
	14	18		18	17	16	17		21				10	10	10	11	9	9	10	11	13
	14	18		18	17	16	17		21				10	10	10	11	9	9	10	11	13
	14	18		18	17	16	17		21				10	10	10	11	9	9	10	11	13
	14	18		18	17	16	17		21				10	10	10	11	9	9	10	11	13
	14	18		18	17	16	17		21				10	10	10	11	9	9	10	11	13
	14	18		18	17	16	17		21				10	10	10	11	9	9	10	11	13
	14	18		18	17	16	17		21				10	10	10	11	9	9	10	11	13
	14	18		19	17	16	17		21				10	10	10	11	9	9	10	11	13
	14	18		19	17	17	17		21				10	10	10	11	9	9	10	11	13
	14	18		19	17	17	17		21				10	11	10	11	9	9	10	11	13
	14	18		19	17	17	17		21				10	11	10	11	9	9	10	11	13
	14	18		19	17	17	17		21				10	11	10	11	9	9	10	11	13
	14	18		19	17	17	17		21				10	11	10	11	9	9	10	11	13
	14	18		19	17	17	17		22				10	11	10	11	9	9	10	11	13
	14	18		19	17	17	17		22				10	11	10	11	9	9	10	11	13
	14	18		20	17	17	17		22				10	11	10	11	9	9	10	11	13
	14	18		20	17	17	17		22				10	11	10	11	9	9	10	11	13
	14	18		21	17	17	17		22				10	11	10	11	9	9	10	11	14
	14	18		21	17	17	17		22				10	11	10	11	9	9	10	11	14
	14	18		21	17	17	17		22				10	11	10	11	9	9	10	11	14
	14	18		22	17	17	17		22				11	11	10	11	9	9	10	11	14
	14	18		22	17	17	17		22				11	11	10	11	9	9	10	11	14
	14	18		22	17	17	17		22				11	11	10	11	9	9	10	11	14
	14	18		22	17	17	17		22				11	11	10	11	9	9	10	11	14
	14	18		23	17	17	17		22				11	11	10	11	9	9	10	11	14
	14	18		23	17	17	17		22				11	11	10	11	9	9	10	11	15
	14	18			17	17	17		22				11	11	10	11	9	9	10	11	15
	14	18			17	17	18		22				11	11	10	11	9	9	10	11	15
	14	18			17	17	18		22				11	11	10	11	9	9	10	11	15
	14	18			17	17	18		22				11	11	10	11	9	9	10	11	16
	14	18			17	17	18		22				11	11	10	11	9	9	10	11	16
	14	18			17	17	18		22				11	11	10	11	9	9	10	11	16
	14	18			17	17	18		22				11	11	10	12	9	9	10	11	16
	14	18			17	17	18		22				11	11	10	12	9	9	10	11
	14	18			17	17	18		22				11	11	10	12	9	9	10	11
	14	18			17	17	18		22				11	11	10	12	9	9	10	11
	14	18			17	17	18		22				11	11	10	12	9	9	10	11
	14	18			18	17	18		22				11	11	10	12	9	9	10	11
	14	18			18	17	18		22				11	11	10	12	9	9	10	11
	14	18			18	17	18		22				11	11	10	12	9	9	10	11
	14	18			18	17	18		22				11	11	10	12	9	9	10	11
	14	18			18	17	18		22				11	11	10	12	9	9	10	11
	14	18			18	17	18		22				11	11	10	12	9	9	10	11
	14	18			18	17	18		22				11	11	10	12	9	9	10	11
	14	18			18	17	18		22				11	11	10	12	9	9	10	11
	14	18			18	17	18		22				11	11	10	12	9	9	10	11
	14	18			18	17	18		22				11	11	10	12	9	9	10	11
	14	18			18	17	18		22				11	11	10	12	9	9	10	11
	14	18			18	17	18		22				11	11	10	12	9	9	10	11
	14	18			18	17	18		22				11	11	10	12	9	9	10	11
	14	18			18	17	18		22				11	11	10	12	9	9	10	11
	14	18			18	17	18		22				11	11	10	12	9	9	10	11
	14	18			18	17	18		22				11	11	10	12	9	9	10	11
	14	18			18	17	18		22				11	11	10	12	9	9	10	11
	14	18			18	17	18		22				11	11	10	12	9	9	10	11
	14	18			18	17	18		22				11	11	10	12	9	9	10	11
	14	18			18	17	18		22				11	11	10	12	9	9	10	11
	14	18			18	17	18		23				11	11	10	12	9	9	10	11
	14	18			18	17	18		23				11	11	10	12	9	9	10	11
	14	18			18	17	18		23				11	11	10	12	9	9	10	11
	14	18			18	17	18		23				11	11	10	12	9	9	10	11
	14	18			18	17	18		23				11	11	10	13	9	9	10	11
	14	18			18	17	18		23				11	11	10	13	9	9	10	11
	14	18			18	17	18		23				11	11	10	13	9	9	10	11
	14	18			18	17	18		23				11	11	10	13	9	9	10	11
	14	18			18	17	18		23				11	11	10	13	9	9	10	11
	14	18			18	17	18		23				11	11	10	13	9	9	10	11
	14	18			18	17	18		23				11	11	10	13	9	9	10	11
	14	18			18	17	18		23				11	11	10	13	9	9	10	11
	14	18			18	17	18		23				11	11	10	13	9	9	10	11
	15	19			18	17	18		23				11	11	10	13	9	9	10	11
	15	19			18	17	18		23				11	11	10	13	9	9	10	11
	15	19			18	17	18		23				11	11	10	13	9	9	10	11
	15	19			18	18	18		23				11	11	10	13	9	9	10	11
	15	19			18	18	18		23				11	11	10		9	9	10	11
	15	19			18	18	18		23				11	11	10		9	9	10	11
	15	19			18	18	18		23				11	11	10		9	9	10	11
	15	19			18	18	18		23				11	11	10		9	9	10	11
	15	19			18	18	18		23				11	11	10		9	9	10	11
	15	19			18	18	18		23				11	11	10		9	9	10	11
	15	19			18	18	18		23				11	11	10		9	9	10	11
	15	19			18	18	18		23				11	11	10		9	9	10	11
	15	19			18	18	18		23				11	11	10		9	9	10	11
	15	19			18	18	18		24				11	11	10		9	9	10	11
	15	19			18	18	18		24				11	11	10		9	9	10	11
	15	19			18	18	18		24				11	11	10		9	9	10	11
	15	19			18	18	18		24				11	11	10		9	9	10	11
	15	19			18	18	18		24				11	11	10		9	9	10	11
	15	19			18	18	18		24				11	11	10		9	9	10	11
	15	19			18	18	18		24				11	11	10		9	9	10	11
	15	19			18	18	18		24				11	11	10		9	9	10	11
	15	19			18	18	18		24				11	11	10		9	9	10	11
	15	19			18	18	18		24				11	11	10		9	9	10	11
	15	19			18	18	18		24				11	11	10		9	9	10	11
	15	19			18	18	18		24				11	11	10		9	9	10	11
	15	19			19	18	18		24				11	11	10		9	9	10	11
	15	19			19	18	18		24				11	11	10		9	9	10	11
	15	19			19	18	18		24				11	11	10		9	9	10	11
	15	19			19	18	18		24				11	11	10		9	9	10	11
	15	19			19	18	18		24				11	11	10		9	9	10	11
	15	19			19	18	18		24				11	11	10		9	9	10	11
	15	19			19	18	18		24				11	11	10		9	9	10	11
	15	19			19	18	18		24				11	11	10		9	9	10	11
	15	19			19	18	18		24				11	11	10		9	9	10	11
	15	19			19	18	18		24				11	11	10		9	9	10	11
	15	19			19	18	18		24				11	11	10		9	9	10	11
	15	19			19	18	18		24				11	11	10		9	9	10	11
	15	19			19	18	18		24				11	11	10		9	9	10	11
	15	19			19	18	18		24				11	11	10		9	9	10	11
	15	19			19	18	18		24				11	11	10		9	9	10	11
	15	19			19	18	18		24				11	11	10		9	9	10	11
	15	19			19	18	18		24				11	11	10		9	9	10	11
	15	19			19	18	18		24				11	11	10		9	9	10	11
	15	19			19	18	19		24				11	11	10		9	9	10	11
	15	19			19	18	19		25				11	11	10		9	9	10	11
	15	19			19	18	19		25				11	11	10		9	9	10	11
	15	19			19	18	19		25				11	11	10		9	9	10	11
	15	19			19	18	19		25				11	11	10		9	9	10	11
	15	19			20	18	19		25				11	11	10		9	9	10	11
	15	19			20	18	19		25				11	11	10		9	9	10	11
	15	19			20	18	19		25				11	11	10		9	9	10	11
	15	19			20	18	19		25				11	11	10		9	9	10	11
	15	19			20	18	19		25				11	11	10		9	9	10	11
	15	19			20	18	19		25				11	11	10		9	9	10	11
	15	19			20	18	19		25				11	11	10		9	9	10	11
	15	19			20	18	19		25				11	11	10		9	9	10	11
	15	20			20	18	19		25				11	11	10		9	10	10	11
	15	20			20	18	19		25				11	11	10		9	10	10	11
	15	20			20	18	19		25				11	11	10		9	10	10	11
	15	20			20	18	19		26				11	11	10		9	10	10	11
	15	20			20	18	19		26				11	11	10		9	10	10	11
	15	20			20	18	19		26				11	11	10		9	10	10	11
	15	20			20	18	19		26				11	11	10		9	10	10	11
	15	20			20	18	19		26				11	11	10		9	10	10	11
	15	20			20	18	19		26				11	11	10		9	10	10	11
	15	20			20	18	19		26				11	11	10		9	10	10	11
	15	20			20	18	19		26				11	11	10		9	10	10	11
	15	20			20	18	19		26				11	11	10		9	10	10	11
	15	20			20	18	19		26				11	11	10		10	10	10	11
	15	20			21	18	19		26				11	11	10		10	10	10	11
	15	20			21	18	19		26				11	11	10		10	10	10	11
	15	20			21	18	19		26				11	11	10		10	10	10	11
	15	20			21	18	19		26				11	11	10		10	10	10	11
	15	20			21	18	19		27				11	11	10		10	10	10	11
	15	20			21	18	19		27				11	11	10		10	10	10	11
	15	20			21	18	19		27				11	11	10		10	10	10	11
	15	20			21	18	19		27				11	11	10		10	10	10	11
	15	20			21	18	19		27				11	11	10		10	10	10	11
	15	20			21	18	19		27				11	11	10		10	10	10	11
	15	20			21	19	19		27				11	11	10		10	10	10	11
	15	20			21	19	19		27				11	11	10		10	10	10	11
	15	20			21	19	19		27				11	11	10		10	10	10	11
	15	20			21	19	19		27				11	11	10		10	10	10	11
	15	20			21	19	19		27				11	11	10		10	10	10	11
	15	20			21	19	19		27				11	11	10		10	10	10	11
	15	20			21	19	19		27				11	11	10		10	10	10	11
	15	20			21	19	19		28				11	11	10		10	10	10	11
	15	20			21	19	19		28				11	11	10		10	10	10	11
	15	20			21	19	19		28				11	11	10		10	10	10	11
	15	20			21	19	19		28				11	11	10		10	10	10	11
	15	20			21	19	19		28				11	11	10		10	10	10	11
	15	20			21	19	19		28				11	11	10		10	10	10	11
	15	20			21	19	19		28				11	11	10		10	10	10	11
	15	20			21	19	19		28				11	11	10		10	10	10	11
	15	20			22	19	19		28				11	11	10		10	10	10	11
	15	20			22	19	19		28				11	11	10		10	10	10	11
	15	20			22	19	19		28				11	11	10		10	10	10	11
	15	20			22	19	19		28				11	11	10		10	10	10	11
	15	20			22	19	19		28				11	11	10		10	10	10	11
	15	20			22	19	19		28				11	11	10		10	10	10	11
	15	20			22	19	20		28				11	11	10		10	10	10	11
	15	20			22	19	20		28				11	11	10		10	10	10	11
	16	20			22	19	20		28				11	11	10		10	10	10	11
	16	21			22	19	20		28				11	11	10		10	10	10	11
	16	21			22	19	20		28				11	11	10		10	10	10	11
	16	21			22	19	20		28				11	11	10		10	10	10	11
	16	21			22	19	20		28				11	11	10		10	10	10	11
	16	21			22	19	20		28				11	11	10		10	10	10	11
	16	21			22	19	20		28				11	11	10		10	10	10	11
	16	21			23	19	20		28				11	11	10		10	10	10	11
	16	21			23	19	20		28				11	11	10		10	10	10	11
	16	21			23	19	20		28				11	11	10		10	10	10	11
	16	21			23	19	20		29				11	11	10		10	10	10	11
	16	21			23	19	20		29				11	11	10		10	10	10	11
	16	21			23	19	20		29				11	11	10		10	10	10	11
	16	21			23	19	20		29				11	11	10		10	10	10	11
	16	21			23	19	20		29				11	11	10		10	10	10	11
	16	21			23	19	20		29				11	11	10		10	10	10	11
	16	21			23	19	20		29				11	11	10		10	10	10	11
	16	21			23	19	20		29				11	11	10		10	10	10	11
	16	21			23	19	20		29				11	11	10		10	10	10	11
	16	21			23	19	20		29				11	11	10		10	10	10	11
	16	21			23	19	20		29				11	11	10		10	10	10	11
	16	21			23	19	20		29				11	11	10		10	10	10	11
	16	21			23	19	20		29				11	11	10		10	10	10	11
	16	21			24	19	20		29				11	11	10		10	10	10	11
	16	21			24	19	20		29				11	11	10		10	10	10	11
	16	21			24	19	20						11	11	10		10	10	10	11
	16	21			24	19	20						11	11	10		10	10	10	11
	16	21			24	19	20						11	11	10		10	10	10	11
	16	21			24	19	20						11	11	10		10	10	10	11
	16	21			24	19	20						11	11	10		10	10	10	11
	16	21			24	19	20						11	11	10		10	10	10	11
	16	21			24	19	20						11	11	10		10	10	10	11
	16	21			24	19	20						11	11	10		10	10	10	11
	16	21			24	19	20						11	11	10		10	10	10	11
	16	21			24	19	20						11	11	10		10	10	10	11
	16	21			24	19	20						11	11	10		10	10	10	11
	16	21			24	19	20						11	11	10		10	10	10	11
	16	21			24	20	20						11	11	10		10	10	10	11
	16	21			24	20	20						11	11	10		10	10	10	11
	16	21			24	20	20						11	11	10		10	10	10	11
	16	21			24	20	20						11	11	10		10	10	10	11
	16	21			24	20	20						11	11	10		10	10	10	11
	16	21			25	20	20						11	11	10		10	10	10	11
	16	21			25	20	20						11	11	10		10	10	10	11
	16	21			25	20	20						11	11	10		10	10	10	11
	16	21			25	20	20						11	11	10		10	10	10	11
	16	21			25	20	20						11	11	10		10	10	10	11
	16	21			25	20	20						11	11	10		10	10	10	11
	16	21			25	20	20						11	11	10		10	10	10	11
	16	21			25	20	20						11	11	10		10	10	10	11
	16	21				20	20						11	11	10		10	10	10	11
	16	21				20	20						11	11	10		10	10	10	11
	16	21				20	20						11	11	10		10	10	10	11
	16	21				20	21						11	11	10		10	10	10	11
	16	22				20	21						11	11	10		10	10	10	11
	16	22				20	21						11	11	10		10	10	10	11
	16	22				20	21						11	11	10		10	10	10	11
	16	22				20	21						11	11	10		10	10	10	11
	16	22				20	21						11	11	10		10	10	10	11
	16	22				20	21						11	11	10		10	10	10	11
	16	22				20	21						11	11	10		10	10	10	11
	16	22				20	21						11	11	10		10	10	10	11
	16	22				20	21						11	11	10		10	10	10	11
	16	22				20	21						11	11	10		10	10	10	11
	16	22				20	21						11	11	10		10	10	10	11
	16	22				20	21						11	11	10		10	10	10	11
	16	22				20	21						11	11	10		10	10	10	11
	16	22				20	21						11	11	10		10	10	10	11
	16	22				20	21						11	11	10		10	10	10	11
	16	22				20	21						11	11	10		10	10	10	11
	16	22				20	21						11	11	10		10	10	10	11
	16	22				20	21						11	11	10		10	10	10	11
	16	22				20	21						11	11	10		10	10	10	11
	16	22				20	21						11	11	10		10	10	10	11
	16	22				20	21						11	11	10		10	10	10	11
	16	22				20	21						11	11	10		10	10	10	11
	16	22				20	21						11	11	10		10	10	10	11
	16	22				20	21						11	11	10		10	10	10	11
	16	22				20	21						11	11	10		10	10	10	11
	16	22				20	22						11	11	10		11	10	10	11
	16	22				20	22						11	11	10		11	10	10	11
	16	22				20	22						11	11	10		11	10	10	11
	17	22				20	22						11	11	10		11	10	10	11
	17	22				20	22						11	11	10		11	10	10	11
	17	22				20	22						11	11	10		11	10	10	11
	17	22				20	22						11	11	10		11	10	10	11
	17	22				20	22						11	11	10		11	10	10	11
	17	22				20	22						11	11	10		11	10	10	11
	17	22				20	22						11	11	10		11	10	10	11
	17	22				20	22						11	11	10		11	10	10	11
	17	22				20	22						11	11	10		11	10	10	11
	17	22				21							11	11	10		11	10	10	11
	17	22				21							11	11	10		11	10	10	11
	17	22				21							11	11	10		11	10	10	11
	17	22				21							11	11	10		11	10	10	11
	17	22				21							11	11	10		11	10	10	11
	17	22				21							11	11	10		11	10	10	11
	17	22				21							11	11	10		11	10	10	11
	17	22				21							11	11	10		11	10	10	11
	17	22				21							11	11	10		11	10	10	11
	17	22				21							11	11	10		11	10	10	11
	17	22				21							11	11	10		11	10	10	11
	17	22				22							11	11	10		11	10	10	11
	17	22				22							11	11	10		11	10	10	11
	17	22				22							11	11	10		11	10	10	11
	17	22				22							11	11	10		11	10	10	11
	17	23				22							11	11	10		11	10	10	11
	17	23				22							11	11	10		11	10	10	11
	17	23				22							11	11	10		11	10	10	11
	17	23				23							11	11	10		11	10	11	11
	17	23				23							11	11	10		11	10	11	11
	17	23											11	11	10		11	10	11	11
	17	23											11	11	10		11	10	11	11
	17	23											11	11	10		11	10	11	11
	17	23											11	11	10		11	10	11	11
	17	23											11	11	10		11	10	11	11
	17	23											11	11	10		11	10	11	11
	17	23											11	11	10		11	10	11	11
	17	23											11	11	11		11	10	11	11
	17	23											11	11	11		11	10	11	11
	17	23											11	11	11		11	10	11	11
	17	23											11	11	11		11	10	11	11
	17	23											11	11	11		11	10	11	11
	17	23											11	11	11		11	10	11	11
	17	23											11	11	11		11	10	11	11
	17	23											11	11	11		11	10	11	11
	17	23											11	11	11		11	10	11	11
	17	23											11	11	11		11	10	11	11
	17	23											11	11	11		11	10	11	11
	17	23											11	11	11		11	10	11	11
	17	23											11	11	11		11	10	11	11
	17	23											11	11	11		11	10	11	11
	17	23											11	11	11		11	10	11	11
	17	23											11	11	11		11	10	11	11
	17	24											11	11	11		11	10	11	11
	17	24											11	11	11		11	10	11	11
	17	24											11	11	11		11	10	11	11
	17	24											11	11	11		11	10	11	11
	17	24											11	11	11		11	10	11	11
	17	24											11	11	11		11	10	11	11
	17	24											11	11	11		11	10	11	11
	17	24											11	11	11		11	10	11	11
	17	24											11	11	11		11	10	11	11
	17	24											11	11	11		11	10	11	11
	17	24											11	11	11		11	10	11	11
	17	24											11	11	11		11	10	11	11
	17	24											11	11	11		11	10	11	11
	17	24											11	11	11		11	10	11	11
	17	24											11	11	11		11	10	11	11
	17	24											11	11	11		11	10	11	11
	17	24											11	11	11		11	10	11	11
	17	24											11	11	11		11	10	11	11
	17	24											11	11	11		11	10	11	11
	17	24											11	11	11		11	10	11	11
	17	24											11	11	11		11	10	11	11
	17	24											11	11	11		11	10	11	11
	17	24											11	11	11		11	10	11	11
	18	24											11	11	11		11	10	11	11
	18	24											11	11	11		11	10	11	11
	18	24											11	11	11		11	10	11	11
	18	24											11	11	11		11	10	11	11
	18	24											11	11	11		11	10	11	11
	18	24											11	11	11		11	11	11	11
	18	24											11	11	11		11	11	11	11
	18	24											11	11	11		11	11	11	11
	18	24											11	11	11		11	11	11	11
	18	24											11	11	11		11	11	11	11
	18	24											11	11	11		11	11	11	11
	18	24											11	11	11		11	11	11	11
	18	24											11	11	11		11	11	11	11
	18	24											11	11	11		11	11	11	11
	18	24											11	11	11		11	11	11	11
	18	24											11	11	11		11	11	11	11
	18	24											11	11	11		11	11	11	11
	18	24											11	11	11		11	11	11	11
	18	24											11	11	11		11	11	11	11
	18	25											11	11	11		11	11	11	11
	18	25											11	11	11		11	11	11	11
	18	25											11	11	11		11	11	11	11
	18	25											11	11	11		11	11	11	11
	18	25											11	11	11		11	11	11	11
	18	25											11	11	11		11	11	11	11
	18	25											11	12	11		11	11	11	11
	18	25											11	12	11		11	11	11	11
	18	25											11	12	11		11	11	11	11
	18												11	12	11		11	11	11	11
	18												11	12	11		11	11	11	11
	18												11	12	11		11	11	11	11
	18												11	12	11		11	11	11	11
	18												11	12	11		11	11	11	11
	18												11	12	11		11	11	11	11
	18												11	12	11		11	11	11	11
	18												11	12	11		11	11	11	11
	18												11	12	11		11	11	11	11
	18												11	12	11		11	11	11	11
	18												11	12	11		12	11	11	11
	18												11	12	11		12	11	11	11
	18												11	12	11		12	11	11	11
	18												11	12	11		12	11	11	11
	18												11	12	11		12	11	11	12
	18												11	12	11		12	11	11	12
	18												11	12	11		12	11	11	12
	18												11	12	11		12	11	11	12
	18												11	12	11		12	11	11	12
	18												11	12	11		12	11	11	12
	18												11	12	11		12	11	11	12
	18												11	12	11		12	11	11	12
	18												11	12	11			11	11	12
	18												11	12	11			11	11	12
	18												11	12	11			11	11	12
	18												11	12	11			11	11	12
	18												11	12	11			11	11	12
	18												11	12	11			11	11	12
	18												11	12	11			11	11	12
	18												11	12	11			11	11	12
	18												11	12	11			11	11	12
	18												11	12	11			11	11	12
	18												11	12	11			11	11	12
	18												11	12	11			11	11	12
	19												11	12	11			11	11	12
	19												11	12	11			11	11	12
	19												11	12	11			11	11	12
	19												11	12	11			11	11	12
	19												11	12	11			11	11	12
	19												12	12	11			11	11	12
	19												12	12	11			11	11	12
	19												12	12	11			11	11	12
	19												12	12	11			11	11	12
	19												12	12	11			11	11	12
	19												12	12	11			11	11	12
	19												12	12	11			11	11	12
													12	12	11			11	11	12
													12	12	11			11	11	12
													12	12	11			11	11	12
													12	12	11			11	11	12
													12	12	11			11	11	12
													12	12	11			11	11	12
													12	12	11			11	11	12
													12	12	11			11	11	12
													12	12	11			11	11	12
													12	12	11			11	11	12
													12	12	11			11	11	12
													12	12	11			11	11	12
													12	12	12			11	11	12
													12	12	12			11	11	12
													12	12	12			11	11	12
													12	12	12			11	11	12
													12	12	12			11	11	12
													12	12	12			11	11	12
													12	12	12			11	11	12
													12	12	12			11	11	12
													12	12	12			11	11	12
													12	12	12			11	11	12
													12	12	12			11	11	12
													12	12	12			11	11	12
													12	12	12			11	11	12
													12	12	12			11	11	12
													12	12	12			11	11	12
													12	12	12			11	11	12
													12	12	12			11	11	12
													12	12	12			11	11	12
													12	12	12			11	11	12
													12	12	12			11	11	12
													12	12	12			11	11	12
													12	12	12			11	11	12
													12	12	12			11	11	12
													12	12	12			11	11	12
													12	12	12			11	11	12
													12	12	12			11	11	12
													12	12	12			11	11	12
													12	12	12			11	11	12
													12	12	12			11	11	12
													12	12	12			11	11	12
													12	12	12			11	11	12
													12	12	12			11	12	12
													12	12	12			11	12	12
													12	12	12			11	12	12
													12	12	12			11	12	12
													12	12	12			11	12	12
													12	12	12			11	12	12
													12	12	12			11	12	12
													12	12	12			11	12	12
													12	12	12			11	12	12
													12	12	12			11	12	12
													12	12	12			11	12	12
													12	12	12			11	12	12
													12	12	12			11	12	12
													12	12	12			11	12	12
													12	12	12			11	12	12
													12	12	12			11	12	12
													12	12	12			11	12	12
													12	12	12			11	12	12
													12	12	12			11	12	12
													12	12	12			11	12	12
													12	12	12			11	12	12
													12	12	12			11	12	12
													12	12	12			11	12	12
													12	12	12			11	12	12
													12	12	12			11	12	12
													12	12	12			11	12	12
													12	12	12			11	12	12
													12	12	12			11	12	12
													12	12	12			11	12	12
													12	12	12			11	12	12
													12	12	12			11	12	12
													12	12	12			11	12	12
													12	13	12			11	12	12
													12	13	12			11	12	12
													12	13	12			11	12	12
													12	13	12			11	12	12
													12	13	12			11	12	12
													13	13	12			11	12	12
													13	13	12			11	12	12
													13	13	12			11	12	12
													13	13	12			11	12	12
													13	13	12			11	12	12
													13	13	12			11	12	12
													13	13	12			11	12	12
													13	13	12			11	12	12
													13	13	12			11	12	12
													13	13	12			11	12	13
													13	13	12			11	12	13
													13	13	12			11	12	13
													13	13	12			11	12	13
													13	13	12			11	12	13
													13	13	12			11	12	13
													13	13	12			11	12	13
													13	13	12			11	12	13
													13	13	12			11	12	13
													13	13	12			11	12	13
													13	13	12			12	12	13
													13	13	12			12	12	13
													13	13	12			12	12	13
													13	13	12			12	12	13
													13	14	12			12	12	13
													14	14	12			12	12	13
													14	14	12			12	12	13
													14	14	12			12	12	13
													14	14	12			12	12	13
														14	12			12	12	13
														14	12			12	12	13
														14	12			12	12	13
														14	12			12	12	13
														14	12			12	12	13
														14	12			12	12	13
														14	12			12	12	13
														15	12			12	12	13
														15	12			12	12	13
															12			12	12	13
															12			12	12	13
															12			12	12	13
															12			12	12	13
															12			12	12	13
															12			12	12	13
															12			12	12	13
															12			12	12	14
															12			12	12	14
															12			12	12	14
															12			12	12	14
															12			12	12	14
															12			12		14
															12			12		14
															12			12		14
															12			12		14
															12			12		14
															12					14
															12					14
															13					14
															13					14
															13					14
															13					14
															13					14
															13					14
															13
															13
															13
															13
															13
															13
															13
															13
															14
															14
															14
															14
															14
															14
															14
															15
															15
															15
															15
															15

## Sheet: Resistance ratios
Resistance ratios
	PATI select	PATI sibling	SING select	SING sibling
G5	2.49921	1.51946	1.03211	0.620927
G6	1.50101	1.27575	0.95695	0.923991
G7	1.37224	1.10893	1.03563	0.968092
G8	1.33889	0.964332	0.75387	NA
G10	1.23771	0.72628	1.33234	0.793128
