# Supplementary material for: Chromobacterium Biopesticide Exposure Does Not Select for Resistance in Aedes Mosquitoes
Source: mBio. 2023 Apr 5;14(2):e00480-23. doi: 10.1128/mbio.00480-23 (PMC10127667; doi:10.1128/mbio.00480-23)
Supplement: DATA SET S2 [file mbio.00480-23-s0006.xlsx]

## Sheet: Overview
Supplementary File 2: Data from post-selection fitness assays
Contents: Time of pupation, time of eclosion and resistance rate data for Pati and Sing mosquitoes

## Sheet: Fecundity
Pati - Parental	Pati - Sibling	Pati - Selected	Sing - Parental	Sing - Sibling	Sing - Selected
135	152	148	107	137	113
114	73	121	98	101	113
106	161	141	127		119
119	107	154		114	131
142	150	139	134	150	115
116	143	152	113	96	128
136	155	133	149	124	68
86		151	105	134	136
126	156	150	108	130	111
104	143	125	101	127	134
122	128	144	133	119	142
125	154	174	140		51
137		146		134	116
107	143	147		84	104
144	117	144	128		100
131	103	150	111	59	113
136	119	145		102	118
136	143	141	117	137	111
123	133	151	134	112	139
135	155	136	112	118	112
112	105	141	117	139	47
128	42	126	134	138	118
115		64	137	142	92
129		157		128	122
157		146	106	133	113
142		139	113	141	129
124		132	135	145	66
117		138		115
123		124	102	146	124
98		144		125
145		114	113	150	111
86		96	123	124	116
139		145		128
111		126	132		145
122		153			94
141		157	137	91	116
77			126		115
134		136	111	119	99
120		162	129	118	92
155		152		138	115
114		154	138	99	107
113		137	130	123	134
107		159	104	115	128
		149		92	130
92		149		140
124		138		119	107
136		139		126	127
104		148	135	122	98
		148	117	137	86
		121		137	133
145				123	115
138		145		114
138		116		132	121
121		130		117	108
109					118
120		138		126	124
116		147			118
118		130		132	113
64		109		113	148
120		152		110	110
113		147		119
		145
		139		145
		141
		131		141
				103
				119
				103
				131
				134

## Sheet: Fertility
Pati - Parental	Pati - Sibling	Pati - Selected	Sing - Parental	Sing - Sibling	Sing - Selected
106	147	101	90	82	105
90	46	114	69	85	78
97	83	134	68		45
100	68	146		65	49
120	140	118	79	142	100
114	135	110	74	76	93
73	138	122	103	97	49
59		123	71	112	119
22	138	137	47	135	61
1	100	37	82	57	138
78	29	132	84	99	76
116	135	129	84		3
92	63	124		109	115
66	106	109		60	64
69	90	113	115		112
120	64	133	51	59	87
102	108	117		103	123
112	96	133	106	130	109
90	124	127	119	75	65
80	145	123	75	83	94
101	101	110	99	102	2
21	33	109	51	129	102
79		63	131	131	8
81		145		116	109
10		125	84	91	92
134		64	73	119	116
6		54	14	125	38
92		82		62
72		71	73	75	83
41		88		63
106		55	52	60	67
75		72	68	57	46
104		60		85
90		112	106		62
104		85			71
104		103	101	79	58
73			60		1
12		66	86	1	60
102		94	80	69	14
56		81		66	68
51		46	77	71	52
23		88	89	49	7
82		98	2	58	51
		84		64	6
47		94		64
42		49		44	62
7		65		38	85
75		130	47	29	25
		114	68	43	62
		99		45	61
90				57	7
29		78		51
87		70		44	59
71		57		55	39
88					33
65		51		61	71
118		22			65
86		43		63	19
3		23		51	99
19		95		63	62
55		42		41
		80
		80		56
		71
		62		59
				33
				73
				63
				61
				56

## Sheet: Female wing length
Pati - Parental	Pati - Sibling	Pati - Selected	Sing - Parental	Sing - Sibling	Sing - Selected
2.9	3	2.9	2.8	2.9	2.9
2.8	3	3	2.7	2.9	2.8
2.8	2.9	2.8	2.9	2.9	2.8
2.9	2.8	3	2.8	2.8	2.9
3	3	2.9	2.9	3	2.9
2.9	2.9	2.9	2.8	2.9	2.7
2.8	2.9	2.9	2.8	2.9	2.8
3	2.9	3	2.7	3	2.9
2.9	3	2.9	2.8	2.9	2.8
3	2.9	2.8	2.9	2.8	3
3	3	2.9	2.8	2.8	2.8
3	2.8	2.8	2.7	2.9	2.9
3	3	2.9	2.9	2.9	2.9
2.9	3	2.9	2.8	3	2.9
3	2.9	2.8	2.9	3	2.7
2.9	3	2.9	2.8	2.9	2.9
2.9	2.8	2.8	2.9	2.9	2.7
3	3	3	2.7	3	2.8
2.8	3	2.9	2.9	2.9	2.7
2.8	3	2.9	2.8	3	2.8
2.9	3	2.8	3	2.8	2.9
2.9	3	2.9	2.9	2.8	2.7
3	3	2.8	2.8	2.9	2.7
2.9	3	2.7	2.8	2.8	2.8
2.8	2.9	2.9	2.7	3	3
2.9	2.9	2.8	2.9	3	2.8
3	2.9	2.8	2.8	2.9	2.8
3	3	2.8	2.7	2.9	2.8
2.8		2.7	2.8	2.8	2.9
2.9		2.9	2.8	2.7	2.8

## Sheet: Male wing length
Pati - Parental	Pati - Sibling	Pati - Selected	Sing - Parental	Sing - Sibling	Sing - Selected
2.2	2.4	2.2	2.1	2.2	2.2
2.1	2.2	2.2	2.2	2.2	2.2
2.2	2.3	2.2	2.1	2.1	2.2
2.1	2.2	2.2	2.2	2.2	2.2
2.2	2.3	2.3	2.1	2.2	2.2
2.2	2.2	2.2	2.2	2.1	2.2
2.2	2.2	2.2	2.2	2.2	2.2
2.1	2.3	2.2	2.1	2.1	2.1
2.2	2.2	2.2	2.2	2.1	2.2
2.2	2.4	2.2	2.1	2.2	2.2
2.3	2.4	2.1	2.2	2.2	2.1
2.2	2.2	2.2	2.2	2.2	2.1
2.2	2.2	2.3	2.1	2.2	2.1
2.3	2.2	2.3	2.2	2.2	2.2
2.2	2.4	2.1	2.1	2.2	2.2
2.2	2.3	2.2	2.1	2.2	2.2
2.1	2.3	2.2	2.1	2.2	2.1
2.2	2.2	2.1	2.2	2.2	2.2
2.2	2.3	2.2	2.1		2.2
2.2		2.2	2.1		2.2
2.3		2.2	2.1		2.1
2.2		2.2	2.1		2.2
2.2		2.2	2.2		2.2
2.1		2.1	2.1		2.1
2.2		2.1	2.2		2.1
2.2		2.1	2.1		2.2
2.2		2.2	2.1		2.2
2.2		2.2	2.2		2.1
2.1		2.2	2.1		2.1
2.2		2.2	2.2		2.2

## Sheet: Longevity_nbf females
dead count			PATI parental females			PATI select females				SING parental females			SING select females
	Day	1	2	3	1	2	3	Day	1	2	3	1	2	3
	0	0	0	0	0	0	0	0	0	0	0	0	0	0
	1	0	0	0	1	0	0	1	0	0	0	0	0	0
	2	0	0	0	0	0	0	2	0	0	0	0	0	0
	3	0	0	0	0	0	0	3	0	0	0	0	0	0
	4	0	0	0	0	0	0	4	0	0	0	0	0	0
	5	0	0	0	0	0	0	5	0	0	0	0	0	0
	6	0	0	0	0	0	0	6	0	0	0	0	0	0
	7	0	0	0	0	0	0	7	0	0	0	0	0	0
	8	0	0	0	0	0	0	8	0	0	0	0	0	0
	9	0	0	0	0	0	0	9	0	0	0	1	0	0
	10	0	0	0	1	0	0	10	0	0	0	0	0	0
	11	0	0	0	0	0	0	11	3	0	0	0	0	0
	12	0	0	0	0	0	0	12	0	0	0	0	0	0
	13	0	0	0	0	1	0	13	0	0	0	0	0	0
	14	0	0	0	0		0	14	0	0	0			0
	15	0	0	0	0	1	0	15	1	1	0	2	2	0
	16	0	0	0	1	0	0	16			0	0	0	1
	17	0	0	0	0	2	0	17	5	1	0	0	2	4
	18	0	0	0	1	0	0	18	1	0	1	3	1	4
	19	0	1	1	0	0	0	19	1	0	2	0	1	3
	20	0	0	0	1	1	0	20	0	0	0	2	4	0
	21	0	0	0	0	0	0	21	2	2	0	2	4	2
	22	0	1	0	0	0	0	22	1	1	1	5	0	0
	23	0	1	0	1	1	1	23	0	1	2	3	4	4
	24	0	0	0	0	0	0	24	2	0	2	0	1	2
	25	0	2	1	0	1	0	25	1	2	1	0	3	3
	26	0	0	1	0	0	1	26	2	0	0	1	1	2
	27	1	0	0	0	0	0	27	2	0	3	3	2	0
	28	0	0	0				28	1	3	1
	29	0	0	0	5	5	1	29	1	1	2	3	1	1
	30				3	1	0	30	0			0	0	0
	31	2	1	3	0	0	2	31	1	2	4	1	1	1
	32	0	2	1	1	2	0	32	1	0	0	1	1	0
	33	1	2	1	0	0	0	33	2	6	1	0	0	0
	34	1	1	0	0	1	2	34	1	1	0	2	1	1
	35	0	0	0	0	0	0	35	1	2	1	2	0	0
	36	0	1	1	0	0		36	0	0	2	0	0
	37	1	1	0	0	0	2	37	0	2	1	0	0	1
	38				0	2	1	38	0			0	0	0
	39				3	0	2	39	0	3	2	0	0	0
	40	1	1	2			0	40	0	0	2	0	0	0
	41	4	0	1	2	1	0	41	0	0	0	0	0	0
	42	0	1	1	0	2	1	42	0	1	0	0	0	0
	43	1	0	1				43	0	0	0	0	0	0
	44	2	3	0	3	3	1	44	1	1	1	0	0	0
	45		0		1	0	0	45	0	0	0	0	0	0
	46	1	0	3	0	0	3	46	0	0	0	0	0	0
	47	0	0	1	2	1	0	47	0	0	0	0	1	0
	48	0	1	1	1	1	0	48	0	0	0	0	0	0
	49	0	0	0	0	0	0	49	0	0	0	0	0	0
	50	0	0	0	0		0	50	0	0	0	0	0	0
	51	1	0	1	0	1	0	51	0	0	0	0	0	0
	52	0			1	0	0	52	0	0	0	0	0	0
	53	0	2	3	0	0	1	53	0	0	0	0	0	0
	54	1	1	0	0	0	2	54	0	0	1	0	0	0
	55	0	1	1	0	1	0	55	0	0	0	0	0	0
	56	2	0	1	0	0	0	56	0	0	0	0	0	0
	57	0	2	0	0	0	0	57	0	0	0	0	0	0
	58	0	1	0	0	0	0	58	0	0	0	0	0	0
	59			0	2	1	0	59	0	0	0	0	0	0
	60	2	1	0	0	0	1	60	0	0	0	0	0	0
	61	0	0	0	0	0	0	61	0	0	0	0	0	0
	62	0	0	0	0	0	0	62	0	0	0	0	0	0
	63	0	0	2	0		0	63	0	0	0	0	0	0
	64	0	1	0	0		0	64	0	0	0	0	0	0
	65	0	0	0	0	1	0	65	0	0	0	0	0	0
	66	0	0	0	1	0	0	66	0	0	0	0	0	0
	67	0	0	1	0	0	0	67	0	0	0	0	0	0
	68	0	0	0	0	0	0	68	0	0	0	0	0	0
	69	1	0	0	0	0	0	69	0	0	0	0	0	0
	70	1	0	0	0	0	0	70	0	0	0	0	0	0
	71	0	0	0	0	0	0	71	0	0	0	0	0	0
	72	1	0	0	0	0	0	72	0	0	0	0	0	0
	73	0	0	0	0	0	0	73	0	0	0	0	0	0
	74	0	0	0	0	0	0	74	0	0	0	0	0	0
	75	0	0	0	0	0	0	75	0	0	0	0	0	0
	76	0	0	0	0	0	0	76	0	0	0	0	0	0
	77	1	0	0	0	0	0	77	0	0	0	0	0	0
	78	0	1	0	0	0	0	78	0	0	0	0	0	0
	79	0	0		0	0	0	79	0	0	0	0	0	0
	80	0	0		0	0	0	80	0	0	0	0	0	0
	81	0	0	1				81
		0	0					82
	N	25	29	29	31	30	21	N	30	30	30	31	30	29

## Sheet: Longevity_bf females
dead count			PATI parental bloodfed			PATI select bloodfed			SING parental bloodfed		SING select bloodfed
	Day	1	2	3	1	2	3	Day	1	2	1	2
	0	0	0	0	0	0	0	0	0	0	0	0
	1	0	0	0	0	0	0	1	0	0	0	0
	2	0	0	0	0	0	0	2	0	0	0	0
	3	0	0	0	0	0	0	3	0	0	0	0
	4	0	0	0	0	0	0	4	0	0	0	0
	5	0	0	0	0	0	0	5	0	0	0	0
	6	0	0	0	0	0	0	6	1	0	0	0
	7	0	0	0	0	0	0	7	0	0	0	0
	8	0	0	0	0	0	0	8	0	0	0	0
	9	0	0	1	0	0	0	9	0	0	0	0
	10	0	0	0	0	0	0	10	0	0	0	0
	11	0	0	0	0	0	0	11	0	0	0	0
	12	2	0	0	1	0	0	12	0	0	0	0
	13	0	0	0	0	0	1	13	0	0	0	1
	14	0	0	0	0	0	0	14	0	0	0
	15	0	0	0	0	0	0	15	1	0	0	2
	16	0	0	0	0	0	0	16		0	0	1
	17	0	0	0	0	0	0	17	4	0	0	0
	18	0	0	0	0	0	0	18	0	0	0	1
	19	1	0	0	0	0	0	19	2	0	1	1
	20	0	1	0	0	0	0	20	0	0	0	0
	21	0	0	0	0	1	0	21	0	0	1	0
	22	0	0	0	0	0	0	22	1	0	1	3
	23	0	0	0	0	0	0	23	0	0	2	2
	24	0	0	0	1	1	1	24	1	0	2	2
	25	0	0	0	0	0	4	25	4	0	1	2
	26	0	0	0	0	0	1	26	2	0	3	1
	27	0	0	0	1	1	0	27	3	0
	28	0	1	0				28	0	0
	29	0	2	0	1	1	2	29	0	1	8	9
	30	0	0	0	1	2	0	30		0	2	0
	31	0	0	0	0	1	0	31	4	0	3	1
	32	0	0	1	1	4	0	32	1	2	1	0
	33	0	0	0	1	0	1	33	0	0	1	1
	34	0	0	0	1	0	2	34	1	0	1	1
	35	0	0	0	2	1	1	35	1	1	1	1
	36	0	0	0			0	36	1	0		0
	37	3	0	0	3	3	0	37	0	2	1	0
	38	0		0	0	2	0	38	0		0	1
	39	0	1	0	3	0	1	39	0	1	0	0
	40	0	0	0	1	0	0	40	0	0	0	0
	41	0	0	0	0	3	0	41	0	0	0	0
	42	1	0	0	1	0	1	42	1	1	0	0
	43	0	1	0				43	0	0	0	0
	44	0	1	0	4	2	0	44	2	0	0	0
	45			0	0	3	0	45	0		0	0
	46	1	2	0	2	0	1	46	0	1	0	0
	47	0	0	0	0	0	1	47	0	0	0	0
	48	1	1	0	0	0	0	48	0	0	0	0
	49	3	0	0	3	0	0	49	0	1	0	0
	50	0	1	0	0		0	50	0	0	0	0
	51	0	1	0	0	2	0	51	0	0	0	0
	52				2	2	4	52	0	0	0	0
	53	2	3	1	0	0	1	53	0	0	0	0
	54	2	2	0	0	0	0	54	0	0	0	0
	55	0	0	0	0	1	1	55	0	0	0	0
	56	3	2	1	1	0	0	56	0	0	0	0
	57	2	1	0	0			57	0	0	0	0
	58	1	0	0	0	1	2	58	0	0	0	0
	59				0	0	0	59	0	0	1	0
	60	1	2	1	0	1	0	60	0	0	0	0
	61	0	1	0	0	0	0	61	0	0	0	0
	62	1	1	0	0	0	0	62	0	0	0	0
	63	0	0	0	0	0		63	0	0	0	0
	64	1	0	0	0	0		64	0	0	0	0
	65			0	0	0	1	65	0	0	0	0
	66			0	0	0	0	66	0	0	0	0
	67	1	2	0	0	0	0	67	0	0	0	0
	68	0	0	0	0	0	0	68	0	0	0	0
	69	0	2	0	0	0	0	69	0	0	0	0
	70	0	0	0	0	0	0	70	0	0	0	0
	71	0	1	0		0	0	71	0	0	0	0
	72	1	0	0	1	0	0	72	0	0	0	0
	73	0	0	0	0	0	0	73	0	0	0	0
	74	0	0	0	0	0	0	74	0	0	0	0
	75	0	0	0	0	0	0	75	0	0	0	0
	76	1	0	1	0	0	0	76	0	0	0	0
	77	0	0	0	0	0	0	77	0	0	0	0
	78	0	0	1	0	0	0	78	0	0	0	0
	79				0	0	0	79	0	0	0	0
	80				0	0	0	80	0	0	0	0
	81	1	1	1	0	0	0	81	0	0	0	0
	82	0	0	0	0	0	0	82	0	0	0	0
	83	0	0	0	0	0	0	83	0	0	0	0
	84	0	0	0	0	0	0	84	0	0	0	0
	85	0	0	0	0	0	0	85	0	0	0	0
	86	0	0	0	0	0	0	86	0	0	0	0
	87	0	0	0	0	0	0	87	0	0	0	0
	88	0	0	0	0	0	0	88	0	0	0	0
	89	0	0	0	0	0	0	89	0	0	0	0
	90	0	0	0	0	0	0	90	0	0	0	0
	91	0	0	0	0	0	0	91	0	0	0	0
	92	0	0	0	0	0	0	92	0	0	0	0
	93	0	0	0	0	0	0	93	0	0	0	0
	94	1	0	0	0	0	0	94	0	0	0	0
	95	0	0	0	0	0	0	95	0	0	0	0
	96	0	0	0	0	0	0	96	0	0	0	0
	97	0	0	0	0	0	0	97	0	0	0	0
	98	0	0	0	0	0	0	98	0	0	0	0
	99	0	0	0	0	0	0	99	0	0	0	0
	105	0	0	1	0	0	0	105	0	0	0	0
					0	0	0		0	0	0	0
	N	30	30	9	31	32	26	N	30	10	30	30

## Sheet: Longevity_males
dead count			PATI parental males			PATI select males				SING parental males			SING select males
	Day	1	2	3	1	2	3	Day	1	2	3	1	2	3
	0	0	0	0	0	0	0	0	0	0	0	0	0	0
	1	0	1	1	0	0	0	1	0	0	0	0	0	0
	2	0	0	0	0	0	0	2	0	0	0	0	0	1
	3	0	0	0	0	0	1	3	0	0	0	0	0	0
	4	0	0	0	0	0	1	4	0	0	0	0	0	0
	5	0	0	0	0	1	0	5	0	0	0	0	0	0
	6	0	0	0	0	0	0	6	0	0	0	1	0	0
	7	0	0	0	0	0	0	7	0	0	0	0	0	0
	8	0	0	0	0	0	0	8	0	0	0	0	0	0
	9	0	0	0	0	0	0	9	0	0	0	0	0	0
	10	0	0	0	0	0	0	10	0	0	0	0	0	0
	11	0	0	0	0	0	0	11	0	0	0	0	0	0
	12	0	0	0	0	0	0	12	0	0	0	0	0	0
	13	0	0	0	0	1	0	13	0	0	0	0	0	0
	14	0	0	0	0	0	0	14	0	1	0	0		0
	15	0	0	0	0	0	0	15	0	0	0	0	2	0
	16	0	0	0	0	0	0	16	0			0	1	1
	17	0	0	0	0	0	0	17	0	3	2	0	0	0
	18	0	0	0	0	0	0	18	0	1	2	0	2	1
	19	0	1	0	0	0	0	19	1	0	2	0	2	1
	20	0	0	0	0	0	0	20	0	1	0	0	0	1
	21	0	0	0	1	0	0	21	2	1	0	1	1	0
	22	0	1	0	0	0	0	22	0	0	0	0	0	0
	23	0	0	0	0	1	1	23	0	0	0	0	0	0
	24	0	0	0	0	0	0	24	1	0	1	2	3	0
	25	0	0	0	2	0	2	25	2	0	3	2	2	1
	26	0	0	0	0	1	0	26	1	0	0	2	0	3
	27	0	0	0	0	0	2	27	2	1	1	3	0	4
	28	0	0	0	0			28	0	3	0		0
	29	0	0	0	0	1	1	29	1	3	1	4	0	4
	30	0	0	0	0	2	2	30				1	2	2
	31	0	0	0	0	2	1	31	1	1	1	2	1	1
	32	0	0	1	0	1	2	32	0	2	0	2	2	0
	33	0	0	0	1	0	0	33	3	0	3	0	1	1
	34	0	0	0	1	0	0	34	1	1	1	0	0	1
	35	0	0	0	0	0	0	35	0	0	2	2	2	1
	36	0	0	0	0			36	1	1	0
	37	0	3	1	0	1	1	37	1	1	3	2	2	3
	38	0			0	0	4	38				0	2	1
	39	0			2	0	0	39	2	3	2	0	0	0
	40	1	1	2				40	3	1	1			0
	41	1	1	0	1	1	1	41	1	0	1	1	1	0
	42	1	0	1	1	0	0	42	0	0	0	0	1	1
	43	0	0	0				43	0	0	1	0
	44	0	2	2	4	2	3	44	0	0	0	0	2	2
	45				1	0	2	45	0		0	0	0	1
	46	1	1	1	0	1	0	46	0	1	0	1	0	0
	47	0	1	3	0	0	1	47	1	0	0	0	0	0
	48	2	1	1	0	0	0	48	0	1	0	0	0	1
	49	2	2	0	1	0	0	49	0	1	0	0	0	0
	50	0	0	0		0		50	0	1	0	0	0	0
	51	0	0	0	5	0	1	51	0	0	0	0	0	0
	52		0		2	0	1	52	0		0	0	0	0
	53	2	0	3	0	2	1	53	0	1	0	0	0	0
	54	1	0	1	0	0	0	54	3	0	1	0	0	0
	55	3	1	2	1	0	0	55	1	0	0	0	0	0
	56	1	1	0	0	0	0	56	0	0	0	1	0	0
	57	0	0	0		0	0	57	0	0	0	0	0	0
	58	0	0	1	1	0	0	58	1	0	0	0	0	0
	59	0		0	0	0	1	59	0	0	0	0	0	0
	60	0	1	0	1	0	0	60	0	0	0	0	0	0
	61	1	1	1	1	0	0	61	0	0	0	0	1	0
	62	1	3	0	0	0	0	62	0	0	0	1	0	0
	63	0	2	1			0	63	0	0	0	0	0	0
	64	1	0	2			0	64	0	0	0	0	0	0
	65			0	1	1	0	65	0	0	1	0	0	0
	66			0	0	0	0	66	0	0	0	0	0	0
	67	2	1	0	0	0	0	67	0	0	0	0	0	0
	68	0	0	0	0	1	0	68	0	0	1	0	0	0
	69	1	0	0	0	0	0	69	0	0	0	0	0	0
	70	0	0	1	0	0	0	70	0	0	0	0	0	0
	71	0	0	1	0	0	0	71	0	1	0	0	0	0
	72	0	1	0	0	0	0	72	0	0	0	0	0	0
	73			0	0	0	0	73		0	0	0	0	0
	74	2	1	0	0	0	0	74	1	0	0	0	0	0
	75	0	1	0	0	0	0	75	0	0	0	0	0	0
	76	1	0	0	0	0	0	76	0	0	0	0	0	0
	77	1	0	1	0	0	0	77	0	0	0	0	0	0
	78	1	0	0	0	0	0	78	0	0	0	0	0	0
	79		0	0	0	0	0	79	0		0	0	0	0
	80		0	0	0	0	0	80	0		0	0	0	0
	81	1	0	0	0	0	0	81	0	1	0	0	0	0
	82	0	0	0	0	0	0	82	0	0	0	0	0	0
	83	0	1	2	0	0	0	83	0	0	0	0	0	0
	84	0	0	0		0	0	84	0	0	0	0	0	0
	85	0	0	0	1	0	0	85	0	0	0	0	0	0
	86	0		0	1	0	0	86	0	0	0	0	0	0
	87	0	1	0	0	0	0	87	0	0	0	0	0	0
	88	0	0	0		0	0	88	0	0	0	0	0	0
	89	0	0	0		0	0	89	0	0	0	0	0	0
	90	0	0	0		0	1	90	0	0	0	0	0	0
	91	0	0	0		0	0	91	0	0	0	0	0	0
	92	0	0	0		1	0	92	0	0	0	0	0	0
	93	0	0	0		0	0	93	0	0	0	0	0	0
	94	1	0	0		0	0	94	0	0	0	0	0	0
	N	28	30	29	29	20	30	N	30	31	30	28	30	32
