# Supplementary material for: Chromobacterium Biopesticide Exposure Does Not Select for Resistance in Aedes Mosquitoes
Source: mBio. 2023 Apr 5;14(2):e00480-23. doi: 10.1128/mbio.00480-23 (PMC10127667; doi:10.1128/mbio.00480-23)
Supplement: DATA SET S3 [file mbio.00480-23-s0005.xlsx]

## Sheet: Overview
Supplementary File 3: Raw RNA-Seq read counts
Each row refers to a different gene in the Aedes aegypti genome
Column A contains the gene identifier
P - Pati
S - Sing
sel - selected
par - parental
sib - sibling

## Sheet: readcount
gene_id	P_par_1	P_par_2	P_par_3	P_sib_1	P_sib_2	P_sib_3	P_sel_1	P_sel_2	P_sel_3	S_par_1	S_par_2	S_par_3	S_sib_1	S_sib_2	S_sib_3	S_sel_1	S_sel_2	S_sel_3
5567680	378680	332529	401353	530633	471430	417361	387642	433989	464325	224416	250102	292715	539426	483520	412674	261770	242506	349072
5569681	422719	294758	375170	511418	477984	307990	373347	486415	625688	259881	263302	319863	405091	260755	268799	299566	300600	314761
23687516	280723	204483	286786	325701	333675	339354	277064	340535	410877	213550	228230	296249	385624	301480	274580	375765	361790	371329
5576966	315876	291578	324199	360213	372898	309862	334092	339472	531922	208841	169471	214661	246825	166600	187436	211892	220717	240282
110678734	201133	140370	201483	209158	216470	189777	185801	207627	256647	137548	147003	190252	313997	226243	211406	224101	206536	261038
5564921	165101	138114	162262	196812	181326	185776	165331	179616	229511	127729	137654	169224	231993	165719	161253	200937	181627	214147
5565544	118978	102666	106136	113644	128328	88264	103940	131609	161651	106105	101585	116101	140394	120164	95206	91866	103936	98669
23687936	106767	100339	103934	92409	100471	103128	117300	110283	155500	83034	89338	109653	162643	119837	119028	100624	118124	100481
5572725	111286	90329	111981	115643	124094	104649	100451	134731	165834	80130	82831	97377	139947	105992	96402	105960	107736	113647
5571844	124056	110317	126169	114920	115832	98995	127602	128140	160761	109118	80615	90853	123402	81404	76692	86133	91455	84409
5564259	117019	116114	80969	114449	130050	121590	114252	100640	114942	74078	80147	113031	117315	107140	99046	96832	88605	100606
5572968	97453	85019	89589	80189	98940	73445	75851	135725	159949	71067	75703	86578	175504	145357	102644	89229	108419	88097
5564556	89482	69587	90198	93814	107332	82037	90127	97023	137966	62422	74111	92442	148418	112549	99611	69615	84030	73688
5566959	79526	70877	90208	94467	103517	90837	90489	91928	120641	52948	56068	70992	107912	85802	77162	83672	85526	93462
5567660	65194	75012	58678	50403	35598	59390	66199	65867	65695	177525	181785	171545	64240	48808	52351	85585	75093	86709
5564925	81075	76111	60845	61175	64596	79058	71026	55593	76238	61862	66220	91448	110060	75047	79042	123969	110392	133118
5573974	87697	62992	94627	101802	105401	83755	81375	96004	132875	51221	49905	67411	90938	66980	59805	78773	74610	79095
5580329	72295	58288	73939	81497	97729	73595	76805	93133	127922	48486	54325	72353	109695	81378	73881	73578	80311	77836
5572634	114999	49476	80506	90914	85997	96102	90994	103283	153721	131430	61619	80104	32552	11237	29341	71985	74755	49837
5570244	74101	65625	81569	84998	86167	76643	73244	83368	110030	53980	55565	67708	103286	81574	69379	77184	77119	81241
5570108	82116	58328	78241	77528	88120	66224	71867	109388	132525	51301	54348	71652	96216	70398	57856	75331	78494	71901
5564713	81128	67088	82660	78736	91258	76537	73740	88674	117751	44216	49527	65065	95431	62552	57826	80417	74595	81039
5573872	72841	62539	70952	74585	76359	72829	71232	69967	107798	48137	55365	75176	103291	70064	73298	88238	84176	88828
5570139	72686	77521	72973	66400	73567	74574	76293	74570	103848	55875	56438	69006	99153	76964	65412	71980	83441	79855
110676232	78513	62278	71325	69940	78939	62234	67703	91762	109115	53863	59562	72594	101290	87335	67753	59219	74290	65322
5567848	75184	71221	74326	65199	72483	68504	72691	84112	112240	55344	55458	68657	95480	75442	61508	64383	82946	74016
5567163	65247	59042	74210	57201	60354	53476	60486	70634	98210	51680	50609	70099	95781	76191	66495	62428	79710	68410
5574844	63302	60956	73112	61843	77974	62553	75161	66367	94119	42053	46318	59742	87478	68500	63853	51828	74436	54768
5576215	65315	51547	70559	70778	74678	66092	63323	75728	89484	43235	48662	58716	76888	61897	53694	69725	65100	72272
110676045	60705	50552	68582	66211	81331	64592	57658	67302	85719	36046	41332	51176	90370	80107	64990	52580	62065	58387
5573211	62139	64024	47319	55276	49968	68995	57090	46178	61006	55654	56055	71924	65638	43425	51777	91928	80132	94392
5577478	65290	51415	66116	64911	72997	57739	63274	76202	99526	38725	41336	53922	79333	60515	54350	57493	59134	59820
5574993	75078	66467	66899	70291	86573	49189	63238	77090	101048	40409	43435	48120	68516	62560	45215	45559	55337	49490
5574866	63806	51485	60813	61385	65475	60164	60559	74193	96321	44194	45103	55579	79294	60406	49935	61390	56533	63744
5568141	65687	59741	55743	63252	51622	49788	61506	67627	58005	84875	94915	95995	50956	37650	37090	54621	48294	60427
5563590	52353	72633	61233	45628	49108	61007	69334	54435	78751	54392	50492	63663	74989	54243	54258	57630	69933	65028
5580259	60748	50658	64111	64256	62613	61312	57027	66819	87906	41497	43211	53770	74447	59008	53427	58987	57556	59803
5578368	70977	50368	64616	59722	72137	41384	52852	75007	97201	42972	46910	56015	78821	58797	45407	44700	63657	44619
5566990	68599	68066	53854	52874	45845	40164	48369	59003	44384	106156	104683	111585	51080	35646	34825	42027	39127	48289
5565553	62456	52987	44767	46838	110816	77484	38109	60590	81587	40917	38970	77794	76975	43962	43500	55618	77551	19438
5576744	54745	56782	63008	59056	58430	59814	60681	57643	79836	41843	42942	52903	71375	57620	51626	52389	64841	59754
5578313	58785	55134	59355	55336	63628	56264	60459	65202	86887	38907	41467	52030	73776	58191	50415	53185	56409	56398
5570675	57690	54161	59855	58403	62710	56580	60811	64474	83379	40964	42432	52323	68843	57773	50489	49711	59067	54168
5579186	50022	41916	50226	63034	60431	60547	51437	55294	77131	37430	40026	48457	71867	56791	51886	66984	61208	71441
5575914	42064	39862	40482	39785	35558	37532	42326	50928	52039	122765	105837	106319	51974	40292	35393	51048	53400	50495
5578123	53950	51701	55696	45253	53139	46938	53870	53753	69215	38847	41354	51943	78256	64588	52260	56442	60288	63006
110678949	56891	47819	55254	55095	63901	48960	52952	62733	76897	38549	40500	51602	70770	52452	48910	49327	57559	52780
5576758	55827	48789	53023	46606	62145	40123	52654	69837	85977	37696	45214	51022	82217	64089	53694	35307	58508	36853
5576653	43458	53556	57442	54714	68165	51536	60972	56483	76674	34711	36747	49844	75591	63328	52368	38654	58935	42661
5566228	53517	42383	55427	50108	69255	43969	50509	59383	81646	33322	37064	46353	79373	63986	55494	40635	54911	41528
5575105	52761	43847	54054	47559	63059	45693	52120	60776	76354	35340	37449	45618	70205	57480	45922	40473	53467	45533
5565979	50968	44718	53470	50469	56304	52290	54026	55113	73243	33931	36940	46673	64076	47621	46644	49464	51162	51314
5578625	49912	38728	48013	52451	58497	44802	51102	56948	78569	32662	34689	43681	69241	51839	46287	43383	50674	49265
5572365	47205	40547	52029	52276	55893	49098	49104	54483	71856	32001	35015	42694	63444	51767	43079	44258	47709	49916
5563646	47961	50380	50636	44714	50313	48262	51066	52967	70596	34536	35091	43883	59779	51818	40948	40941	51581	47995
5567070	48659	49211	56614	49155	60889	47720	54514	55256	73827	27356	32332	40006	57555	46992	43714	32820	51654	43266
5570243	45662	42856	46156	42851	46489	43824	43434	57092	72908	33780	35529	43850	62465	48591	40693	45425	47159	46460
110677919	41421	42245	45463	49036	52927	43887	48410	50622	72044	29781	30949	44680	69697	54482	43939	38805	43582	40753
5577723	44647	47762	43239	48490	44713	47958	45735	41594	56826	34498	35538	44176	56736	42827	41769	53236	48005	59694
5574485	47571	41973	49039	48422	51089	44070	44806	52377	69842	31759	34090	40540	58489	46851	39117	43604	44879	47309
5572284	51334	41695	49167	46763	51697	42865	46642	56525	74932	31759	32890	39732	60764	46767	35931	38295	44329	42304
5572090	48164	38113	49789	46925	48817	46083	45606	50129	65749	31752	33704	42071	57413	43151	41705	45265	45852	46350
5569529	41896	44037	43829	43545	46040	43797	45633	44697	63870	32264	33818	42622	64098	49989	42183	43522	50963	47946
5566772	42726	37139	50231	48373	59146	44820	44976	44560	67167	28011	30700	39129	60532	48548	44332	38947	45804	42037
5577034	45666	37839	45304	43592	53499	36251	44039	52954	68015	28032	31646	40059	59457	44919	39310	35485	45250	40141
5571564	42951	39378	42488	41096	46601	39233	40841	47047	60880	31305	34073	39442	56814	46925	37138	38378	47388	43487
5571151	49974	59169	44773	49928	44590	47113	50599	57275	49846	68990	65127	71231	15324	13076	14788	21956	19397	26331
5577996	41088	34395	44015	44922	51100	43870	41545	48110	62866	25647	28017	35351	56892	45422	37100	38122	39983	39433
5566843	40165	39373	40825	37002	46703	40987	43864	47517	59174	27190	28154	36660	53751	45573	35731	35094	43741	36424
5569531	42690	34579	43412	43302	49206	36797	39801	47083	60063	28179	30070	36127	48742	40464	34083	35341	41212	38494
5578243	39454	41570	37818	36694	41116	33303	35788	46930	64464	28154	29584	34743	55349	46749	34082	34418	39745	36019
5575037	39600	36044	38807	35334	40861	36418	38291	45988	59064	28736	29855	36443	53595	45198	36439	32410	38652	34825
5569582	38026	36588	36560	35537	43073	31070	34686	47127	58459	30324	33189	36488	55073	51455	33239	28936	40904	34077
5574648	38979	31330	35527	36028	38025	34967	36633	40281	51401	31353	31909	41263	51283	35165	36525	44153	45078	43708
5577143	27801	32744	28512	45757	44398	39494	36801	49168	48218	28959	29890	34466	55913	49107	43024	31843	30035	47314
5580030	38927	37246	40715	35391	42965	36313	45252	44837	60535	27692	29861	34975	50926	41142	33572	30902	38758	31061
5573413	40051	33029	40665	37015	42707	34339	38242	45937	58359	27216	29640	35939	49261	38318	34367	34038	38402	35970
5574054	32959	25842	30106	21335	14117	23101	28913	39128	30776	117624	107282	109934	14165	12328	8431	26495	23544	27177
5570432	40334	42214	43275	34668	41069	35020	42745	41647	61081	26314	26990	35075	52185	37987	35316	26999	39406	28552
110677764	36563	34198	37112	38622	45308	35661	39277	45307	51617	25163	29969	32064	48752	43461	33674	33270	36333	39318
5568260	40616	37437	42629	46443	46556	41800	41098	44201	59148	22385	23878	30611	41977	30758	29791	32154	32256	33632
23687618	38779	32838	36753	32325	40948	27043	31975	43635	56117	26489	29808	34951	53068	45880	33603	27707	39439	30738
5573827	40344	36179	38172	33283	42712	28907	37261	48745	62401	27348	28674	34787	45921	36353	29108	25260	37055	26592
5574167	33045	35683	30807	37143	33151	38488	36269	29698	45691	25335	28727	35317	47867	35040	35215	40942	38731	48275
5566522	36459	33863	37545	32676	41895	29252	38589	36434	50108	24631	26395	34862	49170	37572	32832	25956	42901	30644
5575790	34636	45021	25852	38938	29785	38764	32737	32631	33275	49952	46700	47786	31099	23774	25925	36330	28397	37248
5579525	34141	30322	34561	36956	40994	31721	34836	39994	49919	23372	25953	31893	41710	31238	27381	35840	33780	39584
5576214	29852	27555	25552	22659	20703	20815	23403	31862	27736	91392	74803	72506	25201	18069	18076	27363	26359	24601
5567031	22281	24008	20524	24015	17445	25348	19900	22378	20668	66613	68004	68801	35493	28704	29318	31881	36640	38322
5563786	32114	30169	34702	33587	41573	28080	35027	34186	46700	19869	22727	29828	47075	39574	29944	21810	37330	24918
5563592	30648	27799	34173	25340	36330	22582	31585	39330	50462	26096	28396	34421	48564	40932	33059	18470	35981	20614
5577566	31691	26806	31970	36963	35837	34421	31909	35171	44423	22299	23311	27648	42581	35554	26911	27537	32475	32071
5573217	28505	27228	32780	32452	36903	32559	28921	31096	42897	19588	23264	27770	43964	35175	29960	30619	34051	32814
5568090	31603	26543	31245	31785	36328	31422	32371	33693	43047	20328	22119	27348	38177	31704	28211	28402	35253	32630
5564567	40012	23716	26324	28312	30278	28913	30904	42782	57731	50573	32209	33128	19704	5031	19823	28708	33752	24941
5580315	19283	19101	21493	22409	15673	20895	21425	23546	25608	50564	50783	55648	38939	28315	24048	30844	36160	33975
23687404	24203	24503	24165	23062	15129	22248	23274	25115	24533	74228	70112	69255	15080	12969	11100	25127	22504	27625
110675493	30365	23859	32278	31325	38558	28873	34534	36672	44213	18976	20650	24759	34646	30176	27041	20826	27474	23525
5578155	29551	25367	30643	28236	32528	26698	29477	31691	41660	15447	18788	26691	42654	32242	28463	23931	31783	27568
110679353	27143	25335	22962	27172	26565	27716	24986	22910	33128	21368	23394	31006	40108	29419	28878	32754	31348	35323
5574526	28228	32623	24179	27339	29074	26294	23201	25868	27536	32047	29122	30173	30586	26875	27467	27145	23662	31414
5571846	27563	15428	30297	28832	32337	28442	28958	21731	36209	21590	22811	28533	39698	28958	16171	30635	31811	32721
5571927	31615	27994	27530	23439	31065	17390	25751	32626	42477	17255	17956	24629	38949	35043	28527	21468	30703	25722
5565624	31381	25669	30660	26389	28858	26823	29551	31364	41172	20953	21731	26318	34982	27943	24415	17984	29349	19822
5574515	31103	23284	24484	27540	28717	21960	23055	30004	39034	25742	23708	30030	31230	22291	22088	28914	26080	24673
5572534	23623	17319	24058	28268	26441	27761	26353	21185	33216	12356	16886	22776	44286	32865	29337	30410	28070	36950
5580231	22360	30733	23847	22573	17472	25821	25066	21288	22590	44094	35914	45483	20854	17821	16108	17996	20436	24678
5580173	24090	24905	22601	19489	18851	20873	24960	24023	22667	40803	39993	57326	21410	17646	15596	14938	16509	17709
5567310	23247	23278	25305	20089	16417	14871	22257	26161	17021	57902	57577	68193	12396	8767	8500	13009	10865	14757
5565962	24802	17910	26551	24856	26409	21215	22772	27179	34308	16107	18532	21689	33449	27659	21943	19775	24416	22559
5568444	26658	32096	22140	23435	20308	22027	24433	22084	23172	29073	30550	32604	25434	18137	18016	17780	17439	25839
5573732	23747	28040	17288	24817	20889	24986	21633	22029	23723	32830	26529	27504	24669	19681	20105	24236	21590	26687
5568292	19820	23049	18746	22360	14361	19852	18647	18659	19321	33088	33659	38648	25133	18831	17800	25610	24386	27866
5564226	24716	20248	22229	16654	18583	16660	18480	19220	22460	20101	22573	27048	37144	31170	24946	21031	30347	23702
5568814	13169	38740	10100	12083	8363	15067	20562	14775	17021	39529	38106	49830	17031	10294	12867	17092	37916	44479
5564212	23667	20747	24243	24218	28070	18910	23802	25872	31121	15640	17709	21777	28985	21141	20224	20399	24295	23949
5571596	21258	19106	19630	19543	18782	19316	19088	19526	22510	45955	56227	44583	14960	12461	11390	14908	15665	18372
5573031	23887	31930	21385	19037	13980	20218	25872	21850	18987	21197	26021	28559	25380	17786	19328	23833	21891	30236
5579810	22885	31595	20835	17207	20958	20959	20236	18871	21898	20231	17830	23056	25267	20800	22209	20959	24947	22436
5577524	16836	32514	13605	13584	10858	15320	21276	16537	18720	27803	28509	34273	25930	17524	17541	16791	28599	29384
5574516	15093	13333	14932	13213	7786	11921	14600	19443	15720	55178	51124	52436	17653	14930	9708	18201	17157	17946
5568465	21317	26553	20954	12436	24864	11790	22131	28857	32136	15629	17419	19351	32271	33491	16670	6722	27791	8479
5564931	23452	15348	18053	12170	21744	10624	19187	24941	29313	16851	20044	22987	31470	26630	19241	12353	25612	14103
5565589	18593	25138	15996	15751	17172	18666	16584	15801	19145	16691	17088	21962	29757	20003	21459	22666	20669	29798
5566092	17010	18378	17745	16283	14050	14451	18543	20869	21155	34065	30606	31446	17929	15470	11703	16944	17971	17986
5572681	17269	12632	12055	13209	12735	15160	14369	11523	18507	16408	21263	25450	29291	25670	20929	26820	30376	22712
23687495	20570	19563	17123	16640	18692	18453	17529	18411	21359	15393	15383	18443	25718	19036	18974	21192	21846	19996
5567491	19445	16291	18552	18217	20368	18075	18807	22635	29517	13558	14620	17102	24604	18293	16208	18410	21646	17588
5573418	18611	22464	17241	15623	19418	18559	16776	16634	20844	15085	16295	20176	25121	18797	18969	19381	18437	21590
5576353	15046	17329	16561	14347	12501	15280	16822	13426	14027	29228	26717	28698	24658	24881	17001	11642	22125	15066
5578796	15886	14482	17285	16124	13250	14228	16313	18966	19122	30147	28216	30423	18350	16525	13391	16785	16619	17246
5568583	19480	15885	13990	17294	17154	14524	17902	16140	21238	22263	18842	20597	20112	19244	15475	20661	17347	21776
110676831	16397	14702	18433	16938	21640	13686	18010	23552	30536	12832	13511	16836	23162	18592	16597	17010	17330	18250
5569124	16239	23574	16340	15328	15299	19297	17134	20104	21312	13101	13061	14830	25566	31311	22820	10884	14627	16311
5566087	18704	22393	16810	14719	15934	15057	16293	16759	21032	16533	16472	19469	22363	17064	16962	15974	18698	18292
5571006	20241	21013	14432	14901	16856	16563	15249	15128	17939	13425	13944	18952	22587	17296	19786	18855	18776	22124
5570686	19392	22130	16377	15493	19794	21421	15241	12869	17206	8354	8778	13806	19322	13683	20526	21701	20160	24114
5571150	15702	14164	15437	12919	11301	11028	14428	16293	17440	34313	29363	31566	15092	12677	9820	13660	14605	14209
5572967	20819	14862	14497	19016	20337	16002	15622	18913	21508	12968	13855	16132	17856	14436	14039	17886	17253	16926
5576046	16610	18610	15515	15387	16061	17824	17573	16215	19706	13577	13587	15977	21422	17132	15997	14697	17609	15671
5579856	15018	17237	14810	23049	19489	19573	17049	21228	22420	8336	10007	12608	19196	17166	13038	14178	14283	18617
5575492	13368	15089	12741	10808	9023	10729	13039	15339	15106	37586	31400	32635	13464	12878	9165	13612	13481	14457
5576170	20070	15986	15784	15653	16948	12839	13406	19570	24630	19423	15421	17591	15587	12374	10704	13631	17840	11031
5573536	18763	18511	18264	15529	20590	15811	14670	15547	18545	8865	10001	13899	17051	14442	17616	14573	15250	15935
5565441	15598	16520	13094	14101	12502	18638	14663	12033	18322	15901	13646	17171	13247	11581	13393	22475	19682	20098
5577999	13259	13641	10726	11018	8687	10554	11202	12333	12270	34443	30321	29364	14455	10945	9309	15820	15416	14415
5577630	13515	14205	14273	11240	10685	10370	13749	15602	15483	29819	28768	26347	12866	12734	9081	11853	15207	11393
5576642	15410	16810	13908	14868	13587	12595	14629	16331	17566	17882	17189	19488	17752	15796	13581	11886	12595	14640
5571785	14575	12285	14211	15077	15092	15440	14906	14973	20071	11393	12638	14987	18538	13340	13410	18109	17801	19656
5569670	12231	13408	12026	8610	16739	10207	13630	19506	19537	13876	15318	18351	25935	24584	13842	8631	18928	9694
5578159	11368	14848	13762	17429	17187	15172	17368	18765	20817	10729	11086	12086	20691	18179	15989	10400	12073	15979
5570335	16850	18779	11715	11162	10012	15951	15247	9011	13390	20400	17474	19427	13856	8928	11500	19367	17949	18985
5566236	13909	13336	12566	10729	10352	10342	12821	16603	17742	29099	25054	26735	13054	9938	8146	12647	13160	12649
5578839	14888	14855	13135	16434	12567	13914	15465	15944	16424	18576	17761	19398	15247	10585	12258	14530	11231	15582
5569237	15223	13886	15316	12010	11286	9556	13769	17098	16738	22746	20845	21857	14233	13584	9207	9875	13033	10903
5574161	13054	16565	11409	10442	8476	8719	11524	12595	10831	32487	31077	31662	11376	8443	8306	10690	9538	13654
5568211	16828	14972	14996	13046	15880	12718	12011	16690	16612	14138	14411	16770	15097	14564	11532	12868	12623	14669
23687518	17911	14382	16085	14601	23398	12947	13289	15078	20184	6872	6910	10650	13901	10997	14933	16611	13039	18075
5578927	13046	18850	13590	11344	12349	16361	15322	11911	15906	12553	10665	13245	17986	13622	13966	14355	17315	15169
5573374	16679	14266	12833	16417	13838	13575	14378	15780	18370	17769	14671	15236	11359	8252	10297	13901	12060	12555
5565701	12302	14500	12957	9968	9583	10245	13370	13256	14832	24875	21829	23189	13581	12253	9145	10462	13718	11742
5575995	12445	16160	10815	8938	8201	8883	12092	11542	11263	28053	27712	35708	10437	8340	7934	9580	9821	11545
5565474	20444	10964	12336	13748	16169	11192	15475	28049	22305	14566	9815	10591	9098	11784	10185	9189	9293	13306
23687901	15296	21749	12934	11210	14450	13288	13268	13173	15078	12443	10713	13694	16063	12815	13976	11095	14648	12384
5577309	12803	20488	10660	15941	16859	17314	19944	13428	18910	7462	8122	7985	17239	13264	9061	13670	7811	13231
5565266	15377	12275	11525	14052	16501	12820	12118	12926	16135	8114	8792	12366	17836	12370	15277	14918	14663	14401
5577113	10374	12773	11694	9621	7442	8940	10983	12491	12458	27036	24278	24287	12492	12151	8842	10851	12608	12070
23687536	14284	17860	11689	10945	13389	12291	10966	12144	13476	10614	10085	13556	16043	13062	15371	13622	15178	15203
5575495	15257	15207	11531	10757	14422	11656	11070	11984	14568	8181	7789	12233	16723	12786	16239	15250	15208	18352
5569145	11633	15978	9523	10914	9135	11302	11695	10552	10604	17159	17726	17527	17505	12868	14255	12630	12149	15763
5568471	11253	20531	9201	8629	7587	12363	11533	8285	9500	18779	16933	19272	14982	11138	12053	14243	15079	16137
5575386	9907	12693	9874	10790	7789	10287	9532	10065	10289	31759	24832	30730	9124	6736	6133	11384	10813	14283
5568132	14320	16779	13929	12612	11918	11373	15295	15163	14705	17519	17233	20697	10329	9443	7368	7768	8662	9105
5573556	9707	11035	9240	10498	8418	9829	9905	9978	11483	19780	20274	20275	15239	11962	10195	13552	14291	18543
5564878	10770	9681	11639	11485	9880	11265	10553	10218	11833	27009	25760	28320	8837	7634	6404	10516	9795	12326
23687442	13474	12638	11026	19156	14765	19629	11798	14036	15803	16399	10265	10999	9554	11431	8438	14595	7999	11429
5575715	11851	18781	10526	9877	11233	13758	12031	8741	11907	11097	10200	12740	16602	12353	14389	13396	16391	15062
5567037	11315	22102	6966	9862	7281	10751	14328	10398	12108	18261	17443	24056	13103	7903	8551	7000	12471	15548
5568403	14967	13719	12792	10902	16398	11534	11932	12253	16205	8333	8663	12646	16497	10819	13189	10557	12422	13921
5569122	10554	16584	11267	10634	10587	13411	11775	13148	12790	9414	8711	8626	19245	22240	18690	8019	8864	12445
5565400	12121	18068	9462	10590	8380	10685	11503	8056	7948	15736	12827	15537	13523	10776	11978	14646	13970	20895
5568659	16508	13484	11731	14612	13322	13414	11978	12945	14147	10353	9205	13641	13547	10910	9693	11558	11130	13548
23687721	11107	11811	10719	13468	10649	14726	11320	12106	11905	12493	12559	14962	16367	13968	12414	12436	10259	11676
5571293	6574	7546	6753	5154	4375	5144	5288	6379	6243	42870	40098	37679	6437	5079	4692	11615	9332	12437
110679006	7500	30994	7357	4744	5113	13590	9827	4517	3069	14967	20719	16718	13910	8591	11599	13621	12779	22558
23687839	12810	22086	10096	9282	9025	12685	12253	8905	11068	12608	11741	13733	13771	9816	12004	13213	14545	12417
5564798	11143	10901	11018	9205	8540	7732	12179	12588	11865	23568	22158	21556	10717	10449	7853	8733	11583	9388
5569547	11523	10595	11396	12772	13299	12348	11543	13556	15175	8272	8995	11726	16528	13145	12438	10862	13161	12979
5573830	11650	14498	10967	8133	7892	8059	10964	12614	14461	23064	22314	21071	8153	9616	7187	7692	11726	8174
5576501	10620	10512	10611	8878	8045	9048	9924	12918	12526	19201	18749	20386	13803	10213	8636	10283	11978	10533
5571937	13368	14882	11656	13103	12925	12675	11409	11480	13832	10847	10320	12432	13477	10725	10244	10451	10782	11689
5575993	10963	15417	9464	7144	6332	8257	10498	9839	8721	26492	24148	34583	7134	5575	4813	7876	7490	9958
5571832	11817	12082	11314	11287	9971	9500	9847	11652	10956	19300	18765	21057	8180	7516	6763	9467	7928	11608
5574015	10318	13122	11026	9078	9335	9350	11805	9701	9793	18667	18229	24463	10267	8603	7615	7398	9402	8731
5572111	7662	13184	10433	12147	10339	10407	14301	13649	12591	14978	16109	16338	10396	12556	8926	6136	6434	10016
5564064	11081	11309	9486	10265	8457	9248	12664	9893	9979	11448	13191	14018	14679	10952	11129	13285	12563	12135
5571304	8290	11790	8455	9570	6886	10330	9700	9109	8651	15102	16759	18318	15302	11093	11035	10891	9798	13682
5576244	12542	13148	11906	11452	12519	11302	10974	11533	10631	11736	9972	13565	10013	7980	9234	12758	9697	13555
5576894	10178	11936	8300	8424	8183	9715	9013	8276	10984	10173	10884	12372	19617	16626	12075	10242	11250	13913
5568364	5208	7831	4528	3050	1671	5811	5161	6001	3596	54019	42674	31188	3222	2770	3465	6276	6120	9489
5575242	11459	9759	10416	10866	12232	12108	11493	11848	13920	9088	8714	11038	13685	10468	11237	10462	11587	11451
5572191	12062	12187	9540	11122	12059	11247	9476	10675	11869	8018	8428	11168	13361	9945	11578	13702	11024	13661
23687432	13014	13183	9758	10227	9169	10072	10161	10659	8555	13389	12987	13835	11784	10233	9625	9636	8629	11583
5567839	13503	16344	9115	10155	10189	10791	9083	9317	10927	11504	9559	11930	9285	11422	9646	10206	12080	11242
5566824	6297	8058	5523	5790	3956	6432	6909	5748	5603	29342	29413	26567	9795	6917	7126	10955	9485	12367
5565755	15264	17167	12040	9637	13745	8604	9387	11217	11638	6639	6578	9892	11851	9774	11211	9281	10383	11085
5565155	10803	11962	11494	11902	9697	9876	10027	13249	11036	14087	15115	17357	9012	9541	7127	7392	6720	8918
5566847	11049	10812	10874	11291	14888	14505	10666	10424	14296	6393	6678	9465	12259	9678	9697	9818	9727	12773
5564225	9041	7976	6142	7382	5726	6942	8592	6293	9736	16496	14237	13575	16013	9551	10435	15069	12820	16299
5566143	10487	10050	9459	11697	11947	9203	10077	8997	12697	8032	8742	11161	14711	9203	9321	10198	9958	14946
5564768	10576	9063	8834	11318	10659	9119	7501	9089	10781	12140	10882	11861	12044	8761	10193	13420	12265	11913
5572843	10814	9199	9913	10122	11487	10832	10335	10159	14043	7173	7686	9690	13660	10161	9839	10600	12148	11606
5575273	9433	10054	8761	9187	8701	10437	9750	8746	11143	8998	10781	12099	13761	9592	10723	11781	12137	12844
5570534	10111	9362	7369	9067	8209	9831	8988	9009	10357	11834	10392	13180	12566	9658	9688	12388	12742	12424
5574977	8618	8153	8741	8816	6607	8345	8063	8669	10546	21278	18558	19732	9145	7267	6023	9360	9273	8937
5572898	11627	12095	9196	6971	11745	8233	7613	10168	12358	7485	5773	9609	10804	9302	12642	12787	13483	14022
5567964	13161	22804	15901	13559	8574	9999	10796	12971	15082	10779	7855	8463	9435	4726	6012	3854	4040	7361
5570913	10975	12140	8213	9091	8696	10825	9573	8947	9972	8743	9179	10883	10956	9785	10065	11864	11840	13009
5570233	8196	8710	7560	7180	6704	6113	7239	8754	8586	24237	21895	21950	9192	6974	6348	7452	8618	7313
5575223	8093	7960	7568	8957	7110	8046	7702	9160	8766	19809	18859	20642	8109	7293	7021	8556	9287	8845
5573987	10361	12027	7906	10412	7985	7726	9583	11904	8798	14927	16564	16816	7066	5803	5912	7886	7309	8053
5574746	7413	7997	7577	7814	6232	6645	7630	8278	9720	19333	16987	17425	10097	8642	7044	8653	9313	9568
5573968	10028	8007	7954	6007	5366	5018	8956	7494	7677	21537	18136	20343	9023	8789	5876	7380	9988	7899
5571183	8212	8259	8573	6826	5716	6729	9986	12131	12272	17605	16506	17057	8808	9497	5604	5956	8371	7327
5571609	9051	9481	10083	7301	7781	5948	9840	10796	10563	15712	14555	14878	9190	8640	6492	5747	9467	6522
5568986	8979	11090	7894	7149	6291	6891	8217	7607	7692	17633	16971	17706	8092	6482	6179	8161	8143	10331
5565405	11026	10658	11574	9385	12593	10058	8662	10633	10177	6369	7152	9917	7396	5593	8659	10070	9331	11199
5572931	9546	12342	8489	11289	9054	9433	9149	11004	12125	12986	11789	11400	6169	4916	5491	7704	6395	7927
5575238	10021	7619	7331	8504	9177	6605	7202	9342	11387	7412	8116	8527	12122	9787	9935	10732	9968	12486
5580168	9737	9199	6944	8544	6432	7336	8004	9881	7565	15716	14309	18509	8210	6392	5432	6483	6407	8594
5570050	9004	10213	7659	8234	7920	8685	8123	7563	8868	9531	9743	10523	10002	8555	8329	9913	8932	11790
5568749	11884	6102	12527	11160	23246	10730	8085	13267	17554	1518	2335	3307	6982	5034	8368	7665	7823	5823
5574783	10324	17598	8995	7213	8635	9230	8910	7847	8523	7452	5314	8265	8603	6397	10147	7841	11212	9640
23687735	9166	8896	8098	9677	9796	8417	7334	8181	9568	6999	7309	9018	10408	8323	9083	9629	8755	10178
5567854	7490	11796	4643	5205	4063	5659	5885	4673	5274	17614	15620	20411	9267	4911	6724	7617	9621	11702
5575983	10846	9957	8312	8898	10262	8176	7809	9233	10605	5233	6604	7333	9129	6920	9071	10230	9598	9818
5574404	8901	14138	7294	7090	7363	9299	8594	6824	7615	9664	8698	10696	8669	6837	7721	9532	8482	10427
5566596	10558	9975	8163	8653	9825	7341	7359	8982	10072	6915	7016	9045	10250	8380	8361	8674	8103	9785
5576658	7780	6334	6971	5778	6600	10721	9821	7144	10532	7982	7716	9355	13955	10779	8845	8678	10039	8313
5565246	9824	9475	6624	8120	8647	7507	7844	9145	9393	8739	8682	10831	11530	7357	6953	8762	8840	8770
5566151	8277	10919	6894	8106	5714	7659	9214	6874	7112	11680	12525	13568	7926	6156	6195	9415	8008	10675
5565883	10666	11845	7918	9077	11828	8338	8965	10003	11506	3962	4137	7076	11463	8671	9164	6492	6749	8581
5570480	9053	6961	6573	6602	6681	8923	8858	7494	11262	8235	5770	6445	14457	8148	6063	9502	12069	13311
5571444	10380	9532	7841	8376	9224	8287	7513	8177	9482	6465	6422	8156	9362	7606	8341	10847	9777	10220
5579187	5862	7179	5777	4842	3028	5770	5860	5736	5339	23144	21526	20582	5689	4119	3433	8933	8620	9608
5565629	7664	9451	6867	7120	6022	6296	7480	7816	8788	15611	15288	18681	7978	5893	5387	5740	6420	6152
5576896	7745	6363	8136	9519	9730	9021	7723	7811	10857	4299	5703	7560	12204	9018	8692	9114	8948	10556
5574517	8021	7623	5390	6315	6571	7154	7094	6674	7429	8655	10312	10936	9538	8259	7995	11182	11173	11625
5577947	6621	10161	5484	5832	4917	6924	6085	5100	5134	17570	18314	15567	6853	5077	5388	8925	8849	9094
5578293	9394	9485	6001	7712	7536	7285	7168	7602	8338	8028	7853	10405	9623	8065	8157	9016	8264	9772
5565892	8024	10519	7437	8000	6354	8151	8277	6473	7741	11228	10378	10686	7391	5875	6087	8992	7891	9959
5577338	10000	8910	9732	8682	15480	10347	6669	9862	11242	4056	2962	5698	6127	5440	8317	6905	8822	9911
5574338	8721	7317	7995	9476	8575	9205	7892	8265	10452	5685	6461	7740	10116	7641	7238	8599	7854	9563
5571932	7251	11409	5508	5372	4410	6579	6990	5150	7870	11145	11250	10284	12463	7976	8082	7924	8334	10720
5568426	6240	5719	5076	4025	4568	3900	6804	5053	7735	10010	12906	11933	17816	10366	8626	7341	9406	11177
5564509	7008	11164	5338	6567	5103	5164	5430	5410	5626	15297	13479	17822	7919	4872	5802	7398	8066	10673
5569497	6867	7375	6645	6413	5730	5966	6687	7693	8148	13796	13070	13239	9870	8701	6261	6291	8432	6690
5570007	8687	7788	7470	8226	8254	7925	7617	7896	8812	6196	6604	7999	10326	8248	7962	8582	8085	9361
5569738	6727	8065	7597	7009	5980	6842	8454	7317	7908	14485	11932	14851	6803	6529	4910	5827	7628	6796
5576221	6255	7611	5368	6096	7215	8698	5387	5787	6824	8903	9981	9576	13808	10922	8481	5902	8284	10168
5573963	8650	8262	7915	7892	9410	7398	8151	9276	10780	5813	6384	7444	10154	7605	7438	7332	7692	7538
5571080	8667	9341	5899	9102	7259	7882	7514	9175	9800	10988	9640	9348	6611	4953	5811	7695	7034	8018
5577061	7708	10726	6738	6978	6467	8457	7114	6183	7279	8767	8185	10046	8132	6850	6775	8348	8141	9680
5566330	9264	10884	6684	8623	6212	8289	8096	8165	6682	9928	8755	10189	8363	6530	5404	5926	6149	7793
5577708	6731	7823	6151	4758	4252	4326	5884	4892	5241	18863	21780	17033	4928	4731	3398	6316	6066	8736
5574612	6186	7933	7117	5536	6558	6684	7830	6138	9401	5213	6342	8322	14128	8543	8968	8218	9722	8106
5573763	5735	8775	6524	5076	6113	6946	9094	5324	9252	5216	5748	8025	12644	8660	8956	7453	11245	8845
5575718	7953	9299	5713	7447	6557	7180	7380	7770	8041	10465	8823	8843	7591	5678	5994	7449	7665	8695
5567068	7937	8416	5905	8383	7383	7237	7184	8493	8735	10217	8981	9039	7027	5556	6101	7182	6901	7665
5578857	7512	8077	5858	8564	6055	7808	7070	7277	8307	9229	8300	9100	8217	6574	6406	7798	6440	9027
5580074	7421	9502	5302	5780	5267	7243	6224	5260	6424	8041	7370	8886	9197	6549	7416	8991	9355	11641
5576344	8493	9436	5641	7055	5631	6763	6998	7060	6598	8443	8404	9290	9780	6472	7037	7631	6519	8489
5568521	6295	6895	5342	4917	4641	4671	5783	6302	7279	16014	14099	14035	7649	6353	5287	5739	7694	6060
5573238	6250	6625	6856	5996	4539	5276	6448	7527	7608	11751	10536	11012	9699	8368	6457	6133	7044	6808
5569863	6137	5455	5956	6240	6643	6183	6161	7103	9030	6749	6467	8349	11666	10271	7472	7449	8790	8334
5577042	8485	6675	6909	7618	8121	6824	6590	6841	8303	5445	5154	7467	10121	7318	7346	7578	7984	9208
5569076	7989	8030	8609	7989	10480	8252	6083	6664	9994	4378	4889	6178	8004	6742	6904	7361	6985	7683
5580239	6206	15240	4590	4335	4271	6728	5863	4314	4361	10027	9038	10580	9224	7323	7601	6575	8067	8363
5575986	5773	6018	5605	5425	4604	4706	5396	6155	6441	16825	14422	15689	6495	5014	4992	6411	5873	6456
5575274	5488	8110	5128	5202	3826	5539	5234	5221	5424	15332	13174	13489	8963	6222	4679	6692	6857	7148
5571466	7913	6764	7276	8601	9768	7930	6930	8603	9859	5090	4969	6288	8440	6568	5687	6885	6410	7683
5576362	6600	9218	4287	5338	4257	6648	5722	4418	5103	8922	9318	10934	8536	5727	6574	10132	8391	9969
5570509	8379	7753	7416	7974	7773	7943	6165	7272	8941	6293	5725	6985	6826	6919	6216	7211	7137	7123
5577369	5495	4697	5737	5214	4096	4611	5192	6379	6125	16225	14905	15333	6879	5764	4959	6395	5512	6504
5564679	10113	7598	9296	6997	14003	6471	5239	7219	8202	3202	3348	5105	5152	5770	6660	9234	6433	9132
5576472	8231	7854	7049	6751	7441	6403	6493	7532	8860	6059	6643	6743	9057	8981	6969	6376	5346	6259
5571997	7107	4857	5370	6131	6966	5791	6837	6300	9747	4545	5048	7175	11090	7243	7437	8418	7710	10603
5572463	7004	7505	5822	5791	5575	6088	5917	5604	6315	7918	7946	9335	9290	7402	7003	7429	7132	9138
5568436	6612	6399	7657	8326	8254	7499	7395	7388	10137	4171	4341	5842	8967	7539	6742	6366	6276	6781
5568820	4280	6014	4695	3893	3113	4133	4002	3253	4963	10255	10344	11680	8580	4900	8189	13567	9848	10888
5579853	7485	8986	4928	6485	5957	6008	5904	6185	5921	9417	8744	10045	6990	5640	5702	7222	6255	8562
5569078	7002	6831	6321	6380	6770	6216	6726	6598	8683	6112	6034	7287	9256	7014	6343	7054	7901	7644
5567559	6397	7705	5640	5384	5771	6146	5731	5899	7238	8473	6860	8037	8777	7696	6925	6470	6943	9452
5569180	6224	7023	5604	5507	4910	6762	6716	5500	6796	5159	5149	6829	11359	9936	7614	7047	7657	9575
5576650	6694	7226	6314	7428	6292	7376	6699	6097	8689	7612	6346	7217	6480	5903	5504	7316	7480	7980
5570313	6784	6791	6356	5470	6080	6329	6141	5328	8391	5962	6408	7961	8442	5436	6484	7928	9029	8533
5579248	5552	5465	4070	4747	4361	3447	5098	4488	4770	12817	11144	15118	8933	6320	5343	8582	6056	6747
5571437	7559	7548	5642	6297	6908	6071	6042	7280	7563	6007	6299	7481	7779	6193	6482	7487	6705	7217
5564443	4424	5668	5161	4002	4383	5164	4044	3942	4690	11747	12918	22442	5040	3978	3790	6510	6623	7429
5576237	7377	7754	5046	7084	6124	6360	5746	7546	6128	9230	9196	10569	6843	5083	4994	5135	5302	6343
110679374	7372	7539	6447	6027	5464	6774	7577	5514	7946	8040	7131	7445	7059	5677	5927	6353	5934	6496
5570465	4932	2908	5493	9252	6577	8415	8499	6623	7273	4756	5444	6731	7603	7413	7717	5657	7619	7109
5577893	6757	7223	5593	5954	6071	4920	6311	6318	7098	7031	7770	7645	10644	6841	6992	4578	5119	6882
5570455	5929	7563	6085	5486	6204	6080	5701	7006	8005	4465	4530	5837	10203	7114	7434	5950	6725	8911
5576127	5151	5635	4817	4564	3469	3743	4482	5024	4800	16619	15595	15952	5144	4409	4249	4794	5136	5557
5575103	7016	8681	5768	5433	5836	6419	6001	5253	5721	5902	5830	7539	7877	5636	6458	7664	7421	8647
5566698	7678	7286	7486	8488	7521	4921	5910	6796	4910	4952	6000	6340	9034	8512	6925	4608	4295	6887
5568131	4593	6472	5676	4740	2861	4978	6095	5610	5624	11393	10607	13237	7710	6720	5746	4917	6626	4913
5568714	7517	10321	5588	5547	6010	6153	5851	6097	6156	6624	5970	7475	6882	5180	6184	6662	6562	7175
5565700	7505	8721	5710	8025	7225	6839	5895	6846	7756	9681	7143	6773	4746	3596	4466	5684	5227	5405
5568430	5295	6895	5001	4359	3965	4312	4777	4996	5460	14904	13018	12545	5971	4787	4079	5171	6110	5538
5580192	7111	8943	5079	5071	5898	5421	4904	5013	5713	6466	5879	7083	7853	5906	7514	7984	7095	7991
5573994	6122	7521	5511	5233	5237	5978	5184	4725	5938	6655	6842	7542	8632	7063	6854	6678	6930	7934
5569762	7321	10089	4917	6679	5405	8115	6386	4802	5524	6544	6822	8150	6429	4495	4474	6660	5412	7697
23687754	4404	5973	4122	3487	2713	3139	3319	2753	6386	8919	5858	5579	15408	8201	15641	3582	3496	12901
5565921	5505	5787	4435	4612	3988	3775	4456	4577	4259	13081	16037	15052	4735	3677	4077	5362	6014	5916
5566587	5644	5405	6390	5508	5505	4531	6061	5908	6120	10923	11061	11586	5147	4764	3705	5060	6182	5652
5575445	7920	6867	6674	7735	9531	6579	6352	6321	7385	2745	2380	4724	6477	6088	6363	5905	4650	7809
5571763	7467	6968	5753	5922	7020	5253	5497	6448	7453	6305	5960	6188	7092	5944	5503	5582	6492	5568
5573778	7878	6855	6229	6312	6581	5523	5178	6630	6935	6814	6282	6895	5363	4494	5493	6856	6074	5931
5569465	8942	8257	6816	6205	8626	5431	5305	7543	7183	3720	3094	5180	5655	4748	5765	6705	5732	7348
5573976	4229	4625	4359	3779	2431	3594	3906	4082	4337	17074	15629	15735	5228	4064	3325	4730	5193	4937
5573851	6643	7081	5678	6009	6171	5871	5370	6328	7424	7131	6004	6517	7148	7686	5593	4158	5236	5173
5574966	6154	7489	6777	5072	7050	5508	6853	6938	8089	4121	4481	5938	8747	6004	6254	4874	5774	4491
5573879	5466	5739	5282	4564	4401	3922	5367	6600	6549	10548	10471	10328	6038	6536	3977	3848	6164	4522
5578882	8429	18010	6357	3487	4523	4412	7464	6824	8018	6980	6582	4912	4323	5651	5021	2699	3023	3602
5577984	5541	7188	4968	5304	5106	5137	5639	5833	6247	7948	7737	8205	6537	6552	5332	5047	4963	6591
5575535	6362	8677	4880	6159	5098	5577	5585	5674	6445	8971	7514	7613	6157	4985	5009	4941	4968	5103
5570472	4774	4512	4225	4025	2664	3724	3778	3668	3967	22892	15805	11807	3591	3050	2480	4648	4679	5163
5571443	5143	6330	7153	10893	8393	7580	9526	9302	9029	3685	4297	3413	5524	5871	4285	2900	2243	3778
5579199	4997	5872	5109	4689	4271	4457	5202	5081	5105	12852	11450	11159	5129	4446	3597	4550	5477	5393
5577897	5154	8440	4732	3051	3154	4114	6008	3175	6151	4614	4987	7531	14858	10383	5951	4504	5526	6296
5564636	6056	6586	5549	5665	6095	6011	6163	5639	7380	5928	5417	6557	6970	6210	5578	4831	6073	5634
5573990	4653	4488	4853	4705	3200	3903	4543	5243	5636	11946	10387	10809	6445	5514	4555	5396	6221	5518
5578459	6746	5409	6094	7154	6849	6812	5391	6186	7923	4447	4544	5374	6874	5232	5043	5845	5709	6112
5573863	5249	6431	5143	5362	4760	5735	4462	5077	6222	5686	5532	6427	8774	7594	6265	5409	5722	7360
5568784	7294	5033	5550	5074	4516	5128	4473	5252	6137	9272	8517	7429	6693	4231	4162	5671	6226	6242
5577930	5166	5887	3975	4360	4644	4229	4721	4674	5201	8516	7342	7294	8889	7010	7292	4663	5493	7334
5573260	6157	5578	4563	4758	5315	5732	5733	5951	7661	5250	4751	6533	8074	6127	5663	5619	7212	5734
5568690	5586	11022	4354	3770	3662	5403	4899	3795	4635	7164	5985	7339	7994	6075	5798	5862	6641	6351
5567452	8925	7739	6690	5984	8563	4995	5032	7036	6753	2736	2989	4417	6044	3965	5699	5686	5449	6749
5566981	6322	7446	4668	3375	3848	3449	4530	4262	5276	7867	6897	7912	7565	5069	5429	5562	8136	7251
5567109	6154	7780	4123	4143	4254	5043	5450	5140	5732	6347	5917	7218	6780	5220	6009	6202	6937	6397
5578050	4062	7038	3236	4498	3667	5889	5503	3987	6864	6676	7272	8153	7147	5116	4657	6538	7634	6496
5572791	6226	5553	5764	5711	5990	5895	5481	4417	6704	5027	5027	5907	6588	4648	5675	6604	6159	6913
5569787	5165	4990	4143	4359	5033	4607	4357	4569	5246	5284	5687	7351	8815	6656	6275	7076	5811	8762
5568481	5584	6088	4970	5393	5673	4985	4007	5059	6620	5891	5376	6920	6960	5399	5306	6341	6326	6816
5580070	5878	5092	5756	6277	5903	5949	5406	6372	7785	4961	4551	5789	6314	4730	4523	5946	6117	6067
5571645	5918	5613	5202	6149	6364	4752	5046	6011	6698	4899	5203	6516	6861	5889	5627	5615	5360	5643
5569968	5493	8019	3532	5261	4256	5611	4560	4237	4231	6986	7494	9712	6606	5313	5518	4957	4148	7257
5571382	4108	7188	4213	4070	4227	4676	5273	5230	7204	5192	5883	4710	11926	7579	6499	3730	6790	4649
5566485	4757	4958	4357	4603	4355	4188	4477	4484	4644	11525	10945	10854	4732	3740	4199	5241	4701	6142
110680584	4629	8602	4122	3037	3087	3224	5094	4490	3833	10929	11527	16042	4974	3837	2963	3120	5217	4164
5572071	5895	5660	5014	5008	5641	4797	4802	5739	7490	4602	4627	5818	7801	6461	5529	6103	6357	5498
5571735	5041	5118	5032	4345	3576	4642	4575	5826	5441	10777	9719	10228	5232	5185	3192	4162	5720	4769
5574593	7147	5847	5602	6695	7466	6170	5557	6007	7776	2296	2627	4253	6031	4235	5348	6127	5435	7888
5568416	5846	6136	5593	6933	4883	5373	6947	7345	6298	6157	7601	7208	6356	3308	4613	3631	5057	3174
5576107	5697	6085	5587	3375	3963	3391	5273	6270	5697	11155	10080	10588	5721	5279	3759	2852	4832	2725
5568474	5959	7017	5765	5405	5856	6341	6226	5015	6320	3341	3880	5027	6158	4179	5310	6686	6484	6949
5577278	6739	6292	5686	5170	6226	4736	4869	5284	6148	4411	4421	5727	6977	5206	6166	5588	5471	6477
5575278	4169	5742	4472	4374	3381	4876	4559	4815	5270	13587	11001	13219	4191	3600	2573	3225	3798	4509
5567277	6372	6348	4386	5129	5838	4648	4642	5454	5939	5039	5141	6422	6267	5335	5681	6070	5520	6998
5566701	5050	5797	4504	4072	3783	6078	6071	4231	6401	5357	5933	6956	6140	5636	5078	5372	6676	7522
5577719	4921	7358	4750	4652	4797	5355	5183	4308	5371	6809	6174	6875	6015	5343	5217	5223	5713	6466
5564860	5292	8037	3899	3765	3843	4811	4807	4593	5162	6326	6011	7429	6617	5649	5427	6039	5629	7039
5578303	3844	5217	4237	3233	2620	3373	4270	3671	3775	13905	12683	13808	5220	3636	3381	3526	5239	4699
5577406	6461	6652	5805	5669	6498	5979	5364	5202	6619	3612	3598	4624	6162	4688	5490	5845	6008	5949
5575450	10766	7735	6685	4604	6449	2771	5568	7119	7282	3677	4123	4633	7039	5838	4210	2144	6680	2466
5572198	5792	6388	5868	7518	6603	5647	6201	6562	6676	4173	4506	5191	6237	6116	4942	3051	3533	4673
5577291	5957	5358	5945	6005	6695	5572	5634	6574	8022	3963	3867	4559	6619	5459	4874	4619	5197	4671
5566059	5469	5503	5389	4160	4689	3401	5544	6435	5778	10806	9622	9537	4853	4621	3224	2440	4961	2849
23687875	5546	7943	3934	2584	2678	6445	5474	2820	5338	3979	3094	4240	9729	9654	5601	4715	5676	8753
5576979	5225	6657	4136	5209	4344	5149	5349	5549	4548	7610	8118	8936	4980	3696	3602	4909	3874	5800
23687777	6358	5236	4621	5455	6345	4421	4174	5703	5476	4755	5195	6302	6331	4871	5384	5188	4772	6817
5578167	5599	6190	3498	4930	3735	4406	4430	5090	4420	8423	8314	10495	5555	4048	3634	4505	4376	5533
5574376	5988	7015	4448	5353	5554	5710	4887	4538	5353	5079	4721	6240	5838	4838	5097	5281	4512	6700
5565774	3548	4293	3387	3163	2544	2739	3116	3340	3317	17862	16963	14154	2772	2183	1986	3598	4041	3894
5572986	5376	5608	5356	4902	3449	3929	3830	4087	4020	7582	9615	11049	4287	4127	3600	3821	3473	8320
5569514	6040	5392	5377	5270	6413	4969	5106	5723	7304	4376	4060	5262	6021	4895	4462	5396	5360	4950
5565095	4892	4646	3504	3757	4093	4197	4671	4190	4991	6097	6628	7253	7067	6087	4895	5892	5819	6416
5573065	5164	7325	3776	3854	3639	5143	4604	3933	4477	6098	6150	7515	5876	4701	4720	5831	4941	6952
5564584	4317	4460	3751	3714	3347	2946	3579	4047	5056	11658	10293	11197	4571	3737	3350	4576	4815	5279
5577026	3984	4045	4349	3947	3250	3488	3728	4079	4422	11694	10784	11205	4301	3637	3585	4179	4477	5467
5579176	6424	6905	4693	4111	5531	4031	4477	5574	5254	4546	4042	6277	5906	5110	5351	5177	5285	5829
5575898	3825	6201	6928	5220	4344	2931	6950	8791	8518	10333	7711	7057	1509	1771	3472	2473	3044	3334
5569750	5391	6353	4191	4388	4534	3982	4693	4353	5050	5781	5384	6613	6937	5353	5454	4821	5617	5494
5564684	7923	6170	5116	4877	7930	5127	4718	6073	5935	2454	2865	4299	5989	4921	6717	5209	4406	3580
5570318	5022	7190	3452	4098	3550	4938	4434	3781	4601	5634	4833	6383	5955	4854	5390	6799	6197	6617
5566525	5515	5766	4609	5014	5605	4513	5188	5654	6630	4512	3969	4767	5672	5030	4900	5361	5631	5291
5575162	3784	6906	3345	3177	2505	4098	3944	3419	3399	9679	9844	11130	4818	3828	3764	5040	4686	6134
5563839	5574	5882	4684	4905	5944	5505	4675	4861	5614	3327	3593	5006	6243	4748	5788	5828	4826	6417
5578126	7510	6724	6195	6159	9442	5590	4776	5750	6817	2356	2323	2662	3812	3464	3516	5338	4569	6026
5580021	5545	6198	3631	3881	4401	4619	4954	5150	5552	4919	4641	5790	6796	5414	5488	5207	5430	5381
5565670	4091	5505	3468	3737	3259	3881	3878	3579	3421	6596	8500	9338	6144	4993	4884	4878	5972	6207
5577407	5831	6239	4872	5112	5262	4875	5038	5149	5996	4958	4835	5799	6178	4720	4180	4343	3929	4754
5576841	5374	5903	4251	3699	4398	4527	3494	3844	4432	4135	4370	5913	6080	8484	5863	5599	5334	6291
110681328	5233	4654	4268	4193	4060	4129	4350	4526	5151	4641	5212	6582	8137	6439	5543	4151	5059	5412
5569739	5522	6618	4339	4878	4440	5209	5669	4542	5638	5801	7144	7567	4925	3208	2931	4224	4545	4490
5569520	5127	5355	4333	4486	5250	3871	3896	5560	6060	6640	6065	5985	5548	4492	4372	4480	4895	5210
5566335	5756	4356	4083	6110	4823	4631	5531	6320	4981	5922	6565	7479	4615	3372	3585	4594	3646	4835
5566800	4653	5040	3776	3506	3326	2896	3648	3209	3841	7171	6514	7260	7392	6928	5368	4542	5337	6278
5573862	4195	7860	2857	3450	2703	4542	4039	2653	3047	7969	7947	9556	5065	4713	3868	5078	4433	6661
5566099	5486	5600	4246	4328	4788	3909	4311	4603	4931	5062	5348	6316	6243	4829	4795	4957	4810	5870
5572167	5416	5533	3935	5063	4208	3859	4514	5388	5008	6445	6894	7109	5182	4411	4069	4189	4201	5001
5569898	4309	4388	4456	4032	3348	3243	4395	5463	5310	9694	8347	8712	4765	4207	3019	4040	4641	4036
5570746	4839	6255	4084	3975	4489	4388	4476	4329	4681	5077	4798	6176	5950	4754	5100	5284	5275	6350
5571453	4336	6197	3937	3562	3563	4008	3803	3900	5142	5907	5501	5985	7619	6785	5443	4025	4434	6103
5568843	4401	5650	4270	4862	3847	3978	4279	3988	4839	7355	6763	6444	5639	4992	4211	3777	3955	6987
5572323	5397	5306	4347	5032	5268	4302	4575	4607	5333	4590	3853	5101	6626	5183	5062	5168	4519	5857
5567181	7023	7180	6714	5162	6815	4937	4541	5343	6117	2158	2172	3541	5502	4426	4283	4167	4848	4935
5564056	5565	5038	4348	4035	3510	3532	3833	4184	5171	8123	5838	6702	5640	4331	3696	4784	5463	5682
5572759	4584	5560	4316	4105	4442	4119	4618	4012	5277	6109	5499	5810	6035	5549	4962	4426	5147	4777
5578505	5568	6372	4723	5258	5140	4754	5051	6978	7669	8327	5611	4141	3224	2535	2566	3289	4037	3152
5568726	4945	5173	3828	3355	4073	3784	4033	4706	5852	4542	4813	5507	7288	5860	5119	4683	5490	4783
5571070	5132	4786	6055	4774	3999	4828	5761	5203	5803	4445	5508	6466	4967	4348	3655	3620	4834	3645
5576082	4636	6450	5018	4913	5498	5012	4301	5157	5940	3985	3620	4696	4753	4599	4513	4837	4923	4815
5572671	5123	5538	4230	4843	4750	4737	4310	4381	5406	4115	3932	4812	5422	4257	4736	5726	5465	5627
5564117	5263	5284	5013	4769	5518	4424	3701	4639	5099	4075	4570	5720	5869	4839	4469	4495	4536	4878
5572925	3350	3579	3670	3460	2709	3570	3512	4152	3796	11166	9701	10765	4409	3509	3122	4100	4119	4391
5576737	6050	5155	5443	4866	7011	4826	4580	5416	6180	2911	3665	4274	4986	3926	4384	4234	4356	4815
5570614	5244	4873	4447	4796	5897	4650	4310	4619	5711	3960	3762	4838	4737	4405	4489	5376	5012	5847
5580073	4239	4181	4224	3407	3715	3593	3995	4320	5082	4030	4892	5265	7943	7827	6107	3928	4708	5367
5572547	4758	4534	3662	3511	3087	3258	3272	3244	4081	9430	9332	8322	5575	3422	3472	4519	4060	4722
5574747	4840	7814	3715	3753	3560	5050	4489	3931	3847	4899	4987	6121	5355	4425	4780	4607	4717	5358
5579122	5141	5814	3706	5576	4027	4304	4263	5339	3988	7130	6578	7251	4699	3408	3143	3694	3857	4275
5566917	6060	6824	4055	6365	5381	6088	4954	5679	5469	3241	3345	4412	5245	4442	4043	3209	2752	4472
5568007	5948	4954	3951	4314	4418	3925	4876	4921	5004	4947	7564	6383	4452	3257	3163	4234	5410	4226
5572804	5734	5054	4201	4533	5272	4463	4251	4262	5051	3588	3557	4862	5347	4156	4566	6297	4799	5912
5574604	3708	5934	4649	3390	3330	3471	4922	2903	3756	7958	8668	12044	4210	2791	3551	3364	3561	3554
5568078	6364	6960	6235	4286	4978	3900	6397	7724	7523	7701	6016	6222	2101	2486	1556	1392	2572	1054
5574978	4232	3946	5547	2745	3062	3905	4960	5697	5693	3277	3219	4430	7392	4132	5634	5000	6025	6547
5579111	3452	4598	3377	3270	3012	3984	3821	3058	14124	3244	2990	5084	6839	3348	4350	4579	4905	7394
5571783	5703	4796	4724	5173	5451	4334	3912	4713	5915	3979	3847	4732	5069	4300	4103	5123	4720	4565
5574220	4480	6027	4095	3820	4087	3753	3722	3552	4202	5350	4766	6345	6211	5236	4806	4381	4588	5711
5571305	5528	5798	4532	4596	5864	4772	4469	5024	5363	3194	3424	4274	4980	3796	5225	4395	4565	5280
5568526	5113	4279	4538	4438	5586	4247	4389	4658	6552	3018	3427	4019	6835	5490	4646	4077	4879	4754
5566474	4669	6482	3502	3668	3654	4557	4067	3744	4325	4623	4440	5049	5574	4276	4911	5503	5109	6188
5573016	4530	6095	3711	3961	3079	4042	4151	3905	3956	6794	7357	7386	4448	3827	3609	4202	3872	5372
110680939	4589	8594	5663	7738	12425	4908	8883	12105	18969	18	11	5	12	12	186	22	9	18
5577193	5526	7970	5007	3821	5021	4136	4858	4538	5246	4375	3782	4611	4508	3751	4246	3588	5387	3531
5567423	3415	3926	3692	3030	2118	2845	3230	3522	3281	13620	12983	12436	2574	2177	1671	2899	3246	3043
5579467	5021	6218	4426	3941	5132	4109	3877	4955	5344	4019	3659	4654	5062	3938	4358	4532	5296	5010
5573200	4478	5421	3719	5245	4134	3862	4640	5164	6241	5060	4020	4290	5563	4345	3692	4634	4386	4649
5565453	5006	5605	4422	3885	2864	2948	3244	3368	3401	9875	8611	8611	4846	3844	3316	2827	3028	3662
23687682	2481	3669	2411	2534	2207	2400	3289	2702	2994	11450	11527	16165	3694	3644	2857	2638	2872	3706
5569144	4038	4661	4103	3705	3509	3916	4006	3993	5079	5564	4825	5388	6214	4693	4187	4815	5465	4898
5579109	4438	4357	3664	3901	3939	3799	3884	4137	5122	4857	5122	5834	5835	4689	4692	4471	5150	5142
5573704	5707	5246	4602	4610	5183	4717	4356	4344	4860	3699	3572	4132	4213	3351	4308	5667	4766	5291
5565454	4793	7762	4107	4437	3068	3646	4084	3895	3765	6542	6159	6899	5768	4405	3690	2796	3051	3663
5575032	5265	5577	4239	3979	4136	3886	3824	4227	4983	5290	4624	5124	3935	3764	3834	5477	5186	4979
5572696	4016	4159	4377	3185	2945	3300	4330	4442	4205	8853	8026	8662	4824	4266	2936	2657	4345	2792
5577899	4988	5041	3717	4485	5005	3610	3637	4489	4648	4013	4199	5009	5864	5033	4880	4093	3997	5341
5570114	5740	7233	5595	3654	4343	3228	3763	2767	5367	8758	6281	4752	3420	3564	3127	3743	3339	2902
5566976	4525	4258	4624	4170	4934	4988	4575	4524	6450	2825	3308	4118	6823	4148	4498	4451	4354	3860
5566166	3608	6502	3160	3856	3128	3525	3622	3487	4267	5065	5215	5655	7408	5371	4442	3617	4119	5317
5577423	3915	5780	4133	4085	4024	6078	4890	2929	4472	4666	4021	4731	4776	3586	3718	4648	5399	5462
5570719	5284	4885	3617	4017	4726	4050	3662	4336	4694	3336	3324	4682	4567	4285	4455	5508	5109	6492
5572753	4636	6753	3415	3975	4199	4287	3376	3639	4007	3741	3972	4829	5430	4042	4810	5039	4659	6006
5571450	3711	4246	4273	3426	3260	3201	4841	4495	5015	7583	6892	6918	4651	4135	3190	2897	4492	3326
5576251	4169	6122	3187	3355	2869	3594	3563	3435	4206	6552	5945	6324	3590	3188	3727	4909	5634	5795
5580325	4480	6118	3952	3506	3753	4551	4464	3378	4348	4139	3931	4881	5412	4377	4435	4437	4762	5152
5576765	5258	4621	4223	3922	4483	3632	3650	4388	5300	4124	4155	4814	5171	3980	3939	4731	4980	4266
5569522	5073	4910	3448	3861	4339	3986	3773	4462	4445	4193	4428	5205	5100	3793	4257	4726	4244	5261
5569067	2091	2937	3974	3571	2725	3152	2598	2368	4224	3653	4246	5235	7735	5852	5494	6442	6260	6851
5565922	4298	4450	3802	3570	4585	3153	4066	3985	4779	3872	3916	5297	5379	7025	4332	3753	3998	5082
5571712	7056	7641	5663	5682	5682	4897	4751	7848	7431	5520	4395	2620	1877	1386	1306	1958	1782	1510
5570237	4738	5434	3899	3942	4259	3930	3922	3781	4383	3681	3854	4787	5245	4321	4640	4683	4518	4948
5576834	4822	5307	3911	4357	5047	4358	3893	3969	5045	2865	2967	4007	4512	3674	4388	4941	4484	5736
5580036	3905	3499	4031	2848	2841	2722	3529	4683	4439	8323	7839	7891	4431	4031	2983	3031	3987	3092
5576950	4318	5760	3489	3604	3784	3991	3752	3842	4567	5118	4770	5360	4778	4061	3803	4008	4312	4625
5571500	4328	3410	3823	4101	4812	4344	3348	3874	4928	3273	3494	4324	6062	4709	4366	4555	4407	5667
5573615	3811	4535	3678	4453	3839	4084	3593	3443	4104	8435	6974	7441	3575	2729	2438	3318	3654	3642
5579840	5421	6247	3440	4352	4530	4258	3953	4356	4229	3315	3357	4631	4220	3542	4286	4557	3861	5142
5564492	3000	4085	2649	2932	2265	2325	2619	2659	2655	11831	11455	10550	3316	2660	2643	3122	3273	3650
5573467	4158	4907	2918	4573	4335	4548	3898	3818	4263	4146	3912	4782	4218	3399	3034	5507	5070	6045
5575043	5362	5893	2863	3069	2418	3047	2826	3460	2848	8779	7401	8130	3187	2903	2641	4134	3963	4550
5566809	2540	2177	3141	2361	1577	4375	3373	2616	2952	3921	3067	28757	3595	2130	3250	2120	3241	2196
110679365	4378	3922	3430	4067	4030	3991	3785	4406	4673	4327	4348	4998	4899	4295	4102	4686	4093	4959
5566944	5002	5347	3412	4207	5631	4069	3839	3985	4649	3006	3068	4112	4368	3670	4427	4652	4265	5568
5570127	4607	4071	3348	4420	3825	3996	3895	4820	4590	4304	4076	5494	4588	4237	3690	3884	4001	5119
5579172	1645	2359	2000	1473	2015	2283	1985	1700	2014	6124	5183	19009	3392	5871	4241	5832	4691	5147
5565366	3723	3777	2995	2682	2914	2287	3033	3040	3337	6140	6484	6729	8096	5149	4301	3479	4200	4548
5567446	3386	3596	2740	2890	3068	3218	2730	2403	3674	5540	6479	5054	6551	6105	3572	4125	6258	5518
5568611	4754	5321	3364	4588	3896	4334	3726	3984	3822	5073	4505	5384	3229	3034	3621	4722	4184	4855
5572195	4339	3339	3425	3856	4370	4499	4098	4240	5033	3121	3331	3981	5355	4648	3910	4837	4299	5627
5579027	3772	4424	3145	3163	2874	3282	3184	3164	3463	7000	5962	6168	4894	4121	4061	4176	4480	4943
110681159	5432	4468	4331	4449	5084	3642	3281	4902	4269	2959	3647	4046	5491	4122	3542	3472	4136	4736
5566687	3739	4708	4146	4076	3748	4282	3576	4181	4295	4712	4248	4886	4951	4826	3944	3427	3302	4928
5568303	4593	4357	4375	4413	5169	3851	4112	4602	5354	3089	3102	3854	5347	4418	4044	3413	3735	3953
5568538	4733	5462	3886	3725	4351	4047	3878	3804	4449	3136	3328	4242	4749	3856	4630	4433	4097	4954
5572840	4257	4430	3842	3558	4407	3620	3631	4049	5080	3652	3587	4174	5592	4486	4228	4328	4546	4225
5576001	4633	4675	4181	4533	5421	4284	4062	4167	4883	3611	3156	4204	4195	3547	3735	3928	3920	4545
5569629	4636	3898	4468	3804	3712	3367	3695	4413	5237	8048	7058	4788	3981	2540	2759	3030	2619	3577
5573386	3887	5212	3245	4471	3938	4672	4223	3794	4187	3155	3749	4247	5659	5273	4202	3535	3114	4570
5572730	3868	3944	3699	3278	3203	3193	3387	3608	4158	7629	7106	7058	4123	2859	2969	3732	3388	3895
5579800	3672	4193	2864	3255	3257	3386	3184	3189	3483	5369	4947	5495	5384	4476	4600	4398	4130	5546
5568550	3200	2969	3283	5163	2689	4219	4890	4625	3736	5476	4810	5419	4390	6249	4490	2971	3246	2979
5567565	3674	3978	3093	3146	3112	3063	3498	3435	3998	3728	4313	4642	7590	6699	4660	3438	4431	4281
5568355	4715	4396	5664	4228	5398	4308	4862	4347	5521	1877	1943	3731	6123	4973	5570	2079	3428	1508
5569745	4944	4764	4616	4110	4774	4807	4422	3887	4976	3729	2592	4109	3507	3510	3242	4343	4071	4161
23687632	3591	7979	2956	2897	2560	3938	4102	2614	3333	5167	4506	5117	4999	4065	3699	3698	4735	4598
5571140	4160	4278	3348	3657	3787	3646	3542	3490	3987	4343	4195	4497	4903	4025	3899	4954	4693	5085
5564781	4947	4024	4512	4635	4984	4275	4109	3993	4531	3051	2965	3633	4786	3443	4003	4229	3904	4308
5577066	3210	4223	2878	2919	2439	2463	2886	3381	2837	7093	7183	8639	4580	4505	3560	3356	3151	4978
5579809	5491	4980	3179	3199	3536	3362	3010	3483	4301	3757	3355	4651	5178	4109	4701	4574	3866	5481
5572580	4164	3630	3949	3796	3538	4160	5117	4067	5795	3151	3679	5097	4533	2743	2896	4592	5578	3680
5573015	4589	5540	4391	3739	4016	4034	4576	3510	4692	3719	3165	3951	4824	3999	3903	3539	4207	3748
5572254	4213	3732	3036	3047	3323	2594	2891	3146	3600	5816	6089	6951	5405	3448	3618	3887	4099	5134
23687956	2578	4217	1898	1619	1770	1386	2708	2445	3338	3884	4584	3246	11350	14245	5230	1250	3521	4731
5568916	5030	4561	3782	4429	4404	3680	4167	4839	5763	5255	4027	3729	3130	2913	2992	4095	3302	3703
5578926	4055	4068	3801	3162	3132	2853	3304	3578	3940	6307	5965	6327	5236	2857	3109	3504	3668	4748
5568046	4461	6509	4466	5621	4819	4168	3775	4443	7293	5328	3879	3869	2767	2507	1763	3425	2451	1867
5577461	4833	4964	3673	4374	4414	3815	3657	3827	4268	3324	3387	4203	4376	3564	3783	4220	3732	4957
5579795	3530	7185	3319	2827	2533	3930	3344	2728	3178	5344	4171	4992	4828	4018	3969	4243	4353	4819
5566484	3345	5508	3193	4233	3754	3525	4510	4734	6108	6290	4517	3385	2737	4534	2728	2823	3751	3506
5572876	5042	3798	4778	4323	7951	4715	3374	4434	5834	1514	1564	2443	3607	3283	3836	3786	3991	4867
5575778	4167	5172	3274	2764	2907	3305	3306	3282	3344	4302	4869	5281	5030	3942	3937	4282	4631	5034
5574667	4283	4899	4088	4094	4042	3235	3873	4265	4377	5094	4201	4980	4606	4434	3191	2856	2999	3132
5573927	3891	3768	2781	3710	2807	2786	3882	3515	3888	5518	6136	5917	4284	3037	3122	4392	5242	3832
5577080	3350	4197	3791	3425	3693	4270	3882	2649	4273	2171	2756	3763	6430	4192	4784	4393	5302	4925
5565578	2824	4705	2988	2095	2553	2049	3352	4111	4391	4874	5261	3988	6360	4992	4275	3419	4297	5569
5569700	3988	6575	3100	2865	2478	3991	3957	2743	3347	4514	4054	4628	4496	4047	3861	4166	4155	5064
5565904	3539	5055	3258	3313	2704	2990	3485	3098	3244	4308	4045	5158	6350	5207	5124	2740	3425	4937
5571955	4491	4709	3232	3531	3661	3158	3053	3430	3331	4217	4109	5061	4776	3850	4342	4271	3923	4784
5566684	4264	3733	3754	3749	3691	3733	3892	3130	4395	4295	3891	4053	4638	3639	3393	4624	5036	3888
5578831	3580	4176	3169	3120	3128	3592	3296	3302	4118	4382	3767	4116	6213	6770	4276	2982	2942	4216
5572224	4289	5612	3658	4202	3980	3597	3745	3576	4270	4023	3570	4050	3896	3690	3729	3490	3381	4246
5574598	4542	4061	3795	4006	4436	3748	3574	3762	4417	2726	2894	3811	4476	3652	4101	4346	3952	4685
5575011	3678	4499	3469	3169	2811	3472	3048	3511	3919	5143	4373	4805	4949	4421	4092	3495	3403	4652
5577289	3198	6782	2629	2478	2363	3843	3339	2177	3075	5057	4496	4867	4720	4039	4039	4128	4298	5320
110677765	4073	4867	2673	1627	2282	1049	3257	4019	3981	5268	6344	6278	7107	7161	3919	894	4633	1390
110675609	2286	4724	1571	520	1208	2920	2199	1287	2715	1363	1548	1763	22804	8542	6415	942	2374	5564
5573673	3923	5012	3006	3183	3996	3879	2963	3087	3912	3479	3127	3075	5668	6098	4371	3502	3416	5045
5570887	3761	5393	2908	2839	2914	3312	3081	3170	3449	5078	4228	5370	4861	3586	3819	4067	3698	4969
5580019	3392	4637	2873	2722	2755	4053	3444	3454	3838	3775	3371	4370	6956	5606	4922	2983	2816	4421
5567329	4053	4046	4002	3809	3997	3309	3387	2787	3922	3894	5022	5052	4464	3451	3637	3628	3962	3928
5568862	4117	4475	3652	3709	3919	3814	3622	3840	4284	3105	3094	3961	4487	4070	3921	3768	3893	4486
23687788	4688	5681	3577	3345	3876	3626	3563	3654	3849	3765	3593	4105	3927	3429	3619	3912	4199	3770
23687811	5091	4864	3480	3725	4525	2902	3102	4450	3927	2921	3232	4156	3905	3781	4193	3704	3352	4829
5570479	3531	5062	3046	1800	2315	4500	4522	3043	4708	4003	2434	3264	6889	5666	2621	2819	5305	4563
5570041	4607	4177	3333	3491	5054	3518	3216	4298	4221	2666	2807	3714	4090	3274	4778	3822	3714	5144
110678469	3550	4060	3648	2802	2506	2970	3244	3272	3652	7574	6892	6768	3458	2598	2530	2860	4341	3151
23687783	4380	3408	2693	3905	3978	3489	3120	4005	4057	3361	3271	3947	4609	3858	4024	4733	3774	5213
5578149	3899	4668	3713	3617	3909	3753	3581	3194	3849	3358	3340	4715	4427	3571	3824	3917	3818	4538
5573401	3312	4639	3356	2942	2713	3508	3579	2668	3265	4145	3810	4466	5512	4594	4332	3696	3990	4970
5564920	3972	3406	3340	3436	3654	3580	3909	4178	5030	2110	2571	3357	5891	4395	3728	4207	4272	4437
5569637	3735	3322	2652	2284	2380	4116	3054	2447	4621	2651	2739	3053	7210	8331	3678	3641	4286	5164
5566332	2898	3151	2169	2146	2207	1857	2300	3216	1621	6784	6101	8649	5119	3814	3513	4078	3559	5822
5566612	3460	4961	2662	3018	2734	3356	3113	2650	2974	4392	4532	5460	4647	3769	4088	4138	3880	5100
5566624	3127	3756	3275	2872	2372	2012	4567	3209	4172	9284	5501	4568	3683	4165	3651	2422	3207	2641
5578745	4791	4868	3375	3512	4605	3446	3169	3556	3919	2767	2826	3790	3685	3358	3931	4072	4121	4655
5576975	4618	4394	3878	3954	4359	3778	3629	3533	4769	2878	2670	3389	4191	3094	3270	4046	3995	3861
110681498	3484	3164	3179	3554	3803	4071	3587	3913	4606	2947	3215	3619	4957	3961	3717	4000	4258	4210
5568558	4665	3137	3483	3567	3449	2980	3153	3299	4594	5027	3916	5165	3688	2638	3144	4500	4160	3615
5565083	3548	4208	2917	2933	3117	3256	3217	2671	3858	3329	3671	4486	6778	4333	4364	3564	3662	4130
5572646	3534	3053	3097	3779	3794	3758	3674	3588	4103	2847	3209	3883	4486	3561	3750	4811	3979	4930
5568600	3971	3517	3568	3603	3925	3338	2975	3210	4611	3458	3806	4548	4571	4109	3551	3554	3960	3458
5580187	3752	4174	3684	3853	4224	3042	4506	4079	6009	2188	1678	3004	5272	3389	4172	3415	3565	3674
5573177	6217	5989	4739	4360	6329	3702	3528	5742	5596	1701	1565	2502	2559	1968	2715	2711	2428	3309
5572962	2473	4611	2831	1678	817	1863	2442	1966	1950	11947	10626	10415	2269	2048	1675	2376	2921	2705
5565788	2827	3628	2182	2965	2229	3448	3281	2605	3545	4710	5176	5305	4198	3553	3214	4289	5149	5274
5567685	4519	4468	3127	3479	4465	3545	3011	3547	3867	2370	2482	3562	3920	2881	3839	4840	4323	5302
5576333	4834	4400	3633	3546	4553	3580	3715	4190	4804	2655	2244	3493	4361	3815	3349	3537	3147	3672
5566079	3799	4449	4172	3942	4586	4054	3442	3634	4369	3240	2718	3351	3735	3679	3425	3103	4102	3684
5579472	4394	3493	4387	4493	5045	3844	2896	4906	4994	2265	2448	3249	4543	3910	3365	3157	3052	2613
5574592	3808	3867	3273	4230	4070	3693	3610	4263	4440	4080	3584	3824	3874	3198	3155	3315	3183	3533
5570893	4415	4978	3250	3268	2988	3137	3197	3515	2920	3238	2786	3537	6991	4564	4631	2813	2630	4093
5579043	2805	4375	2157	2054	1556	2672	3058	1765	2334	3992	4279	4093	7153	4344	4290	3836	3774	8261
5571789	3172	5826	2707	2777	2449	3567	3047	2700	3150	4422	4132	4463	4589	3668	3778	4037	3525	4612
5564047	3125	3887	3225	3097	2993	3563	3864	3789	4690	3793	3364	3749	5452	5267	4001	2298	3262	3108
5570891	3056	3825	2786	2597	3093	4293	2973	2701	3301	3058	3625	3936	6450	5215	4173	3386	3549	4305
5577910	3707	3240	3054	3314	3791	3160	2812	3256	3734	4023	3554	3876	3633	2906	3475	4838	6201	3672
5570996	2571	5529	3857	3096	2026	4030	4410	3512	4161	4842	4504	4280	3753	3750	2740	2539	2811	3828
5568618	3662	4427	3262	3351	3324	3399	3237	3048	3765	3604	3556	4011	4669	3620	3575	3741	3606	4322
5576801	3383	3462	3078	4463	3413	4189	3552	3445	3997	5010	4426	4260	3236	2554	3055	3778	3202	3588
5578276	3288	4862	2682	2609	2514	3055	2892	2446	3110	4532	4279	4683	4810	4445	3981	3537	3563	4622
5571086	3582	4097	3116	2501	2541	2450	3093	2129	2913	5243	4395	4948	6025	3866	3428	2933	3772	4817
5572651	3273	3974	2852	4799	3038	3577	2462	4280	4119	3522	3544	3954	3050	2810	3191	4028	3684	5497
5570505	3865	5187	2869	2796	3297	3383	3136	3142	3365	4238	4027	4610	4153	3231	3723	3408	3325	3704
5573606	4333	4375	3296	3651	4612	3291	3184	3737	3926	2621	2464	3500	3678	3125	3720	3869	3493	4576
5573372	3482	5530	2570	2550	2622	2898	3096	2888	3004	4526	3629	4501	4818	4189	3678	3272	3968	3941
110678983	4844	4380	4018	4205	4256	3495	3900	4267	4263	3368	2929	3443	2939	2314	2799	3311	3437	2916
5573744	3667	3417	3965	3423	4327	2475	3431	3925	4287	4062	4330	4112	3963	3496	3146	2486	3706	2657
5572929	3141	3594	2976	2990	2560	2796	2810	2951	3146	6590	6156	5361	3664	2939	2803	3208	3452	3720
5571907	3795	4157	3567	2874	2867	2678	3418	3928	3797	7730	6496	6134	2531	2250	2294	1722	2768	1843
5569466	3594	5529	2630	2405	2508	3380	3048	2526	2696	3817	3619	4254	4542	3451	3830	4112	3967	4939
5577060	3390	4052	2438	2731	2898	2776	2859	2802	3219	4906	4740	5376	4654	3782	3479	3365	3380	3917
5572295	3476	3977	2358	3219	2807	3675	3256	2692	3283	3592	3818	4008	4026	3891	2948	4372	3990	5360
5570578	4666	3968	3413	3344	3981	3176	3258	3514	4157	3204	3070	3567	3718	3342	3179	3658	3197	3778
5570930	3098	3550	2384	2315	2160	2192	2562	2038	2651	4424	4928	5410	6284	4171	3538	3727	3673	4980
5572583	2657	3209	2642	2255	1306	2242	3037	2722	2626	7027	6279	6469	3917	4148	3200	2828	3614	3779
5576722	3663	4332	3070	2974	2588	2972	3741	3773	3401	5628	5857	6371	2744	2314	1879	2700	2567	3314
5576220	3719	4414	3100	3174	3340	2789	3176	3305	3953	3540	3201	4019	4362	3568	3444	3246	3414	4049
5574665	3250	3030	3359	3448	3532	3323	3120	3630	4852	3021	2833	3656	4974	3981	3482	3725	3546	2977
5568302	3396	3849	2988	3203	3556	3450	3520	3548	4013	3682	3395	4095	4642	3647	3488	2815	3180	3164
5563689	2410	2962	2237	1810	1713	2212	2137	2118	3130	2337	2757	2495	8110	11541	5849	1988	2378	5176
5568255	3609	6471	2643	2219	2786	2711	2959	2859	1817	5304	4948	3395	5159	6386	3770	1601	1830	2879
5573529	3946	3544	3396	3460	4089	3106	3322	3564	4142	2511	2797	3738	4244	3370	3510	3291	3313	3721
5573942	4105	3489	2604	3500	3982	3136	3008	3858	3614	3325	3036	4062	4057	3262	3463	3484	3038	3994
5578801	3443	3445	3217	3615	2643	3142	3096	3313	3791	4105	3356	4103	3643	3341	3323	4159	3410	3801
5568441	3185	4937	3362	3087	2629	2840	3388	3414	3547	3837	3917	4342	3735	4112	3314	2464	2684	4036
110674066	3310	4566	3426	3671	2795	3148	3651	2938	3494	3512	4784	4956	3812	2514	2764	2763	2733	3839
5571186	3459	4028	2987	3020	3445	2910	3425	3704	4209	4399	3811	3987	3894	3460	2658	2607	3422	2848
5567501	3423	3271	3722	4003	3954	3779	3278	3361	4459	2441	2622	3060	4126	3069	2969	3491	3199	4044
5565160	4391	3740	2633	3365	3377	2833	2770	3793	3558	3178	3279	4306	3883	2999	3403	3606	3153	3952
5577073	3577	3439	2236	2858	3111	2810	2442	3050	3076	4009	4268	5031	4454	4014	3608	3293	3006	3874
5579654	3231	3855	2976	4029	3286	3293	2724	3933	3804	6181	3214	3086	2812	1413	2253	4323	3760	3852
23687450	3238	4330	2329	2706	2493	3174	3014	2858	3202	4089	3865	4578	4493	3215	3255	3534	3379	4203
5571173	2978	3279	3138	2590	2136	2428	2919	3258	3264	7134	5321	5464	3435	3180	2215	2819	3707	2665
5580262	4268	4379	3136	3166	4198	3014	3094	3602	3674	2491	2421	3214	3573	3128	3649	3404	3223	4264
5574298	3739	3658	3188	3597	3563	3275	3027	2952	3645	3447	3144	3569	3395	2928	3237	3682	3464	4148
5568096	3107	4150	2452	2973	2587	2978	2864	2555	2853	3707	3773	4393	4531	3456	3551	3956	3581	4151
5565300	3357	3665	2278	3242	3527	2638	2639	3099	3204	3410	3285	4115	4119	3382	3664	4022	3289	4660
5568295	2211	3493	3158	4844	3761	3454	2766	3414	3394	3672	3822	4445	3111	4179	2520	2984	2441	3879
5577354	3555	3800	3177	2832	3440	2649	3104	3493	4494	3474	3382	3750	3899	3118	2765	3264	3854	3498
5567821	2436	2588	3123	2732	1747	2577	3127	3709	3747	6426	5535	5252	3785	3152	2688	2391	3464	3057
5576163	3578	3173	3335	3202	4047	3203	2872	2869	3558	3559	3385	4106	3705	3010	3169	4077	2964	3672
5565499	2527	3669	2407	2866	2709	2859	2708	4069	4169	3519	3459	3238	5216	3919	3195	3193	2900	4752
5569178	2624	4897	2402	2540	1931	3067	3011	2291	2182	6200	6720	6504	3271	2180	2488	2863	2387	3704
5566610	3232	3613	2298	2560	2638	2574	2447	2523	2929	4563	4177	5247	4449	2764	3088	3863	3591	4442
23687564	2466	4735	2223	1847	1725	2043	2264	2548	2965	1358	924	1314	4550	21416	2387	858	2840	2510
5571745	3239	4369	3052	2827	2979	3254	3083	2717	3271	3867	3466	4071	3604	3313	3098	3082	3858	3808
5568788	3309	3325	2368	3443	3080	3106	3178	4122	4029	3777	3348	4375	3710	3563	2895	2948	3077	3175
5569371	3448	2906	3108	3159	3728	2997	2848	3184	3691	2928	3106	3643	3972	3152	3384	4039	3571	3860
5564725	3693	4171	2723	3465	3815	3634	2913	3223	3298	2706	2490	3509	3761	3140	3262	3521	3084	4151
5568110	2790	4024	2741	2715	2988	3060	3201	2841	3316	4607	4209	4331	3775	3151	3112	3075	2900	3644
5571664	3049	3566	2903	2900	2830	2475	2678	3105	3445	6539	6854	6748	2844	1774	2066	2077	2311	2314
5564399	2961	4466	2397	2889	2503	2645	2895	2776	3223	4050	3549	4226	5106	3959	3520	2934	2701	3657
5570914	3189	3403	3058	3416	3183	3125	2998	3471	3854	3357	3337	3944	3922	3075	2791	3448	3546	3336
5564694	5041	3928	3910	3382	5222	3752	3256	3599	4617	1593	1293	2815	2499	2110	3706	3422	2684	3622
5574677	3529	2556	2460	2474	3244	4347	3268	2656	3818	3209	2875	3316	5683	4021	3225	3204	3641	2723
5573751	3733	3832	3492	4515	4338	3737	3184	4541	4858	5167	3701	2926	1878	1525	1672	2560	2213	2233
5574564	3930	4137	2866	3122	3213	3219	3128	3020	3384	2286	2282	3312	4058	2941	3763	3701	3391	4308
5564249	3519	3992	3097	3189	3132	3317	3310	3077	3476	3616	2996	3486	4103	3344	3386	2734	2651	3343
5573170	3764	6273	3889	2664	3498	2936	4064	4796	4704	2754	2947	3189	4801	3206	2436	851	1270	1606
5570924	2674	2625	2125	2307	2591	2808	2380	2653	2896	3070	2825	3314	9179	5371	3752	1943	2078	4932
5575942	3946	4189	3630	2907	4681	2920	2940	3833	4580	1719	1619	2262	2844	2375	3405	3726	3172	4767
5569984	2549	6186	2087	1676	1395	3068	2601	1598	1684	4723	3617	3782	3329	1926	3380	4566	6527	4613
5569731	3575	4123	2733	2932	2486	2687	3074	2979	2985	3850	4356	4276	4052	2865	2830	2601	3325	3578
110674776	4535	3444	2800	2319	3443	2598	4073	3501	5317	5932	3835	3573	3573	2350	1863	1193	3450	1491
5571132	4313	3838	2712	2032	2276	2029	2821	3240	3032	3043	3282	3660	4221	3239	3978	4080	3191	4300
5579820	2882	6211	2434	2726	2109	3053	3343	3268	3367	5871	4420	3725	2815	2216	2238	2807	2885	2725
5566521	2699	2943	2272	2038	1957	1705	1992	1969	2261	4490	4636	5329	6640	4702	3840	2863	2564	4125
5570847	3424	2880	2654	2407	2996	3433	2455	2083	3772	3465	3559	3894	3541	2483	2789	4150	3792	5208
5574870	3529	4415	3102	3078	3278	3628	3226	2798	3503	2835	2536	3158	3076	2674	3202	3392	3568	3854
5566119	3204	4122	2660	3153	2904	3222	3287	3045	3349	4409	3838	3789	3015	2313	2571	3506	3005	3447
5577023	2944	4078	3171	2815	2720	3226	3229	3494	3769	3559	3522	3592	5236	3240	3615	1560	2033	2885
5578360	3280	3561	2695	4056	2786	3591	2910	2873	3472	5223	4196	4109	2433	1791	2155	3392	2634	3434
5564972	4161	3271	3090	3679	3688	3529	3253	3408	4465	3766	3117	3438	2789	2673	2421	2780	2656	2353
5575822	2808	3126	2481	3362	2479	3402	3115	3077	3409	4449	4071	3896	2936	2703	2373	3773	3186	3773
5569212	4200	3307	2303	3522	3091	3168	2739	2472	3101	3207	3873	3950	3370	2987	3610	3390	2633	3453
23687660	3868	3895	2809	3715	3694	3401	3136	3468	3774	2275	2251	3171	3222	2729	2789	3214	3002	3909
5578623	2912	2196	2778	2311	2624	2334	3008	2644	3184	2710	2630	3363	4267	3110	3079	4974	4918	5277
5575850	2660	3494	2060	2236	2443	2478	2445	2377	2348	4072	3862	4977	4275	3514	3555	3544	3508	4260
5570819	2203	2972	1635	2077	1611	1890	1916	1988	1965	4860	5072	5035	3684	8393	2755	2604	3551	3852
110675613	3357	3407	2484	2137	2823	2362	2559	2336	3047	3014	3298	3900	4757	3081	3986	3643	3828	3945
5580166	2556	3872	2974	2069	2390	2014	2909	3588	3858	6497	5395	5651	2751	2187	2043	2342	2739	2077
5578604	6026	6588	6484	3933	2521	2730	4058	3332	3223	3042	2961	2556	1841	1987	1575	1339	1759	1733
23687683	3347	3502	2809	3040	3001	3366	2747	2575	3220	2948	2632	3770	3251	3229	2748	3758	3411	4249
5576547	3838	3490	2725	3411	4170	2909	2892	3607	3632	2283	2543	3185	3143	2774	3189	3274	2878	3639
5567956	2929	4188	2508	4007	1953	2908	3772	2067	2771	6287	4058	4031	3036	3015	2731	2076	2926	2311
110675441	1894	2992	2498	3103	4182	3039	3738	5129	3492	2118	2421	1777	4973	6249	3515	1516	2671	2118
5569903	2096	4948	3368	3297	3211	2370	4691	4032	4021	3571	2638	3075	3510	3458	3374	1656	2085	1834
5577342	3056	3665	2633	2635	2677	2382	2552	2796	2903	4015	4293	4887	3287	2730	3168	2993	3083	3480
110679005	2132	7390	1819	742	1114	2702	2304	1203	793	4610	5818	5363	4277	2896	3700	2761	3338	4264
5575938	3042	3878	2825	2799	3164	3294	3330	2575	3377	2337	2355	2990	3960	3293	3505	3201	3320	3829
5570339	3625	3841	2471	2672	3449	2987	2801	3093	3189	2342	2310	3315	3723	2873	3523	3484	3349	3907
5572786	1741	2641	1522	1534	1455	1875	2160	1270	1559	3634	4300	5018	5450	6147	4134	3787	3747	4974
23687579	3756	3847	2945	2998	3690	3264	2827	3151	3412	2644	2412	3364	3303	2743	2403	3136	3012	4009
5569712	3113	3207	2444	2501	2905	2336	2336	2574	2681	3985	4156	4596	3360	2967	3289	3379	3105	3954
5577777	3893	2529	2924	4204	4055	3808	2834	3216	4041	3159	2553	2929	2148	2868	2271	3503	3116	2786
5564524	3905	3155	2689	2983	4369	2802	2444	3189	3558	2004	2208	2797	3828	3131	3543	3275	3214	3710
5565549	3398	3282	3336	3095	4301	2662	2547	3801	3873	2203	2270	3283	3638	3765	3291	2591	2799	2644
5566598	4029	3511	3725	3331	5168	3535	3128	3069	4834	942	995	1727	3097	2317	3027	3199	3455	3676
5575182	3167	3725	2531	2435	2153	2391	3085	2995	2867	4475	4870	4937	3221	2551	2579	2787	2921	3060
5566725	2063	2279	2377	2677	2178	2362	2191	1922	2241	6555	6720	6586	2867	2197	1748	2890	3445	3411
5566385	3759	4051	2431	3193	3478	3621	2802	3064	2908	2216	2370	3230	3192	2613	3260	3572	2856	4078
5580038	2079	4950	2365	2081	1287	1876	4237	1868	2905	7827	4557	3776	3114	3029	2669	1889	3622	2487
5571687	3690	3617	3078	3576	3956	3451	2992	3059	3878	1654	1927	2600	3150	2431	3003	3215	3199	4124
5569496	2858	3633	2157	2241	2545	2780	2837	2663	2857	3529	3935	4275	3773	3204	2990	3126	3187	3914
23687627	3552	3989	2704	2886	3480	2732	2549	2945	2894	2464	2718	3317	3308	2578	2949	3893	3300	4224
5564581	3543	3558	2896	3261	3200	3113	3038	3683	4556	2573	2571	2843	3579	2900	2599	2797	2871	2891
5565848	3150	3806	2890	2423	2553	2860	2576	2887	3450	3710	3223	3726	3736	2910	2969	2751	3543	3219
5564809	3032	2694	2996	2877	2828	2730	2599	2699	3261	3879	3709	4027	3685	2777	2532	3272	3238	3436
5571447	3334	4092	2572	3057	3070	3121	2923	2656	2780	2522	2539	3485	3798	3079	3175	3115	2915	3778
5578943	3187	3678	2649	2662	3175	2589	2442	3021	3090	2960	2960	3583	4245	3590	3071	2951	2794	3356
5564852	3285	4510	3005	2756	2732	2532	2883	2639	2774	3156	3263	4097	5059	3837	3751	1739	1723	2262
5564091	3783	3936	3297	2646	2754	2704	2809	3035	3801	3387	3138	3546	3589	3332	2420	2328	2328	3052
5576477	3122	3929	2505	2965	2743	3021	3028	2675	3096	3638	3637	4103	3261	2990	2764	2499	2655	3198
5565521	3408	3936	2945	3161	3002	2927	3525	3640	3612	3499	3335	3938	3372	2431	2221	2354	2251	2243
5564510	2090	2887	1972	2649	1704	1958	2719	1823	2280	4383	4728	4331	4585	4495	2831	2582	3312	4410
5576882	2568	3000	2396	3359	3223	2589	2878	3391	3397	2804	2976	3410	4117	4252	3054	2513	2255	3508
5574190	2764	2634	1746	2834	2311	2727	2225	2186	2822	3206	3034	4230	4536	4139	3429	3596	2944	4317
5577268	3590	3999	2871	3237	3439	3296	2918	2769	3372	2632	2544	3194	3090	2639	2788	3206	2486	3607
110679171	3519	3374	2232	3074	3160	2773	2726	3217	3205	2627	2505	3409	3537	2870	3122	3190	2972	3873
110679868	3550	3153	3088	2991	3689	2785	2762	3373	3942	2628	2303	3076	3597	2895	2959	2756	3003	2761
23687857	2941	5168	2678	2195	2160	3404	2884	1829	2310	3027	2547	3048	3030	2316	3139	3905	4339	4249
5567071	3305	3535	2611	2612	2912	2544	2548	3267	3339	2727	2863	3193	3497	2718	3091	3537	3518	3248
5578108	1873	1956	2534	2185	2559	2122	1928	2569	3002	1464	1609	2862	3512	3525	4948	5040	5121	6203
5567287	3146	2906	2384	2853	2696	3306	3080	2135	3593	2217	2794	3394	3300	2730	2409	4027	4275	3726
5572923	3173	3071	2459	2113	2727	2016	2445	2356	2954	3782	4240	4242	4094	3139	2977	2866	2925	3356
5572193	3309	4031	2934	2923	3005	2935	2985	2828	3536	3204	3028	3749	2794	2496	2464	2715	2740	3213
5569340	3401	3776	2443	2637	2441	2989	2687	2372	2642	3135	3387	4052	3175	2947	2935	3570	2952	3335
5578031	3006	3881	2137	2728	2455	2708	2660	2766	2566	3999	3930	4655	3246	2531	2781	2710	2664	3286
5573710	3242	3806	2615	2702	2880	3030	2759	2581	3047	2593	2603	3178	3318	2566	3362	3379	3266	3697
5568502	3805	4050	2052	3075	3146	2950	2988	3137	3523	2314	3533	3118	3018	2684	2853	2370	2687	3189
5573557	2917	2793	2475	2744	2907	2777	2538	2751	3250	3298	3001	3608	3550	3182	3043	3086	3206	3253
5565541	2780	3154	2901	2051	2565	1644	2879	3233	3709	5205	4785	4929	3384	2982	1933	1435	3061	1697
5574282	2701	2657	2535	2750	2802	2092	2984	2901	4046	3180	3221	3922	3790	2980	2518	2799	3645	2799
5565025	3486	2874	3072	2910	2996	2928	2670	3282	4008	2382	2127	2736	3735	2943	2887	3012	2996	3175
5573489	2595	2311	2610	2079	2149	1679	2421	3172	2876	6394	5913	6219	2356	2159	1775	2323	2761	2385
5567647	3550	3769	2654	2956	2605	2748	2939	3464	3115	3337	3015	3240	3475	2790	2682	2510	2510	2788
5575611	3044	2417	2705	3670	2692	3630	3437	3349	4174	2856	2411	2535	2743	1936	2350	4342	2808	2967
23687402	3489	3663	2987	2772	3080	2656	2771	2842	3235	2937	2705	3545	3457	2802	3108	2234	3220	2550
5570483	2942	2502	1879	1984	1399	2650	2420	1735	3347	3161	2720	2674	5338	4330	3058	3662	5109	3141
5572213	3041	2550	2752	2796	2867	2985	2718	2687	3737	3021	3809	3578	3884	3557	2428	2209	2826	2598
5568717	3270	4574	2584	2746	2880	2933	2982	2595	2914	2762	2497	3029	3206	2577	2986	3076	3101	3324
5572735	3244	3708	2989	3011	2848	2937	2867	2633	3414	2932	2766	3118	3352	2976	2642	2597	2832	3083
5574290	3085	3848	2204	2388	2370	2670	2805	2351	2750	3338	3448	3852	3461	2807	2784	3073	3139	3576
5573431	2386	2300	2280	2581	2067	1996	1949	2032	2472	6212	5643	5156	3457	2690	2238	2676	2735	3047
5573858	3878	2643	5885	3902	3121	3754	2632	3706	4884	6107	2539	1581	1110	847	1278	1869	2538	1615
5572672	2958	2890	2975	3155	3135	3089	2841	3417	3589	2725	2583	2931	4442	3558	3216	1813	2320	2198
5565927	2804	4048	2383	2270	2278	2798	2614	2550	2809	3735	3802	4037	3470	3223	2531	2639	2501	3332
5575980	3786	4211	2919	2346	2704	2509	2907	2740	3384	3118	2483	2995	3308	2683	2913	2729	3346	2691
5578405	3926	3397	3657	2954	4092	2765	3048	3254	3880	1910	1416	2612	3097	2600	2544	2488	2683	3419
5571898	3919	3620	2552	3012	3649	2503	2341	2954	3058	2094	2152	2749	3144	2635	3028	3376	2790	4030
5567877	3039	3437	2642	1853	1615	1783	3430	2013	2358	7413	4982	3401	2292	2994	1984	2447	3136	2682
110676690	3049	4026	2342	2576	2454	2723	2382	2528	2552	3769	3318	3712	3295	2170	2361	3119	2687	4433
5566493	2557	3859	2000	2612	2420	2441	2340	2844	2903	3589	3330	3364	4970	3956	3616	1962	1769	2897
5570793	2997	2925	2730	2814	2953	2907	2695	2732	3391	2891	2647	3290	3172	2903	2652	3093	3062	3531
5564133	2333	2337	2344	2195	1866	1841	2173	2113	3138	3639	3712	4224	4170	3562	3247	3334	3750	3376
5571571	3081	4040	3114	2222	2893	2384	2726	2549	3067	3597	3118	3849	3607	3262	2943	1712	2951	2186
23687867	2793	3935	2500	2449	2433	3077	2760	2255	2733	3104	3020	3362	3035	2525	2932	3283	3487	3618
5576800	4466	3677	4080	3167	2681	2811	3163	5408	5440	3162	2167	1897	2550	1343	1187	2899	1631	1557
5568680	2447	3279	1925	2308	1823	2222	2372	2340	2113	7820	7141	5339	2165	1855	1687	2152	1864	2420
5569632	3073	3037	2867	3384	3536	2802	3120	3689	4099	2688	2601	2613	2958	2464	2397	2479	2946	2446
5572162	3859	4154	3515	3518	4302	3496	3197	3383	3951	1269	1367	1986	2477	1877	2572	2544	2422	3307
5578388	2828	3637	2272	2511	2432	3001	2756	2944	3570	2808	2531	2825	3880	3625	2761	2711	3366	2730
5577697	2912	3553	2312	2878	3047	2834	2475	2829	2995	2432	2523	3125	3479	2815	3035	3099	2949	3704
5569083	3791	3941	2985	3061	2421	2845	3018	2506	3048	3525	3995	3783	3494	1829	2067	2340	2494	1775
5568472	2051	2333	1849	2082	1754	1731	1622	2174	2119	7594	7324	7750	2028	1647	1644	2233	2484	2492
5568940	3313	3298	2415	2200	2972	2540	2629	3213	3435	3606	3154	3635	3443	2919	2672	2119	2698	2595
5579293	3296	3023	2456	2681	3399	2369	2485	3050	2546	2521	2474	3532	3302	3156	3151	2885	2420	3907
5578378	3305	3375	2595	2851	3234	3066	2645	2779	3416	2083	2108	2858	3108	2549	2800	3246	2771	3833
5574197	2738	2465	2157	1896	1993	1474	2212	2034	2566	4251	4104	4336	5363	3601	2928	2386	2667	3340
5566654	2354	2793	2614	2096	1658	2220	2358	2193	2359	6738	5398	5559	2662	2202	1927	2091	2872	2386
110681150	2986	4537	4721	2238	2663	2789	2405	2637	3033	2813	1656	2255	3274	2782	2509	2681	3014	3288
5569015	2229	3000	1946	2134	1660	2132	2334	1824	2032	4387	4279	4454	3443	2935	2930	3186	3454	3913
5569269	2683	4881	1940	2514	2089	3095	2790	2009	2053	3418	3457	4127	3245	2486	2555	2691	2387	3849
5572532	2686	3331	2113	1898	1617	2493	2732	1857	2319	3777	3605	4200	4539	2614	2698	3055	2691	3938
5572585	2338	2852	2533	1858	1365	1729	2456	2085	2167	5414	4973	5587	3300	2953	2669	2350	2982	2512
5576121	2815	2400	1955	2085	2622	2348	2040	2173	2969	3577	3382	4007	3372	3290	2570	3382	3723	3395
5565513	2648	2643	2165	2462	2616	2304	1866	2095	2123	3101	3896	3825	3875	2462	2833	3577	3077	4524
5580010	2774	3087	2207	1869	2100	2684	2736	2416	2939	2494	3044	3149	4762	3632	3251	2395	3154	3345
5568365	1954	1834	2172	2141	1204	1894	2086	2199	2211	6881	7099	6312	2049	1632	1407	2972	2921	3020
5573939	3451	4103	2696	2599	3321	3104	2756	2776	3273	1783	1777	2487	2939	2384	2957	2922	3139	3472
5564151	3168	3620	2263	2364	2917	2557	2367	2659	2614	2586	2447	3564	3510	2626	3003	2907	2844	3837
5565754	2374	3474	1650	2282	1833	2691	2260	2229	2307	4197	3901	4539	3164	2443	2481	3307	3035	3624
5574317	2955	3329	2016	2091	2689	2109	2105	2532	2245	2968	3045	3747	3771	2920	3281	3178	3098	3488
5568503	3019	4200	2601	2661	2312	2983	2739	2344	2583	3269	2693	3185	3460	3067	2714	2435	2388	2912
23687805	3189	3238	2585	2601	3443	2805	2474	3009	3241	2204	2102	2834	3351	2718	3191	2692	2681	3122
5572484	3448	3662	2302	2425	3040	2346	2144	2461	2604	2730	2737	3357	2966	2400	3016	3248	2870	3717
5571230	3250	3477	2450	2828	2676	2767	2573	2882	2984	2757	2382	3082	3005	2216	2726	3289	2513	3550
5573231	2962	2640	2468	3230	3490	3021	2648	2670	3119	1613	1681	2496	3632	2678	3235	3332	2702	3782
5578955	2659	3159	2360	2343	2319	2621	2572	2186	2716	2551	2856	3066	3456	4060	2690	2821	3830	2994
5567207	2489	3192	1867	2574	2226	2179	2128	2905	2848	3829	3611	3728	3073	2540	2264	3040	3670	3074
5574496	3323	3472	3264	3278	3001	2552	2088	3104	2990	2722	2819	3109	3636	2411	2774	1885	2272	2461
23687841	3421	3281	2669	2507	2690	2618	2630	2594	3141	2465	2584	2631	3093	2451	2621	3287	3525	2920
5576767	3395	3988	2587	2681	3365	2752	2459	2901	2949	2284	2375	3071	2742	2523	2919	2562	2105	3349
5563787	3039	3723	2480	2609	2919	2517	2518	2829	2956	2747	2412	3046	3180	2661	3044	2543	2694	3079
5569566	2737	2538	2421	2102	2444	2271	3029	2711	3768	3697	3444	3599	3373	3035	2506	2168	2982	2158
5565702	3067	3906	3028	2557	2880	3088	2915	2648	3069	2681	2228	2911	2974	2630	2664	2199	3173	2363
5577568	2591	3538	2275	2224	2554	2376	2164	2665	2840	3568	3410	3807	3153	3679	2467	2179	2742	2653
5572690	3271	2475	2304	2722	2675	2605	2429	2553	3007	2484	2498	3304	3155	2422	2837	3373	3120	3579
5571145	3215	3144	2054	2486	2608	2491	2388	2898	2597	2907	2813	3452	3852	2977	2711	2355	2467	3391
5567341	3364	4834	2566	1997	2333	2142	2506	3630	4236	4512	2794	2401	3080	3500	2048	1151	2220	1393
5568734	3160	2920	2530	2534	3058	2391	2302	2602	2937	2306	2397	3074	3357	2529	3060	3171	2711	3580
5575848	3117	3384	2540	3070	2930	2815	2797	3204	3572	3257	2718	2751	2848	2530	2183	2100	2383	2418
5578793	2664	4349	2655	1981	1690	2687	2678	1585	2483	2298	2350	3055	3783	2612	3105	3416	3602	3578
5575642	2862	3689	2439	1651	2155	2096	2483	2043	2546	3031	3217	3580	3448	2275	3005	3042	3952	2915
5564756	1711	2254	1669	1452	1004	1204	1638	1525	1253	4601	4423	5146	5355	4804	3675	2545	2855	3211
5579659	3003	3439	2575	2544	2935	2497	2334	2858	2696	2469	2390	3037	2992	2582	2848	2839	2754	3487
5579326	2778	3204	3267	2885	2980	2996	2946	3070	3746	3442	2936	2967	2387	2020	1695	1857	2550	2543
5576745	3024	2806	2272	2412	2636	2465	2241	2753	2439	4245	2865	3490	2683	2234	2273	3402	2857	3167
5569945	2990	3232	2460	2237	3131	2958	2399	2486	3155	2541	2264	3006	2867	2406	2796	2979	3255	3085
5570727	3256	3675	2758	2740	3113	2927	2435	2349	3040	1893	1742	2513	2837	2383	2862	3114	2856	3700
5576845	3124	3295	2196	2002	2139	2180	2408	2606	2561	2489	2457	3233	3777	3182	3344	2712	2766	3687
5570921	2869	3648	2451	2106	2951	2174	2398	2381	2919	2076	2078	2846	3432	2897	3325	3005	3223	3373
5571084	2952	2593	2671	1709	1136	1076	1852	1178	1276	5225	5120	4935	5408	2317	2530	2057	2663	3102
5563977	3359	3679	3008	2804	3265	3183	2693	2212	2864	1673	1685	2130	2537	2089	2525	3264	3064	3687
5574064	3110	3253	2599	3142	3122	2967	3133	3293	4209	2187	2115	2478	2419	2105	2115	2505	2463	2328
5567636	2923	3002	2186	2909	2540	2365	2349	2881	2363	3276	3335	4214	3152	2399	2171	2329	2347	2792
5579456	2906	3226	2564	2442	2780	2318	2297	2455	2983	3063	2932	3545	3104	2525	2426	2562	2636	2670
5564231	2972	3018	2650	2674	2767	2648	2480	2381	2871	2452	2278	2808	3282	2759	2721	2636	2751	3283
5568556	2954	3340	2493	2320	3051	2541	2216	2305	2822	1942	2124	2680	3200	2702	2966	3231	2911	3498
5568528	3493	3222	2387	2781	3433	2414	2421	2991	3011	1758	1851	2787	2683	2036	2764	3198	2563	3461
5571047	3332	3377	3138	2657	3251	2354	2745	2403	3229	2259	2179	2514	3030	2935	2650	1913	2997	2182
5572985	299	292	410	378	210	309	266	611	267	3751	1884	38516	303	256	219	368	459	342
5568166	2779	2205	2095	2659	1947	2065	2853	2644	3034	2898	3123	3297	3137	2794	2804	3053	2750	2950
5572650	2475	2600	2849	2571	1835	2374	2542	2363	2837	4509	3764	4357	2413	2065	1812	2376	2772	2522
5567454	2602	3667	2310	2109	2040	2427	2306	1876	2536	3269	2876	3267	2880	2352	2808	2971	3428	3279
5577561	3226	3115	2244	2613	3382	2649	2414	3039	3269	1998	1740	2584	2555	2268	2456	3049	2787	3541
5565683	2752	2187	2811	3161	3414	2815	2550	2484	3037	1632	1853	2403	3528	2847	2699	2906	2689	3151
110676861	3502	3876	2067	1630	1638	1679	1998	2466	2191	6150	5494	5144	1781	1766	1408	1823	2277	1912
5573819	2397	1972	2130	2070	1951	2149	2293	2020	2886	3185	3060	3381	4156	2768	2703	3200	3226	3249
5576223	2486	2970	2495	1653	1635	1685	2349	2787	3115	6032	4870	4594	2409	2370	1485	1733	2587	1517
5577132	2474	3235	1990	1946	2238	2126	2299	2111	2540	3899	3781	4116	2754	2469	2417	2402	2653	3286
5580078	3859	3805	2738	2713	3581	2399	2439	3278	3243	1414	1945	2417	2537	2023	2488	2489	2317	2912
5576029	2735	3764	2309	2359	2072	2500	2371	2126	2475	3380	3375	3557	2936	2244	2431	2405	2569	2978
5571930	2719	2352	2496	2465	3122	2295	2254	2459	2902	2900	2556	3247	3268	2834	2645	2524	2928	2615
5575825	2549	3331	2105	2101	1658	1889	2453	2225	2452	3842	3921	4092	2770	2429	2464	2322	2459	3463
5573326	2933	2581	2345	2228	2833	2176	2249	2647	3447	1772	1922	2658	3940	3525	3198	2531	2531	3008
5572256	2592	3203	2259	2293	2865	2306	2483	2507	2692	2512	2821	3170	3246	2779	2619	2515	2696	2765
23687700	3773	3483	2221	2680	3201	2226	2370	3123	2828	2187	2304	2839	2540	2365	2521	2353	2355	2909
5575759	3562	3834	2840	1956	2829	2255	2084	2307	2937	2324	2595	2821	2115	2488	2084	2984	3442	2645
5578343	2837	3553	2339	2089	2260	2548	2428	2361	2904	2701	2418	2479	2896	2209	2411	3083	3864	2687
5575910	2781	2593	2041	2365	2856	2641	2011	2149	2434	2096	2281	2925	3418	2403	2743	3380	3140	3796
5570229	3207	2541	2213	3044	2414	2324	2616	2608	2290	2590	3234	3160	3101	2279	2316	2816	2823	2460
5576672	2518	3865	1843	2667	2242	2055	2215	2729	2379	3576	2728	3019	3682	2781	2460	2384	2291	2527
5568010	2721	2956	1798	2693	2580	2426	2356	2492	2240	2847	2929	3298	3113	2386	2496	2774	2492	3352
5565307	2813	3810	2021	1956	2389	2124	2028	2203	2320	2709	2849	3337	3085	2603	2753	2620	2746	3403
5568633	2808	3598	2538	2506	2561	2485	2424	2458	2859	2623	2649	2873	3363	2573	2430	2241	2143	2632
5577545	2987	3488	2175	2233	2297	2480	2198	2300	2780	2654	2414	2759	2631	2211	2552	3290	3000	3229
5572722	2338	2624	1795	2940	1898	2485	2275	2621	2226	5000	3033	3939	1907	2194	2326	2459	2941	2668
5564865	3123	4030	2456	2516	3176	2805	2529	2529	2932	2091	2002	2322	2364	2256	2184	2604	2535	3025
5565409	2595	2811	2108	2829	2083	2641	2328	2048	2939	3169	3269	3442	2596	2308	2125	2635	2520	2985
5574535	3069	3044	2187	2493	3229	2218	2238	2594	2896	2112	2098	2708	3007	2323	2729	2636	2616	3156
5568981	3514	2737	2151	2416	3087	2628	2169	2175	2499	2055	1749	2678	2846	2281	2633	3828	2491	3406
5578538	1219	1217	1616	911	985	1134	614	1214	1360	7492	6585	6335	3110	2748	2200	2517	3558	2502
5572372	1925	1798	1274	1500	1169	980	1497	1242	1279	6753	4193	4101	4707	2848	2817	2280	1887	4876
5580042	2346	3158	2369	1865	2369	2046	2236	2077	2546	2851	2981	3334	3106	2672	2820	2532	2979	2760
110678777	3905	3040	2685	2803	3222	2337	1950	2628	2602	1054	1093	2226	2174	2191	2712	2977	2573	4734
5579206	2716	4210	2088	1932	2169	2377	2134	2064	2282	2425	2168	2708	3322	2712	2923	2636	2774	3214
5569680	3245	2393	2508	2562	3173	2255	2274	2729	3055	1894	1951	2437	3023	2623	2739	2410	2420	3072
5570482	2039	2023	1515	1857	1503	1827	1832	1709	3434	2471	2085	2845	4690	3740	2120	2919	4544	3591
5564593	3040	3172	2872	2084	2421	1984	2256	2325	2802	2588	2533	3084	3008	2462	2299	2386	2949	2460
5569047	2988	2628	2321	2693	3085	2512	2420	2839	2930	2355	2423	2920	2557	2084	2149	2716	2539	2549
5578692	2632	2182	2216	2045	1742	2198	2448	2460	3575	3489	3135	2986	3111	2638	2054	2563	3139	1951
5574655	2707	3695	2161	1941	2236	2466	2444	2173	2601	3257	2411	2307	3300	3211	2952	1904	2396	2377
5563616	2770	2481	2105	2014	2170	1921	2134	2302	2939	3133	2914	2923	3189	4019	2220	1836	2425	3013
5575808	2062	2306	1889	2651	2818	2582	2195	2144	2787	2761	2693	3141	3073	2771	2460	2505	2482	3081
5566775	2144	1630	2716	1963	3494	2284	2569	2361	3787	1527	1413	2435	4261	3313	2762	2453	2825	2384
5575681	2109	2369	2143	1897	2025	1912	2147	2391	2570	4374	4378	4474	2496	2442	1640	2076	2524	2245
5565108	2928	3054	2189	2273	2680	2289	2048	2490	2751	2210	2151	2874	2892	2441	2685	2576	2712	2920
5570148	2468	2376	2025	2273	2140	2171	2170	2770	3186	2742	2748	3021	2864	2681	2179	2618	2718	3011
5576668	3529	3909	2287	2173	3153	2061	2348	2661	2723	1489	1569	2257	2701	2150	2594	2536	2467	3308
5574929	2857	3928	2433	1924	2236	2081	2462	2677	3069	2543	2425	2868	2776	2691	2265	1929	2737	1998
5578833	2283	2468	2375	2069	2040	1851	2272	3161	2813	5186	4217	4059	2174	2203	1294	1635	1957	1757
5575109	2893	2896	2320	2516	2697	2293	2448	2458	2803	2222	2419	2758	2918	2469	2474	2371	2240	2591
5573175	2559	3694	2152	2321	2244	2405	2508	2337	2451	2730	2536	2915	2854	2240	2267	2403	2377	2722
5564765	2719	3474	2117	2374	1805	2374	2711	2226	2211	3247	3261	3321	2750	1874	2047	2217	2169	2735
5565055	2604	3732	1816	2396	2190	2625	2266	1962	2235	2653	2780	3383	2779	2217	2116	2331	2360	3149
5568396	2597	3173	1974	2115	2214	2135	2132	2023	2216	3371	3119	3496	2833	2226	2378	2319	2262	3007
5568708	1839	2198	1842	1829	1705	1717	2056	2444	2342	5093	4755	4731	2307	2286	1491	2116	2475	2271
110676126	2335	2681	1807	2376	1947	2091	2241	2119	2153	3077	3010	3574	3137	2440	2426	2686	2299	3051
5571803	3386	3251	2749	3184	3381	2470	2177	2498	3468	4193	2445	2261	1852	1326	1664	1866	1850	1428
5572748	2266	2331	2361	2440	2501	2399	2358	2505	3580	2833	2402	2989	2439	2487	2136	2539	2767	2096
5570832	3505	2679	3078	2790	4032	2280	2024	2763	3199	1475	1310	1952	2322	2064	2388	2307	2309	2861
5570020	1801	2457	1979	1507	1777	1565	2645	2265	2071	4782	4399	4633	2506	2816	1688	1329	3255	1751
5571658	2891	2775	2570	2348	4092	2273	1878	2329	3194	987	1030	2045	2222	1847	2944	3283	2783	3628
5576927	2739	3097	2273	2147	2142	2574	2351	2268	2758	1886	1955	2205	2969	2345	2806	2622	2650	3213
5577356	2544	2800	1812	2476	1881	2107	2153	2148	2407	3635	3178	3116	2586	2071	2291	2363	2273	2948
5563904	2813	2872	1996	2308	2343	2442	2371	2084	3070	3095	2757	3190	2137	1638	1881	2286	3056	2362
5569159	3197	2619	2696	2975	4068	2739	2298	2745	3039	1093	1046	1635	2243	1827	2274	2798	2152	3253
5564978	2728	2967	2247	2389	2238	2170	2338	2180	2644	2634	2697	2953	2728	2261	2158	2233	2406	2676
5568284	1882	3163	1566	1699	1673	2017	1989	1620	2028	2111	2327	3125	3562	3439	2525	2460	2597	4826
5564541	2724	2860	1969	2391	2212	2068	2375	2273	2707	2683	2857	2857	3130	2319	2247	2201	2210	2478
5567469	2346	3023	2079	2068	2214	2198	2548	1879	2150	1660	2032	2283	3875	2823	2834	2357	3096	3081
5575552	2928	1867	1617	1510	2096	1432	1907	2004	4546	3091	2624	2923	2600	2092	2030	3026	3525	2710
5577071	2665	2669	2179	2248	2310	2360	2304	2271	2689	2361	2260	2742	2791	2363	2211	2561	2511	3030
5572533	2558	2631	1880	1712	1854	3306	1996	1702	2836	2299	2078	2122	4566	3281	2197	2131	2994	2382
5567603	2797	3167	2222	2220	3012	2160	1972	2479	2479	1910	1903	2462	2589	2235	2664	2716	2429	3076
5567769	1865	2034	1778	1681	1534	1531	1741	1614	1974	1895	1823	2776	5587	6387	3976	1346	1577	3312
5567927	2431	2945	2268	3003	2293	2531	1978	2360	3282	3444	3295	3053	1936	1660	1754	2137	1947	2107
5571153	2819	3204	2410	1910	2147	1800	1801	2071	2258	2958	2569	2961	3107	2694	2454	2246	2241	2766
5575967	2782	2481	3002	2061	3378	2040	1736	2587	2456	1600	1875	2469	2857	2657	2899	2456	2364	2701
5577345	2425	2788	2368	2212	2092	2352	2652	2449	2849	3144	2935	3350	2862	2120	2156	1516	2196	1862
5568081	2350	2516	1874	2191	2114	2095	2016	2457	2554	3599	3327	3335	2739	2006	2227	2153	2476	2242
5579796	2573	3409	1949	1791	2025	2275	2050	1940	2309	2313	2103	2819	3303	2221	2843	2661	2754	2875
5580331	2294	3091	1924	2376	2160	2451	1886	1971	2248	3058	2676	3581	2745	2688	2340	2129	1890	2678
5577714	3066	2969	2990	2815	4795	2387	2411	2369	3023	1259	1225	1116	2924	2015	2082	2486	1897	2354
5570136	2315	2538	1935	1963	2182	2015	1898	1950	2767	2355	2401	2594	3704	3381	2902	2440	2384	2437
110680777	3380	1887	3097	2448	4315	2705	2092	2481	3142	1115	1208	1937	3162	1960	2517	1998	2180	2534
5574953	2269	3700	2148	2474	2011	2106	2224	2509	2679	3629	2775	3099	2667	2379	2192	1730	1694	1847
5572553	2968	2599	2400	2391	2930	2168	1841	2642	2823	1896	1989	2511	2388	2104	2484	2639	2431	2888
110676601	2230	2975	2123	2023	2263	1974	2007	2104	2488	4114	3109	3376	2296	1990	2860	1774	2358	2012
5580273	2517	2926	1942	2034	2152	2070	2065	2177	2547	2485	2633	2866	3150	2464	2528	2273	2363	2869
5577489	2189	2290	2114	2128	1939	1617	1755	2113	2059	3930	4220	4712	2822	2504	1679	2088	1524	2378
5578269	2634	2767	2213	2550	2805	2388	2120	2128	2380	2628	2290	2915	2473	2067	2321	2234	2233	2893
5570322	2896	2871	2336	2339	3097	2391	2062	2382	2759	1554	1685	2186	2627	2284	2545	2472	2292	3178
23687624	2546	2644	2113	2496	2455	2282	2284	2284	2760	2684	2310	2664	2711	2299	2214	2286	2391	2525
5570911	2517	3022	2097	1990	1319	1784	2071	2159	1881	5811	4932	3571	1919	1532	1379	1510	2312	2106
5580118	3045	2556	2116	2471	3290	1920	2101	2685	2778	1583	1814	2333	2797	2264	2705	2312	2306	2827
5576360	2353	2547	1782	2024	1431	1786	1848	1880	2229	5098	4068	3601	2585	1833	2152	2040	2320	2322
5564266	2871	2781	2729	2593	3590	2428	2140	2524	2731	1181	1130	1885	2717	2007	2668	2584	2400	2922
5564400	2660	3335	2128	2082	2510	2025	2167	2267	2478	1848	2167	2924	2814	2302	2609	2346	2364	2816
5577322	3017	2275	2108	2272	2736	2171	1896	2374	2722	2184	2222	2697	2550	2090	2418	2563	2739	2755
5577484	2876	2127	2469	2117	2680	2051	2175	2220	2862	1744	1427	2510	3179	2848	2547	2889	2364	2700
5565931	2461	2453	1868	1884	1881	1607	1768	2168	2686	3799	3210	3209	3369	2579	2076	2126	2476	2137
5564895	2332	3400	2088	1997	2074	2426	2418	2031	2284	2521	2631	3031	2600	2026	2424	2203	2618	2608
5567338	2105	1925	2076	2358	1474	1515	2837	2615	2179	5025	5487	5819	1605	1518	1084	1005	1849	1203
23687408	2334	3364	1616	1534	1568	1990	1915	1748	1866	3320	3198	3822	2846	2408	2291	2439	2364	2956
5567972	2408	2633	2231	2156	2469	2188	2016	2480	2749	2518	2272	2539	2585	2404	2142	2597	2436	2617
5579417	1119	1464	894	465	358	1398	494	509	620	2108	1284	2116	2270	23281	2033	1010	1139	861
110679098	2224	3403	1764	1744	1837	1906	1913	2135	1843	3104	2973	3048	3031	2620	2481	2219	2657	2500
5566219	1683	2233	1530	1690	1532	2007	1857	1590	1514	3085	3012	3740	3311	2571	2755	2980	2694	3585
5574976	2713	2708	2287	2131	2480	2254	2215	2374	2723	2341	2179	2690	3024	2519	2353	1915	2157	2232
5564749	1093	1135	1313	856	928	833	834	894	1097	4767	4823	4328	4464	2889	2585	3141	3929	3364
5571557	2279	3090	2185	1951	2464	1728	1957	2491	2753	1995	2092	2681	2897	2258	2652	2414	2631	2743
5576283	2828	2834	1813	2231	2383	2243	2027	2638	2501	2514	2461	3135	2473	2096	2199	2240	2199	2406
5578090	2777	2930	2389	2161	2663	2204	2108	2290	2648	2192	1846	2370	2506	2377	2467	2566	2096	2589
5578630	1913	2919	1783	1891	1478	1553	3356	1987	2808	4794	2973	2625	2254	2679	2099	1500	2356	2186
5573138	1741	2078	1733	1525	1547	1262	1695	1607	1863	3840	3585	3773	3704	3533	2619	1839	2249	2931
5578532	2438	2424	2306	2193	2374	1673	1737	2443	2810	3027	2736	3096	3068	2424	2000	1982	2359	2017
5570772	1707	2572	1970	1483	840	1625	1640	1745	1416	4610	4800	4986	2521	2293	1736	1937	2496	2626
5570558	2235	2205	2106	2035	2576	2054	1816	2251	2340	1895	2164	2534	2895	4817	2382	1982	2211	2435
5578007	2998	3207	2374	2043	2857	2066	1898	2257	2587	1755	1643	2443	2714	2296	2680	2309	2104	2660
5569279	2842	2048	2149	2705	3783	2371	2090	2424	2966	984	1270	1983	2939	2364	2581	2453	2117	2817
5564138	1949	3403	1509	1420	1027	1782	1783	1352	1225	3542	4173	4335	3081	2444	2474	2085	2071	3195
5564606	2465	3003	1901	2745	2257	2480	2494	2455	3035	2238	2062	2229	1839	1742	1790	2774	2741	2554
5573574	2375	3020	1954	1798	1735	2202	2044	1848	2106	3011	2703	3071	2510	2269	2302	2358	2329	3062
5580279	2450	2761	1676	1861	2179	1874	1927	2131	2563	2338	2372	2755	2851	2546	2448	2564	2551	2817
5580053	2325	2909	2004	1175	1499	1065	1363	1763	1820	4213	4439	4686	2653	2595	2011	1710	2162	2254
5579851	2867	2882	1799	2306	2458	2776	1862	2014	2472	1735	1688	2270	2967	2659	2417	2221	2049	3175
5565837	2413	2420	2140	2227	1756	2364	2244	2518	2559	2222	2123	2758	2863	2344	2051	2559	2235	2817
5573964	2470	2836	2070	2082	2061	1982	2667	2396	2641	3271	2703	2794	2279	2287	1814	1702	2332	2098
5573295	3061	3964	2714	1730	1880	1920	2343	2850	3087	2414	2404	2268	3258	2189	2580	1372	1082	1338
5568743	1739	2222	1797	1287	1287	1801	2016	1758	2305	3456	3472	3572	3160	2842	2122	2171	2700	2704
110675318	3464	3002	2397	2948	2902	2096	2459	2994	3140	1600	1933	2342	2003	2327	2009	1609	1952	1205
5579021	1910	3050	2151	1466	1689	1561	2416	2942	2453	4444	4014	3637	2384	2619	1544	1185	1751	1166
5573132	2316	2052	2004	2984	2315	2928	1843	1937	2183	2335	2273	2065	2735	4234	1944	1961	2174	2069
5573623	1732	1946	1523	1478	1314	1307	1725	1781	2017	4497	4708	4217	2981	2112	2232	2041	2596	2074
5568941	2109	1857	1962	2045	1693	1725	1984	1827	2058	3254	3063	3460	2857	2183	2054	2600	2469	3049
5580129	2481	2444	2383	2260	1890	1826	2073	2074	2000	3874	3791	4244	2084	1405	1356	1975	1828	2210
5564353	2273	2097	1507	2015	2747	1828	1604	2001	2178	3705	4127	3580	1747	1617	1820	2373	2348	2624
5565942	2622	2516	1671	1866	2170	1729	1882	2177	2154	2309	2537	3117	2926	2330	2743	2318	2397	2673
5568663	2469	3018	2022	2270	2201	2354	2092	2107	2205	2514	2272	2540	2541	2026	2168	2265	2177	2878
5571584	2835	2345	1766	1690	2045	1715	2048	2508	2833	3030	2831	2879	2913	2388	2134	2088	1946	2079
5568876	2098	3122	2030	1984	2018	1906	1999	1976	2103	2652	2502	3008	2579	2425	2317	2253	2368	2720
5569014	2321	3295	1990	1736	1977	2000	2184	1893	2228	2444	2544	3239	2645	2156	2383	2150	2156	2713
5564179	2234	3320	1754	1849	1866	2044	1989	1806	1983	2624	2433	2902	3050	2677	2324	2207	2292	2676
5572285	2019	2440	1978	2308	1989	1969	2154	2079	2382	2372	2348	2537	3107	2664	2586	1921	2173	2986
5566333	3190	2807	1974	3698	1779	2511	2870	2716	2750	2524	2863	2966	1566	1346	1052	1350	1640	2376
5564106	2720	2424	2231	2474	2714	2276	2046	2072	2572	1579	1694	2174	2618	2247	2360	2440	2201	3011
5578748	2623	2667	2272	2214	2581	2137	1951	2326	2805	2207	1904	2539	2715	2182	2287	2058	2157	2187
5568520	2465	2964	1912	2045	2268	2205	1891	2091	2329	1808	1733	2515	2578	2120	2523	2786	2538	3010
5571097	1908	2115	2095	2400	2732	2518	2085	2023	2783	1908	1439	1804	2945	1919	2436	2542	2181	3906
5579902	1950	2104	1841	1942	1785	1832	2047	2232	2921	2057	2089	2641	3309	2685	2433	2484	2695	2685
5577280	2149	2949	1728	1856	2079	1974	1898	1701	2050	2262	2573	2936	2667	2463	2373	2418	2403	3129
5571289	2473	2948	1951	2045	2073	1859	2021	2013	2210	1878	2030	2752	2765	2348	2434	2455	2229	3098
5570416	2578	2993	2321	2112	2021	1702	2199	2419	2393	3208	3047	3083	2092	2215	1755	1574	1804	2058
5567286	1684	1956	1867	1383	1385	1386	1838	2049	2182	4936	4314	4420	2392	2334	1467	1780	2370	1794
5565458	2337	2079	2091	1741	2879	1975	1671	1897	2630	1707	1561	2265	2504	2023	2936	2888	3083	3207
5577633	2698	2617	1675	2253	2293	2063	2072	2102	2204	2797	2846	3214	2274	1899	1964	2166	1973	2326
5573437	2031	2080	1789	1898	1713	1734	1837	1762	2059	3099	3438	3375	3846	2836	2141	1487	2141	2095
5580194	2462	2783	1823	2244	2186	1856	2149	2303	2753	2532	2755	2915	2616	2286	2093	1737	1685	2129
5573319	2275	2076	1773	1980	2023	1579	1771	2506	2516	2826	2850	2991	2561	2797	2166	2071	2205	2284
5568301	2412	2538	2157	1867	2804	1934	1715	2329	2753	1381	1648	2134	2607	2617	2872	2227	2279	2956
5577482	2079	2333	1788	2211	1897	2024	2010	1790	2420	2224	2678	3012	3027	2460	2054	2170	2409	2637
5579514	2089	2592	1729	2104	1971	2337	2047	1814	2077	2779	2608	2903	2519	2454	2207	2180	2230	2576
5568828	1887	2497	2179	1321	1389	1359	2202	2291	2334	4395	3693	4043	2538	2581	1558	1084	2440	1425
5567793	1957	2372	2113	1657	1381	1666	1925	2210	2306	4831	4229	4411	1921	1594	1192	1666	1885	1846
5577439	2458	2595	1886	1987	2599	1905	1907	2489	2312	2013	2116	2504	2959	2501	2266	2172	2235	2247
5570653	2223	2814	1932	1851	1876	2076	2216	2108	2604	2439	2178	2604	2715	2402	1991	2292	2381	2428
5577095	1952	2341	1917	1802	1478	1366	1658	1920	1768	4646	4333	4275	2253	1678	1748	1937	2066	1929
5575925	2804	2906	2169	2285	2452	1971	2028	2148	2395	2386	2058	2446	2261	1726	1853	2343	2242	2539
23687966	2763	2371	1694	2518	2402	2166	1915	2330	2107	2125	2103	2726	2178	1872	2019	2716	1959	2935
5569249	1813	2127	1252	1652	1642	1684	1659	1879	2056	3237	2832	3381	2816	2938	2596	2289	2196	2827
5569868	2598	2743	1947	1705	1947	1819	2078	2182	2268	2418	2480	3093	2334	1949	2254	2184	2180	2679
5566799	2800	3300	2517	2450	2963	2467	2472	2552	2885	1721	1848	2231	2564	2356	1901	1164	996	1632
5576764	2412	2739	2178	2132	2327	2506	2138	2288	2652	1479	1598	2352	2867	2169	2393	2121	2079	2356
5571107	2586	2568	1802	2160	2441	1973	1984	2324	2433	1617	1591	2264	2823	2165	2557	2457	2189	2812
5564177	2229	2693	1789	2201	2198	2432	1922	2131	2309	2064	2122	2631	2672	2122	1917	2438	1911	2928
5569422	2509	2559	1847	1893	2465	1703	1789	2059	2134	2005	2067	2495	2874	2516	2449	2330	2195	2807
23687671	1922	2532	1671	1837	2053	1933	1762	2111	2027	2653	2410	2839	3037	2532	2355	2420	2194	2365
5575208	2384	2589	1678	1797	1960	1599	1862	2094	2041	2404	2342	2852	3017	2306	2633	2122	2122	2823
5577655	2479	2564	1933	2020	2414	2084	1897	1853	1896	1665	1984	2492	2442	2368	2784	2406	2230	3004
5570616	2504	2220	1895	2440	2221	2067	1899	2068	2437	2609	1884	2352	2325	2395	2142	2314	1978	2710
5567168	2418	3493	1670	2062	1838	2406	2249	1883	1821	2229	2468	2974	2351	2117	2064	2018	1736	2649
5565635	1628	1651	1496	1636	1436	1979	1893	1951	2458	2146	1938	2274	4054	4193	2867	2535	2098	2201
5571583	2106	2357	1712	2071	1996	1978	1749	1882	2112	2733	2937	3347	2385	1971	2016	2246	2100	2707
5572119	2351	2452	2433	2760	2320	2560	2440	2222	2819	1945	1914	2192	2152	1668	1629	2221	1785	2490
5570205	2488	1906	2206	2086	1968	1819	1815	2222	2218	4231	4159	3274	1898	1357	1464	1913	1494	1767
5577094	2338	3374	1887	1757	2026	2050	2061	1903	2041	2535	2104	2239	2925	2552	2082	1940	2033	2436
5564539	2902	2311	1779	2110	2248	1878	1808	2252	2653	2180	1998	2341	2306	1846	1977	2633	2512	2509
5563554	2690	2655	2091	2088	2522	2049	1785	1965	2397	1676	1647	2230	2640	2103	2355	2385	2214	2748
5573115	2729	2974	1737	1958	2571	2099	1803	2200	2016	1847	2126	2702	2591	2164	2200	2113	1943	2449
5571172	2289	2381	1906	1640	2313	1697	1540	1763	2234	1982	1737	2290	3069	3125	2517	2194	2675	2740
5566973	2516	2481	2144	2093	2209	2307	2055	2074	2436	1653	1556	1945	2633	2322	2098	2393	2534	2615
5566156	2714	2839	2221	2171	2668	2345	2095	2115	2498	1415	1620	1883	2593	1701	2732	1918	2013	2503
5565721	2516	3188	2134	2006	1595	1731	2453	2248	2178	3021	3071	3058	2132	1735	1515	1586	1905	1956
110676505	2431	2293	1855	2494	2069	2295	2125	2369	2297	2956	2535	2878	2099	1515	1594	2154	1834	2171
5571397	2464	2697	2127	1943	2344	1894	2031	1973	2364	2020	2333	2476	2449	2007	2304	2029	2287	2205
5567259	2511	2850	2019	2041	2307	1680	1956	2230	2225	2147	2181	2704	2746	2149	2442	1647	2048	2055
5565839	3098	2027	1606	737	1594	446	1311	4662	4837	2631	2791	2756	3657	3260	1150	586	2207	580
5571275	3113	3262	2123	2663	1970	2144	2454	2359	2929	3485	2215	1586	3167	1792	1594	904	855	1228
23687871	2661	1960	1751	1653	2933	1624	1597	1984	2370	1734	1738	2547	2444	2017	2210	2403	3387	2825
5575841	1721	1954	1291	1467	1659	1167	1525	1788	1700	3867	4878	4701	2056	1787	1517	2054	1907	2732
5577286	2589	2483	1793	1935	2467	1639	1676	2396	2106	1949	1888	2502	2491	1966	2485	2293	2203	2904
5563966	2146	3202	2514	1871	1710	2026	2294	2298	2719	2507	3382	2150	2175	1555	1698	1654	2047	1771
5566442	2317	2232	1764	1875	1768	1744	1802	2128	2431	1945	1929	2348	2611	2114	2488	2617	2600	2969
5576734	2142	3044	1591	2077	1925	2386	1998	2063	1933	2569	1991	2172	2282	2627	2158	1832	1925	2937
5574178	2430	3249	1766	1898	1897	1704	1820	1568	2047	2970	2272	2803	2864	2435	2138	1699	1803	2226
5564924	2636	3457	2451	1861	2480	2328	2018	1928	2379	1820	1575	2122	2068	1775	2233	1860	2358	2208
5574388	2263	3060	1908	1995	2033	2062	2361	1726	1942	2534	2231	2969	2190	1819	1863	1977	2004	2554
5570333	2133	2636	1951	2003	1966	2130	1983	1898	2024	2235	2204	2702	2327	2135	2051	2289	2000	2793
5566303	1423	1473	1239	1237	1148	1132	1676	1585	1564	3811	4088	4735	1764	2130	2275	2734	2843	2581
5567245	2330	2300	1568	1648	1995	1627	1759	2138	2190	2253	2395	2717	3186	2586	2354	1992	1933	2440
5578306	2722	1891	3103	2855	3200	1627	2621	4516	4244	2835	1771	1968	1106	1135	1053	934	1183	635
5564097	2360	2050	1832	2382	1634	1634	2032	2179	1670	3602	3008	3320	2318	2020	2028	1675	1904	1729
5570670	2170	2573	2378	1608	1327	1547	2256	2167	2147	4147	3581	3765	1595	1538	1146	1329	2321	1757
5569635	1659	2277	2832	4144	2411	2518	2565	2384	3421	2080	1759	1872	2358	1876	1657	1385	718	1398
5564645	2226	2616	1594	2269	2185	2314	1864	2076	2171	2055	1883	2368	2490	1950	2177	2214	1888	2931
5569782	2387	3052	1926	1977	2220	2103	2085	2088	2253	1996	2096	2443	2463	2098	1973	1872	1810	2396
5570105	2214	2226	1588	1786	1835	1678	1695	2031	1855	2782	2809	4231	2367	1837	1955	2097	2036	2210
5568139	2048	2393	1691	1982	1424	1767	1956	2033	2008	3307	3256	3400	2330	1664	1735	1943	1997	2276
5565279	1886	2695	1778	1614	1604	1820	1842	1689	1954	4797	2489	3649	2160	1733	1467	1680	2209	2135
5574458	2121	4150	2226	2181	2101	1876	2074	2170	2254	2950	2553	2473	2412	2603	2027	896	1138	995
5568099	2165	2357	1395	1642	1800	2032	1921	1676	2086	2209	2379	2849	2593	2297	2149	2430	2235	2945
5571429	1946	2061	1874	1252	1439	1422	1775	2207	2074	5265	4598	4695	1822	1471	1160	1035	1799	1189
23687573	2194	2318	1438	1237	1509	1645	1494	1592	2277	2566	3027	2620	2992	2717	2044	2293	3167	1945
5580040	1975	3108	1481	1514	1597	1541	2544	2031	2209	4751	2763	2598	2044	2181	1728	1144	2319	1482
5567515	2361	2862	1936	2455	2335	1874	2235	2086	2600	1996	2302	2210	2466	1518	1914	1845	2020	1966
5576518	1922	1866	2061	2113	2153	1971	2814	2388	2981	2025	1962	2053	2823	1555	1669	1939	1797	2851
5568133	2248	4295	1584	1804	1231	1559	1946	1946	2412	2159	2036	2706	2137	2781	1274	1601	3315	1907
5567734	2848	2433	1918	2470	2845	2468	2398	2337	2510	1358	1282	1853	2278	1516	1925	2152	1983	2347
5564161	2183	2635	1963	1786	2019	2089	1805	1797	2150	2262	2099	2442	2521	2269	2330	2026	2174	2354
5563937	1459	2201	1293	1374	1528	1578	2105	1797	2071	3358	2884	2971	4298	3499	2557	964	1268	1645
5573441	2291	2411	1697	2018	2088	1831	1798	2009	1996	2587	2339	2777	2605	1995	2067	2004	1928	2399
5565050	2088	2234	1838	2276	2219	1898	1967	2164	2344	2276	2007	2356	2303	1895	2017	2322	2124	2498
5570784	2304	3792	2360	2355	1810	1977	2573	1994	2900	2940	3285	2938	1803	828	1359	925	1304	1295
5580330	2376	1989	2060	2648	2476	2274	2017	2134	2628	1994	1768	2061	1962	1931	1848	2081	2228	2266
5573249	2055	2709	1704	1770	1879	1795	1869	2268	2204	2778	2118	2474	2334	1983	1924	2169	2481	2208
5564303	2203	2405	1582	1732	1995	1815	1867	1921	1899	2441	2223	2833	2514	2199	2322	2078	2104	2585
5564792	2383	2133	2498	2150	2365	2507	2579	2325	2800	1224	1440	2086	2512	1778	2261	1615	1910	2136
5576914	2641	4000	2593	1758	2450	2323	2104	1959	2222	1583	1354	1931	2176	1723	2223	1517	2352	1776
5564053	2494	3432	2700	1380	1664	1554	2940	2526	2844	2533	2280	3031	1805	1441	1238	1404	1905	1505
5568867	2372	2640	1873	1717	1965	1861	1899	1827	2108	1879	1979	2573	2442	1953	2082	2469	2186	2823
5578019	2256	2767	1696	1878	2120	1877	1893	1922	1914	1797	2019	2348	2811	1992	2478	2272	2000	2582
5568326	2365	2600	1748	1727	2252	1726	1648	2056	2132	2019	1802	2653	2631	1900	2362	2502	2132	2290
5566142	1880	2189	1469	1845	1867	1821	1863	1561	1810	2390	2414	3152	2590	2269	1942	2024	2107	3295
5576054	2426	2007	1719	1816	1793	1773	1733	1717	2101	2481	2411	2604	2451	2357	2071	2450	2388	2168
5568089	2449	2093	2040	2096	2418	2052	2142	2382	2856	1642	1666	2074	2410	2143	2029	1877	1956	2130
5576852	2595	2126	2021	2095	2310	1992	1943	2210	2443	2031	1922	2292	2167	1899	1983	2196	2028	2201
5570806	2515	2712	2118	2348	2774	2211	2070	2024	2451	1223	1030	1692	2232	1736	2204	2357	1985	2766
5576770	2806	2479	1749	1924	2231	1652	1684	2286	2020	1886	2004	2512	2192	2019	2337	2272	1860	2525
5567222	2158	2740	1823	1764	2047	1898	1847	1723	2027	2142	2186	2595	2473	1686	2256	2313	2367	2377
5577499	2340	2405	2117	2063	2489	2080	2094	2264	2565	2080	2102	2369	1996	1919	1815	1670	2102	1931
5576012	2221	2657	1894	1781	1958	1821	1790	1787	2052	2027	2040	2409	2443	2043	1990	2222	2147	3044
5567322	1864	2481	1344	1990	1708	2026	2030	1630	2702	1929	2943	2757	1552	1255	2362	2002	2833	2846
5565652	2024	2512	1760	1646	1557	2046	1510	1413	1746	2545	2239	2556	3164	2798	2081	1772	2099	2770
5568076	2006	2054	1689	1922	1733	1614	1529	1521	2241	2732	2608	2953	2760	2378	1950	2017	2315	2171
5569753	1948	1730	1273	1226	1676	1244	1367	1519	1415	1806	2076	2333	3185	3369	2668	2207	2357	4775
5579924	2216	2198	1456	1661	2077	2571	1275	1628	2085	1918	1837	2329	3272	2584	2364	1951	1989	2729
5571582	1827	1907	1178	1810	1483	1931	1571	1703	1702	2530	2082	2271	3084	2895	2451	2186	2005	3475
5578622	927	1085	1122	1191	1083	1557	1103	642	885	2068	1857	1911	5741	2671	2606	2655	3201	5780
5572347	2020	2800	1989	1914	1741	2041	2031	1669	2092	2179	2213	2516	2284	2062	1823	1990	2002	2620
5573903	1592	1430	1574	1764	1398	1019	1434	2702	1699	5356	7952	5472	421	409	273	1157	1339	983
5577014	2452	2683	1947	2025	2332	2105	1910	2170	2241	1527	1690	2056	2190	1825	2087	2286	1929	2486
5578608	2469	2673	2062	1756	2469	1844	1798	1954	2274	1677	1708	2279	2384	1898	2170	2077	2255	2151
5574583	1570	2510	1341	1484	1544	1929	1872	1653	2120	2347	2398	2579	2837	2185	1943	2382	2363	2819
23687882	1967	2686	1406	1496	1444	1621	1723	1700	1742	2616	2437	2929	2486	2247	2189	2162	2124	2879
5574048	2409	2320	1895	2047	2552	1744	1693	1913	2213	1421	1602	2199	2559	2014	2309	2227	2142	2588
5576440	2361	3230	2113	2071	1843	1949	1942	2294	2775	2423	2042	1803	2543	2518	1731	1292	1268	1647
5571461	2403	2673	1827	1965	2340	2134	1914	2140	2309	1481	1617	2053	2466	2044	1930	1984	2073	2442
5574245	2155	2845	1773	1647	1813	1816	1819	1717	1935	2324	2296	2594	2460	1946	2037	2157	2180	2255
5570922	1953	2347	883	2314	1618	1762	1727	2806	2254	4110	3006	2773	1674	1272	1375	2222	1830	1813
5565777	2376	2041	1899	2136	2462	1834	1877	1933	2388	1485	1603	2195	2422	1982	2098	2351	2121	2516
5570031	2263	2478	1905	2001	2440	1928	1894	2015	2299	1454	1661	2174	2424	2005	2337	2098	1958	2371
5563940	2473	2532	2262	1865	2464	1847	1710	2305	2597	1076	1218	1831	1916	2291	2293	2279	2028	2706
5578562	1608	2308	1339	1417	1248	1326	1365	1569	1649	4250	3594	3778	2236	2049	1816	1727	2302	2104
5567847	2175	2213	1644	1851	1921	1910	1574	1753	1907	2229	2291	2697	2438	1801	2372	2396	1963	2503
5568668	2611	2966	2151	2305	2302	2427	2128	2283	2309	1537	1745	1886	1718	1460	2012	1642	1703	2385
5574790	2105	2338	1673	1786	1946	1655	1756	2009	2071	1995	1922	2392	2431	2292	2310	2160	2031	2643
5576530	2890	3360	2232	2062	2523	1994	2171	2272	1989	1589	1626	1792	1431	1340	1874	2156	2139	2073
5569187	2226	2186	1794	2050	2446	1824	1800	2034	2222	1723	1843	2474	2421	1986	2091	2012	2089	2291
5565077	1982	1898	2065	1811	1901	1639	1660	2118	2344	1857	1915	2390	2531	1987	2037	2712	2475	2187
23687919	2033	2145	1631	1918	2010	1650	1814	1748	1812	2113	2265	2643	2603	2568	2147	1941	2027	2428
5567290	2335	2762	1901	1781	1890	1908	1716	2269	2156	1986	1929	2307	2209	2155	1917	1928	2247	2096
5568002	2145	3195	1346	1275	1111	1712	1864	1455	1348	3977	3493	3838	1867	1360	1730	1634	2118	1974
5567421	2479	2245	2042	2222	2635	2013	2023	2033	2256	1583	1450	1969	1805	1570	2108	2482	2064	2461
5571755	1672	1797	1951	1980	1749	1680	1657	1944	1821	3624	3197	3045	2105	1802	1486	1807	1968	2151
5570245	2488	2547	1974	2105	2489	2007	1882	1998	2279	1491	1605	2319	2108	1751	2121	2145	1808	2316
5577284	2586	3067	1995	2029	1922	2173	2361	2233	2412	1770	1732	1932	2312	1567	1755	1753	1782	2017
5564871	2262	2469	1670	1800	2060	2136	1802	1697	1897	1761	1864	2240	2716	2092	2109	2153	1907	2730
110676279	1980	1786	1835	1900	1566	1805	1726	1342	1512	2917	2426	2701	2607	2971	1925	2048	2206	2086
5564469	2041	1675	1713	765	1342	1236	1751	1456	2056	3300	3608	3420	3220	2548	2279	1367	1866	1650
5574074	2054	2229	1703	2031	2177	1480	1795	1739	2021	2312	2108	2507	1934	2192	2241	2239	2139	2343
5575181	2556	2393	1900	1967	2348	1799	1776	2064	1940	1487	1535	1700	2397	2219	2022	2416	2331	2383
5565195	1710	1827	1268	1004	1120	1137	1530	1427	1623	2514	2766	2837	4649	2743	2320	1877	2321	2527
110677773	1688	3330	1685	2652	2131	2205	2009	1675	1533	2508	3551	3117	1849	1420	1089	1531	1524	1687
5578794	2321	2489	2140	1969	2430	2258	1910	1840	2401	1492	1527	1709	2179	1811	1958	2121	2193	2372
23687802	2460	2240	1664	1832	2028	1566	1671	2150	2298	1327	1290	1963	2694	2180	2688	2346	2122	2572
5571943	2516	2529	1987	2096	2779	1689	1773	2169	2534	1365	1313	1810	2088	1800	2203	2072	2067	2256
5565237	1751	2702	1560	1402	1443	1441	1657	1728	1949	2233	2140	2271	2985	3663	2418	1608	1824	2262
5565730	2247	2227	1757	1990	2546	1852	1972	1999	2421	1504	1629	1985	2425	1968	2185	1947	1872	2472
5573060	2153	2353	2027	2234	2275	2266	1834	1742	2311	1686	1677	2023	2045	1756	1882	2009	2138	2586
5578234	1915	2545	1860	1598	1539	2004	1799	1560	1878	2290	2155	2342	2819	2432	2060	1740	2178	2261
5576570	2117	2403	1607	1817	1706	2057	1745	1577	1787	2409	2695	2771	2231	1987	1896	1955	2130	2080
5570276	2267	1999	1757	1993	2283	1512	1801	2114	2430	1944	1890	2400	2436	2000	1900	2010	2169	2040
5566167	1952	2832	1312	1353	1365	1462	1614	1497	1580	2621	2768	3058	2952	1926	2195	1695	2208	2541
5571202	2401	1829	1587	1819	2054	1612	1500	2056	2082	1989	1831	2232	2542	2152	1980	2431	2233	2600
5578620	2150	2063	1704	1445	1933	1705	1736	1854	2090	1891	1907	2299	2781	2207	2405	2159	2325	2256
5573395	2027	2312	1780	1467	1808	1610	1801	1903	2184	2109	2029	2338	2952	2328	2094	1787	2371	1929
5567979	2003	2318	1555	1607	1680	1561	1790	1773	1885	2630	2657	2818	2156	1773	1859	2204	2092	2460
5574387	2245	2763	1840	1749	2394	1940	2084	1768	2150	1490	1353	1917	2289	1957	2421	1987	2088	2378
5570773	2055	2566	1795	1557	1701	1686	1724	1673	1801	2114	2122	2891	2699	2005	2132	2068	2031	2133
5578928	2312	1992	1755	2006	2197	1977	1386	1717	1977	1456	1628	2036	2421	1911	2258	2701	2114	2871
5579023	2218	2816	1897	1671	1936	1898	1878	1726	2156	1530	1406	2035	2669	2174	2416	1931	2314	2016
5568854	2687	3247	1774	1873	2477	2115	2164	1827	2226	1432	1530	1975	2123	1622	1727	1869	1836	2168
5576312	2198	1755	1779	1527	1249	1703	2458	1635	2447	3056	2389	3034	1455	1005	1346	2437	2321	2858
5567942	2126	2021	1657	2124	2898	1988	1618	1753	1285	1656	1512	1711	2459	2313	2145	2526	2438	2410
5566316	1788	2615	1600	1564	1498	2160	1733	1644	1849	2370	2260	2795	1905	1550	2101	2422	1922	2855
5568150	2132	1954	1809	1973	2157	1811	2020	2053	2301	1661	1722	1803	2296	2418	1956	2248	2155	2127
5568927	2350	2411	1741	1926	2553	1842	1591	2026	1839	1553	1675	2181	2158	1620	2145	2253	1972	2729
5570735	1942	2352	1958	1894	1881	1634	1989	2042	2271	2904	2852	2468	2028	1825	1646	1462	1870	1530
5571227	1854	1723	1554	1538	1328	1814	2125	1979	2452	1741	2031	2274	2970	2384	1962	1979	2333	2468
110678918	2389	2305	1728	2216	2529	2129	1975	2114	2232	1373	1501	1954	2304	1854	1998	1971	1614	2287
5575710	2163	1965	2221	1923	2404	1805	2043	1988	2626	1218	1130	1796	2794	2298	2144	1810	2078	2055
5578257	2869	2508	1739	2307	2714	1758	1821	2172	2371	1397	1349	2183	1819	1732	1878	1736	1887	2218
5570780	1538	3057	1434	1318	1466	2003	1625	1083	1387	2722	2706	2768	2362	2100	2016	2067	2139	2611
5579903	1171	1661	1015	856	769	664	1139	862	1334	4872	5312	4884	2252	1810	1400	1875	2500	2018
5566322	1569	1394	1575	1683	1954	1345	1861	2576	3153	1789	1693	2207	2364	1894	2338	1898	2280	2789
5574383	1977	2159	1661	2047	1986	1967	1913	1668	2211	1859	2027	2388	2317	2091	1825	1819	1835	2524
5572836	2321	2695	1672	1443	1895	1859	1793	1932	2536	2023	1811	2004	2338	2821	1795	1568	1981	1736
5579867	2482	2572	1700	1725	2513	1671	1704	2103	2221	1403	1417	2058	2271	1837	2153	1875	2056	2451
5576541	2225	2378	1608	1645	2514	1501	1548	1731	2164	1681	1770	2224	2656	2040	1990	2063	1828	2568
5577203	2430	2381	1714	1835	2262	1656	1911	2314	2033	1941	1816	2231	2044	1892	1815	1820	1818	2195
5566457	1378	2803	1173	1005	935	782	1538	1410	1261	2737	2362	1759	5810	5038	3806	339	791	1164
5568072	2211	2060	1640	1693	1705	1938	1850	1889	2054	2006	1881	2194	3553	1220	1523	1758	1482	3430
5566551	2246	2267	1848	1844	1730	1775	2055	1878	2465	2472	2016	2380	2015	2332	1734	1439	2102	1484
5569281	1816	1872	1664	1525	1752	1343	1620	1443	1865	2834	2911	2957	2786	1936	1775	1727	2032	2148
5566214	2183	2921	1719	1298	1720	1564	1909	1851	2002	2137	2074	2573	2172	1787	2061	1821	2382	1809
5572708	2293	2165	1551	2035	2228	1861	1877	2056	1798	1955	2038	2622	2045	1612	1946	2107	1725	2068
5568570	2344	2997	1641	1548	1742	1827	1642	1629	1753	1737	1811	2091	2299	1786	2072	2342	2170	2543
5568719	2685	2807	2452	2129	3244	1838	2177	2694	2835	1074	971	1523	1623	1603	1760	1471	1436	1617
5570786	2002	2085	1952	1875	1994	1718	1735	1867	2020	1942	2127	2370	2532	2047	1926	1754	2104	1869
5578082	2197	2178	2145	1300	1524	1285	1909	2197	2026	3514	3677	3881	1721	1655	1031	988	1652	1029
110675667	2028	2362	2019	1835	2000	1766	1895	2128	2297	2025	1964	2196	2258	2055	1747	1674	1918	1732
5577816	2569	2177	2176	2466	3144	2242	1822	2064	2267	945	1021	1375	1956	1617	2096	2095	1791	2058
5563960	1933	3155	1717	1472	1514	1796	1940	1743	2117	2133	2024	2334	2166	2068	1761	1789	2329	1879
5564549	1937	1831	1284	1259	2050	2092	1151	1643	1694	1626	1889	1814	3461	2366	2535	2145	2150	2934
5579032	2002	2682	1149	1565	1466	2045	1682	1597	1876	1903	2188	2375	2563	2371	1977	1947	2130	2322
5569338	2069	2253	1885	2048	2083	1748	1858	2358	2447	1946	2113	2253	2360	2301	1902	1275	1397	1520
5575655	1960	2949	1537	2008	1573	1765	1843	1601	1695	2520	2669	2981	2014	1827	1435	1531	1449	2438
5579855	2268	2739	1781	1995	2210	2038	1990	1901	2311	1736	1671	1985	1914	1628	1949	1730	1809	2097
5567375	2249	2144	1750	1831	2144	1496	1505	2045	2149	1735	1708	2178	2235	1901	2187	2045	1993	2439
5570331	1946	1739	1576	1186	776	824	1732	1105	1349	5041	6519	5479	1375	857	724	1086	1729	686
5572662	2132	2566	1757	1838	1967	1880	1687	1816	1951	1750	1702	1984	2152	1774	1904	2334	1961	2572
5569161	1996	2686	1474	1437	2052	1607	1571	1682	1791	1657	1671	2129	2319	1800	2525	2136	2347	2723
5570388	1441	1692	1236	1903	1380	1215	1444	1360	1006	3926	4120	5263	1851	1292	1275	1630	1674	1875
5578267	1863	1992	1934	2348	2129	2040	2046	2146	2252	2267	2007	2045	1881	1773	1548	1743	1629	1887
5576348	2131	1969	1806	1758	2387	2014	1699	1924	2454	1309	1202	1737	2830	2175	2008	1890	2160	2071
5570433	1900	1952	1809	2128	2040	2066	2014	1973	2286	1787	1629	2036	2161	2032	1839	1824	1677	2342
5566292	2552	2035	2253	2417	2932	2064	1640	1993	2408	989	1013	1540	1830	1503	1693	2166	1956	2472
5571419	2125	1992	1725	1871	2270	1853	1731	1826	2086	1629	1647	2078	2412	1963	2029	1957	1924	2337
5573885	2121	2274	1966	1910	2070	2029	1662	1774	2139	1814	1605	1823	1751	1941	2021	2038	2041	2458
5564019	1771	1872	1696	1830	1723	1962	1815	2245	2240	2041	2016	2307	2735	2512	1915	1367	1645	1718
5573821	1555	1598	1595	1603	1564	1707	1731	1504	1911	1703	2007	2316	3252	2873	2138	2048	2113	2167
5566793	1913	2654	1565	1388	1644	1581	1693	1616	2224	1906	1775	2495	2302	2202	2274	1767	2233	2151
5572478	2090	2445	1839	1770	1735	1822	2156	1979	2118	2711	2274	2280	1954	1595	1584	1442	1902	1658
5572265	1850	2463	1650	1647	1747	1833	1984	1646	1974	1978	1831	2207	2488	2169	1940	1743	2176	1982
5569074	1724	2046	1828	1555	1334	1482	1759	1945	2051	3719	3118	3358	1891	1651	1248	1265	1875	1454
5571204	2319	2109	1631	1851	2302	1573	1536	1855	2192	1733	1736	2126	2270	1990	1979	1937	1875	2288
5568599	2544	2078	1618	2132	2313	1940	1757	2147	2160	1405	1370	1946	2007	1801	1846	1944	1764	2505
5580157	1970	1754	1958	2091	2468	1953	1791	2060	2408	1492	1535	2018	2289	1936	1836	1899	1872	1931
5575329	1906	2015	1551	1720	1547	1640	1444	1688	1911	1551	1597	1789	1759	5838	1605	1323	2217	2158
5570869	1795	2193	1327	1423	1622	1553	1676	1459	1824	2252	2227	2549	2376	1871	2104	2091	2045	2868
5569740	2385	3349	1542	1860	1781	1865	1697	1782	1767	2209	2008	2813	2045	1920	1530	1500	1473	1722
5569799	2243	2132	1921	1860	2348	1886	1586	2009	2382	1323	1503	1659	2101	1753	1676	2344	2124	2389
5568484	2034	2054	1122	1633	1601	1427	1474	1795	1593	2737	2724	4045	2057	1603	1795	1776	1578	2172
5563930	1310	2167	869	1840	1314	1501	1168	985	1218	3090	4695	4989	1482	1587	1172	1654	1252	2917
5573755	2318	2301	1747	1682	2018	1608	1577	2026	2135	1566	1688	2293	2064	1891	2008	1982	2082	2153
5578654	1655	1883	1542	1989	1626	1781	1980	1886	2059	2066	2106	2812	2538	2182	2175	1357	1431	2064
5576555	2026	1903	1497	1638	1813	1468	1528	1663	2049	2470	2211	2372	2431	1624	1717	2081	2513	2122
5567111	1375	1520	1072	1354	1224	1435	1592	1365	1526	2245	2290	2261	3231	2181	2246	2468	2393	3345
5571135	3417	3008	2664	1912	2706	1157	1633	2574	2115	1299	840	1776	1568	1399	1622	1890	1622	1908
5579901	2065	2794	1475	1565	2151	1894	1716	2256	2146	2250	2059	2221	1774	1496	1466	1888	2073	1803
5578151	2208	2174	1926	1622	2030	1555	1788	1927	2288	1640	1829	1948	2275	1964	2078	1870	2081	1887
5577147	2423	2655	1699	2036	1750	2071	1991	1627	1781	2853	2176	2492	1568	1333	1354	1703	1716	1860
5577765	2511	2613	2410	2599	2069	1998	2501	2975	3582	2334	1379	1604	1003	475	964	1380	1453	1225
5575683	2091	2370	1536	2112	1861	1964	1968	1779	2220	2043	1634	1981	1921	1688	1737	1980	2116	2060
5569002	399	724	510	400	218	512	431	408	404	7864	6827	10695	1134	879	848	883	945	978
5571296	2233	2372	1701	1763	2208	1559	1621	1992	2122	1584	1750	2205	2344	1854	2026	1821	1693	2188
5565605	2227	2239	1935	1481	1650	1344	1860	1824	2192	1719	1713	2148	2901	2245	2138	1583	1949	1858
5575142	1518	3384	1204	1203	983	1165	1870	1155	1388	3564	2717	4593	1756	1298	1208	1212	1967	2815
5567819	2460	2716	1951	1906	2636	2069	1867	2052	2599	1189	1108	1659	1677	1522	1658	2059	1896	1959
5564923	2078	2606	1582	1637	1577	1676	1627	1576	2002	2232	2403	2730	2173	1886	1700	1745	1800	1934
5573460	1774	2144	1413	1576	1462	1563	1613	1551	1554	2967	3130	3313	1928	1561	1492	1989	1805	2108
5570275	2431	2461	1636	1985	2387	1832	1661	2094	2178	1637	1619	2052	2233	2107	1888	1404	1373	1957
5568500	2166	1894	1722	1886	2499	1892	1654	1890	2176	1240	1457	2549	2085	1727	1931	2082	1708	2373
5565804	1949	2271	1538	1644	1350	1568	1565	1803	2136	4289	3056	2841	1424	1036	1180	1788	2012	1480
5565891	2088	2418	1981	1772	2131	1838	1742	1821	2238	1422	1272	1866	2805	2246	1982	1623	1740	1884
5572963	1189	1722	1508	1110	629	972	1093	1405	1245	4328	4290	3103	2120	2168	1527	1830	2650	1953
23687633	1940	1674	1717	1577	1981	1526	1459	1725	2101	1487	1620	1966	2748	2332	2277	2168	2166	2377
5568044	1891	1885	1610	1813	1100	1260	1918	1679	2345	4438	2647	2577	1638	1980	1470	1462	1708	1418
5569887	1842	2901	1550	1510	1587	1725	1635	1366	1546	2580	2466	2903	1896	1694	1693	1708	1754	2463
5568874	2031	2010	1677	1740	2163	1917	1743	1897	2202	1321	1557	1781	2387	1926	1906	1988	1861	2632
5574293	2157	2448	2016	1705	2528	1649	1805	2273	2238	1233	1042	1552	2178	1806	2167	1862	1888	2187
5574374	2260	2427	1469	2121	2230	2025	1721	1864	1922	1618	1551	2013	1949	1684	1861	2016	1691	2284
5578443	1585	2769	1345	1217	1308	1580	1483	1153	1481	3383	2680	2678	2399	1666	1641	2043	1892	2384
110677060	432	425	442	533	424	413	318	754	495	8653	10839	10079	113	47	86	217	246	143
5566116	2132	2465	1714	1962	1832	1908	1883	2145	2130	2241	1801	2066	1811	1320	1443	1812	1886	2087
5565734	2238	2124	1764	1706	1752	1182	1670	1931	1822	2025	2212	2253	2100	1388	1668	2050	2208	2473
5577649	1107	2156	847	865	819	1035	1072	898	923	2432	2393	2971	3049	2483	2895	2888	2543	3148
5572230	1887	1906	1420	1814	2041	1562	1398	2083	1960	1983	1873	2482	2149	1817	1709	2159	1983	2280
5571946	2289	1986	1348	2436	2024	2291	1778	2142	1994	1502	1543	2137	2077	1818	1691	1807	1498	2121
5566678	2118	2630	1506	1651	1899	1792	1654	1697	1888	1790	1848	2221	2017	1666	1840	1950	1998	2296
5575504	1943	1866	1594	1818	1517	1266	1529	1916	1599	2417	3044	3214	2555	2163	1697	1204	1513	1594
110679587	2191	1617	1647	2020	1502	1805	1976	1917	1714	2877	2958	3055	1598	1318	1215	1757	1319	1936
5565353	2065	2693	1883	1428	1715	1675	1842	1785	2144	1722	1600	2045	2415	1915	1890	1628	2176	1781
23687965	2499	2247	1930	1999	2407	2595	2130	1616	1805	1423	1103	1677	1702	1599	2003	1633	1653	2357
5565048	1746	2703	1572	1618	1337	1525	1750	1520	1708	2648	2525	3019	1981	1602	1468	1741	1813	2099
5565148	2147	2434	1949	1799	2020	2004	1918	1873	2196	1840	1759	1959	1644	1750	1712	1480	1773	2111
5564099	2103	2360	2021	2080	2006	1663	1710	1762	1819	1645	1574	1788	2957	2817	2021	1248	1133	1659
5570792	1908	2717	1639	1297	1573	1714	1887	1692	1969	1620	1420	2014	2400	1877	2108	1922	2162	2447
5566459	1777	1290	1437	1965	1464	2104	1738	1422	1267	2287	3166	2970	1387	1067	1736	2801	1836	2643
5576390	1861	1948	1277	1645	1309	1633	1743	1816	1463	3056	3283	3361	1742	1414	1311	1770	1470	2227
5576572	1736	2166	1361	1257	1468	1670	1558	1543	1910	2373	2145	2375	3232	2367	2045	1488	1642	1989
5567126	1843	2198	1336	1327	1564	1487	1678	2141	2148	2483	2643	2895	2106	1742	1700	1542	1555	1823
5571900	1837	2803	1546	1415	1524	1942	1666	1452	1589	2013	1973	2363	2088	1860	1804	2092	1864	2315
5572851	2085	2088	1946	1962	2031	1863	1775	1728	2249	1319	1496	1758	1819	1493	1996	2127	2050	2326
5576349	2119	1739	1728	1658	2076	1515	1586	1913	2773	1834	1698	2039	2210	1857	1677	1815	2112	1761
5567315	2404	1954	1867	2200	2513	1734	1786	2221	2243	1413	1460	1878	1842	1419	1699	1808	1577	2084
5579310	1820	2280	1501	1833	1917	1677	1731	1832	1990	1544	1610	2098	2455	2011	2279	1753	1681	2087
5564550	2098	2025	1618	1715	2099	1729	1653	1779	1921	1573	1566	2036	2096	1796	2089	1973	1981	2345
5565718	1816	2850	1588	1482	1600	1761	1613	1449	1775	2097	1811	2349	2182	1827	1748	1850	1999	2262
5571904	2036	2464	1575	1540	1999	1907	1702	1844	2345	1351	1376	1862	2281	1943	1956	1872	1946	2051
110673989	1883	1605	1380	1671	1205	1498	1783	1417	2178	2018	1831	1932	2503	1647	2078	2554	2244	2620
5565097	1962	2390	1428	1791	1635	1468	1731	1955	1815	2542	2391	2583	2065	1837	1662	1660	1529	1595
5577048	2415	2178	2067	1878	2720	1569	1421	1854	2131	995	981	1400	1588	1572	2035	2339	2080	2810
5578734	2037	2410	1974	1991	1985	2034	1853	1847	2650	1218	1465	1565	2050	1714	1720	1813	1929	1747
5569470	1596	1967	1438	1461	1209	1554	1496	1602	1259	2508	2556	3087	2345	1831	1833	1795	2240	2217
5576345	2189	1858	2013	2180	2305	2089	1751	1925	2449	1280	1289	1825	1970	1453	1600	1934	1646	2229
5572627	2149	2271	1731	1850	1981	1717	1614	1819	2213	1989	1505	2002	1896	2018	1795	1569	1960	1904
5565253	2065	2158	1613	1844	1810	1833	1854	1850	2296	1582	1665	2068	2468	1994	1907	1656	1443	1840
5576242	2294	2084	1587	1894	2347	1672	1748	1827	2104	1541	1759	2467	1941	1763	1936	1565	1487	1871
5579200	1953	2307	1617	1671	2195	2082	1618	1587	1878	1297	1449	1763	2082	1549	1997	2252	1943	2618
5572335	2134	1877	1609	1891	2097	1920	1732	1768	1899	1278	1316	1959	2553	1996	2162	1927	1484	2252
5568996	1742	2878	1320	1337	1732	1979	1626	1164	1465	2266	2103	2461	1916	1372	1814	2177	1934	2552
5576042	1762	2976	1704	1436	1477	1954	1766	1266	1593	2501	2295	2180	1788	1528	1542	1853	1930	2268
5565121	1820	1776	1430	2150	1905	1871	1606	1829	2146	1790	1773	2036	2280	1966	1871	1755	1711	2103
5576594	1717	2283	1454	1508	1462	1587	1699	1430	1629	2090	2248	2659	2266	1780	1967	2001	1777	2217
5571120	2004	2351	1265	2120	1770	2031	1788	1657	1923	1857	1915	2226	2042	1681	1439	1832	1548	2325
5573818	1590	2061	1248	1845	1463	1675	1563	1390	1780	2356	2074	2126	2471	2000	2135	1865	1715	2392
5567473	2012	2897	1589	1345	1434	1060	1656	1853	1647	1912	1747	2511	2108	3072	1762	1093	1750	2244
5572432	1835	1460	1790	1865	2283	2013	1589	1712	2070	1287	1360	1707	2620	2230	1917	1824	1655	2472
5567495	1754	2611	1572	1464	1389	1451	1637	1492	1930	2054	1851	2167	2415	2228	1989	1600	2155	1914
5580128	2080	2014	1882	1827	2214	1918	1881	1843	2119	1205	1264	1761	1959	1729	2053	1891	1873	2144
5570837	2315	2656	1910	1550	2385	1554	1694	1944	2077	1361	1389	1941	2025	1658	2046	1563	1648	1870
5577184	1753	1842	1411	1381	1408	1467	1499	1689	1564	3383	3235	3311	1468	1251	1311	1601	1403	2550
5580311	1907	2104	1646	1721	1193	1673	1254	1413	1406	2116	2326	2560	2063	1824	1940	1978	1774	2595
5565834	1211	2110	1704	1221	1178	1499	1490	1659	1375	2078	2061	2825	3110	2474	2149	1475	2065	1783
5572647	1951	2408	1797	1663	1357	1530	1863	1577	1629	2574	2295	2542	2050	1733	1653	1359	1598	1861
5569487	1195	1618	1103	1227	1141	1331	1404	1073	1375	3789	3648	3797	1761	1479	1396	1981	1748	2367
110675150	1588	2210	1877	777	831	2589	1363	1841	2735	2387	2326	2549	2275	1385	1736	1982	1060	1921
110674749	1960	2145	1599	1531	1956	1548	1448	1610	1896	1571	1517	1837	2334	2123	1879	2093	2001	2357
5575085	1743	2014	1627	1966	1613	1465	1509	1774	2069	2400	2159	2047	2731	2732	1931	1125	1135	1329
5572161	2186	2466	1640	1886	1782	1488	1542	1777	1746	1867	1942	2297	2143	1848	1746	1507	1554	1936
5566108	1827	2583	1471	1646	1483	1714	1811	1681	1551	2057	1991	2871	2290	1888	1691	1424	1578	1768
5570664	1521	2246	1740	1958	1448	1310	1694	1640	1736	2221	2239	2407	2760	2380	1675	1091	1539	1680
5578022	1919	2182	1707	1671	1919	1430	1741	1813	2088	1316	1368	2045	2407	1903	2121	1851	1660	2142
5564986	1879	2192	1414	1480	1553	1405	1400	1641	1616	2466	2203	2519	2304	1697	1727	1821	1694	2145
5567062	2103	1750	1546	1886	2557	1704	1681	1899	2078	982	1099	1504	2346	2001	2086	1747	1780	2403
5572947	2029	2346	1595	1593	1647	1338	1572	1575	1631	2077	1850	2320	2350	1835	1876	1712	1771	2009
5564200	2009	2319	1678	1888	2072	1768	1816	1736	2174	1701	1603	1881	1816	1445	1612	1700	1779	2126
5573072	1635	2215	1313	1764	1306	1522	1917	1734	1853	2449	2778	3187	1666	1481	1263	1553	1536	1918
5576867	1735	2016	1407	1421	1352	1618	1746	1377	1705	1924	1923	2078	2372	1855	1845	2145	1970	2598
5570958	2055	2443	1793	1621	2079	1664	1416	1524	1711	1966	1713	2262	1971	1682	1620	1777	2007	1780
5568848	1809	2162	1599	1562	1670	2086	1745	1360	1750	994	1261	1490	2380	1878	1966	2446	2189	2737
5575754	2257	2070	1730	1785	2137	1429	1587	1694	1951	1380	1392	1828	2040	1882	1936	1999	1875	2109
5572571	2133	1955	1967	1286	1876	1305	1367	1535	2364	1260	1397	1555	2365	1943	1773	2394	2065	2494
5575324	1411	2001	1283	1065	1117	1286	1431	1156	1553	1915	1856	1944	2800	4467	1502	1721	2403	2117
5574996	2010	2157	1563	1630	2034	1691	1499	1766	1913	1540	1581	1933	1955	1627	1954	1973	1863	2337
5574066	2349	2042	1708	1818	1841	1689	1599	1971	2240	1785	1623	1839	1706	1628	1588	1832	1840	1928
5579041	2177	1996	1793	1776	1779	1869	1805	1662	2428	2284	1774	2054	1537	1627	1426	1740	2028	1255
5578992	2282	2324	1784	1678	2159	1617	1805	2011	2265	1358	1345	1887	2032	1720	1819	1529	1789	1599
110679678	3354	3601	2030	2053	1920	2332	2367	2253	1754	1911	2287	1692	1050	764	1285	566	841	941
5570714	1823	2256	1380	1613	1446	1836	1706	1495	1662	2228	2127	2404	1918	1456	1625	1880	1694	2434
5569380	2130	2093	1877	2001	2444	1844	1706	1942	2093	1090	1137	1545	1762	1539	1761	2112	1619	2287
5567950	1915	1983	1571	1852	1876	1850	1773	2124	2481	3020	2271	2016	1430	931	1123	1579	1768	1401
5569505	2033	2328	1698	1886	1888	1771	1770	1734	2016	1511	1533	1856	1970	1507	1671	1904	1839	2013
5567575	1570	2790	1197	1148	929	1427	1551	1065	1211	3328	3281	3429	1695	1344	1604	1655	1832	1829
5578851	2331	2024	1572	2034	2161	1696	1555	1928	2108	1204	1330	1801	1883	1637	1840	1941	1615	2215
5575771	2260	2563	1758	1473	2244	1848	1849	1989	2094	1223	1286	1583	1902	1644	2008	1714	1512	1909
5571511	1894	2407	1474	1660	1625	1492	1658	1663	1704	1867	1894	2277	2269	1749	1861	1595	1673	2053
5575049	1649	1947	1522	1246	1323	1354	1583	1464	1738	2448	2376	2497	2414	2023	1877	1573	1992	1765
5569049	1418	2073	1490	1797	1589	1624	2225	1493	2131	2587	2313	2088	2168	2027	1661	1204	1316	1525
5563955	1990	2151	1767	1702	2242	1668	1618	1879	2190	1204	1147	1653	2090	1686	1699	1863	1995	2175
5569619	1867	2014	1406	2023	2110	1719	1655	1787	1797	1679	1661	1982	2068	1623	1751	1822	1591	2158
5569181	1735	1503	1303	1926	1480	1631	1642	1539	2140	2415	2006	2424	1698	1864	1478	2094	2198	1616
5575159	2211	2080	1666	1841	2312	1801	1629	2002	2176	1122	1323	1541	2089	1717	2035	1665	1628	1845
5567991	1909	2167	1334	1563	1746	1952	1272	1670	1700	1803	1919	2199	2191	1785	1666	1921	1738	2142
5568418	1932	2465	1745	1583	1961	1861	1549	1477	2103	1329	1306	2358	2082	1534	1823	1809	1792	1937
110674119	793	1434	777	658	577	536	864	854	954	4235	4248	3435	3339	2323	2343	1660	2011	1584
5571599	2354	2179	1380	1755	2236	1505	1595	2234	1712	1108	1167	1887	2207	1727	1840	2056	1620	2035
5576266	1761	2223	1576	1305	1611	1555	1572	1542	1933	1762	1944	2691	1926	1706	1897	1691	1840	2048
5578114	2362	1874	2808	2713	3120	1870	2305	2222	3019	523	555	848	2145	1554	1293	922	976	1462
5567414	1871	1663	1393	1382	1167	1354	1452	1146	1523	3070	2793	3056	1228	974	1465	2608	2494	1895
5579328	1857	1577	1450	1868	1782	1860	1653	1810	1971	1944	1628	2097	1834	1793	1536	1993	1848	1968
5579996	1699	2733	1206	1361	1302	1688	1686	1523	1658	2147	1838	2325	2427	1829	1835	1650	1731	1734
5573091	1865	1331	1300	1323	1249	1253	1338	1266	1862	2084	2414	2486	2296	1305	1418	2561	2976	2033
5568147	1822	1979	1321	1656	1876	1662	1352	1745	1731	1772	1792	2092	2166	1693	1838	1963	1680	2219
5565821	1686	2143	1789	1816	1810	1990	1806	1548	2033	1608	1478	1826	2352	1898	1569	1318	1478	2201
5578864	1615	1903	1452	1504	1433	1500	1350	1357	1960	2731	2661	2624	1916	1526	1462	1614	2082	1602
5575180	1625	1739	1688	1557	2254	1889	1233	1583	1932	755	811	1394	2379	1840	2321	2442	2212	2637
5578230	2227	2146	1838	1713	2293	1332	1632	2150	2170	1456	1364	1728	1923	1831	1793	1334	1544	1811
5577721	1713	2009	1539	1723	1608	1863	1701	1769	1941	1819	1643	1852	2175	1570	1551	1937	1998	1858
5576948	2049	1880	1276	1810	1259	1410	1389	1823	1347	3481	3425	3550	1404	961	876	1464	1389	1469
5578523	2045	2333	1407	1511	1801	1493	1496	1463	1627	1705	1941	2347	2089	1591	1784	1748	1696	2176
5578354	2332	2228	2076	1679	2066	1500	1779	2067	2435	1767	1260	1628	1936	1380	1505	1310	1442	1849
5570456	1944	1903	1367	1625	1636	1461	1473	1486	1652	2359	2380	2856	1893	1692	1597	1484	1403	2019
5573995	2311	2322	1819	1914	2401	1565	1418	2087	1901	1254	1221	1742	1709	1493	1725	1829	1465	2040
5571764	2001	2261	1524	1589	1768	1348	1406	1558	1878	1738	1659	2157	2127	1825	1853	1713	1686	2113
5579966	2172	1846	1446	1586	1942	1680	1487	1914	2073	1717	1794	2056	2002	1773	1685	1546	1726	1758
5567851	2081	2166	1412	1466	1637	1494	1630	1978	2044	1408	1388	1935	2219	1716	1979	1680	1809	2153
5574073	1705	1904	1451	1989	1736	1557	1848	1698	2176	1849	1935	2103	1994	1770	1555	1517	1330	2041
5571265	1823	2340	1859	1394	1686	1295	1400	1751	2370	1633	1651	2203	2078	1895	1520	1733	1815	1684
5568428	1940	1758	1774	1519	2095	1604	1540	2143	2542	1370	1350	1512	2236	1820	1263	1862	1877	1885
5574799	1671	1599	1299	1521	1400	1448	1385	1436	1608	2857	2532	3052	2034	1475	1572	1562	1609	2010
5566481	1779	1815	1535	1400	2534	1559	1519	1685	2221	986	1040	1686	2060	1620	2104	1989	2160	2348
5571484	1944	2947	1680	1593	1639	1894	1847	1528	1891	1488	1471	1715	1810	1622	1736	1454	1823	1932
5578307	1997	2704	2299	2502	2740	2055	2332	3119	3374	1506	1164	892	1014	1109	761	815	902	701
5576943	1416	1751	1216	1132	1094	1259	1283	1452	1273	2696	2885	3457	2010	1634	1603	1842	1789	2152
5578392	1879	2571	1192	1093	1054	1438	1510	1356	1468	2241	2163	2462	2167	1767	1737	1758	1881	2145
5569603	1811	2515	1520	1682	1796	1600	1694	1715	1874	1917	1607	1978	1867	1494	1703	1544	1480	2069
5579263	1866	2956	1616	1472	1595	1678	1749	1659	1940	2025	1742	1908	1735	1528	1411	1575	1857	1535
5565612	1622	1986	1730	1700	1664	1274	1603	2040	1930	2102	1812	2194	2018	2106	1561	1218	1525	1756
5571877	2210	2338	1644	1630	2390	1558	1619	1836	1948	1114	1196	1661	1655	1477	1925	1785	1812	2002
5566729	2111	1875	1756	1872	2387	1813	1611	1689	1923	1256	1157	1546	1791	1403	1913	1894	1702	2098
5574204	1505	2228	1386	1379	1104	1372	1338	1406	1863	2603	2137	2343	2641	2467	1958	1237	1313	1515
5568331	1380	1987	1455	1417	1070	1121	1278	1265	1303	2943	3053	3331	1764	1713	1517	1374	1494	2319
5578219	1804	2079	1628	1398	1664	1694	1608	1562	1970	1269	1453	1720	2284	1662	1872	1943	1864	2213
5575671	1835	1159	1217	1367	1347	1550	1783	1534	1986	1982	1641	1993	1603	1327	1420	2922	2375	2635
5577382	2032	2134	1485	2011	2361	1699	1584	1872	1929	1071	1128	1626	1848	1498	1843	1915	1611	1989
5568178	1406	1678	1403	1662	1605	1505	1393	1698	2214	1904	2266	2045	2083	2074	1340	1961	1406	1992
23687880	2257	2163	2021	1845	1594	950	1726	2240	2478	1712	2622	1733	1418	1011	1419	1265	1121	2050
5578996	1769	1645	1188	1514	1267	1472	1340	1477	1523	2147	2077	2434	2403	1673	1747	1801	1863	2276
5568656	792	511	626	582	1685	895	1463	1649	854	3197	1471	2690	3297	2862	937	4175	2149	1779
5570810	1624	2767	1450	1524	1246	1643	1951	1912	2264	2262	1933	2214	2177	1317	1404	1313	1172	1399
23687983	1454	1204	1307	825	668	567	1026	998	1050	4607	7074	5909	912	811	706	732	1110	573
5572601	1753	2082	1335	1802	1988	1480	1374	1838	2050	1802	1533	2028	1952	1677	1797	1648	1499	1882
5567107	1539	1803	1472	1550	1216	1267	1340	1172	1696	2535	2369	2605	1776	1231	1516	2094	2034	2296
5571874	2124	2141	1485	1593	1806	1532	1527	1856	1921	1239	1225	1619	1992	1733	1899	1744	1733	2319
5565680	1704	2003	1242	1599	1572	1730	1556	1545	1623	1631	1668	2049	1963	1701	1761	2128	1777	2233
5575696	1754	1382	1732	1807	1732	1445	1596	1990	2271	1990	1941	2113	2139	1794	1523	1333	1589	1348
5567173	2063	2100	1762	1690	2090	1558	1558	1699	1977	1201	1186	1735	1920	1606	1843	1734	1657	2088
5563589	1807	2015	1386	1707	1719	1643	1498	1600	1861	1612	1372	1887	1982	2329	1692	1726	1647	1981
5572106	1954	2010	1497	1603	1726	1555	1547	1576	1782	1491	1544	2139	2016	1571	1862	1713	1783	2091
5572509	1747	1638	1273	1394	1470	1245	1395	1529	1589	3446	3733	3367	964	884	1020	1367	1784	1577
5569342	1585	1551	1196	1502	1576	1335	1508	1686	1586	1954	1840	2312	2937	2005	1858	1491	1451	2047
5579990	1915	2047	1409	1609	1794	1697	1365	1532	1761	1351	1319	1807	1899	1463	1694	2290	1930	2526
5569804	1952	2004	1420	1652	1835	1440	1506	1819	1882	1786	1677	2018	2075	1783	1669	1567	1435	1873
5579190	1327	2295	1392	1357	1515	1704	1217	1408	1708	2859	1921	2101	2185	1676	1677	1732	1548	1735
5566289	2533	2060	1469	1924	2074	1571	1471	1834	2051	1360	1272	1564	1838	1633	1473	1760	1683	1778
5576835	1720	1571	1554	1520	1574	1381	1730	1897	1773	2851	2270	2273	1695	1353	1534	1462	1744	1445
5578982	2177	2286	1591	1585	1944	1566	1449	1825	1853	1438	1343	1805	1560	1475	1767	2007	1582	2092
5578342	2194	1802	1628	1806	2401	1770	1453	1629	1976	638	892	1308	2195	1876	2068	1798	1775	2122
5564542	2442	1614	1972	1625	1061	2123	1486	2244	1617	1493	1042	1438	760	741	921	2722	3601	2391
5565916	2087	2158	1441	1641	2020	1450	1568	1792	1711	1362	1273	1821	2105	1722	1852	1704	1554	2029
5565854	1806	2152	1689	1251	1305	1572	1482	1660	1914	1898	1731	1829	1962	1733	1662	1805	2015	1780
5574609	1727	1983	1416	1415	1571	1706	1386	1519	1571	1699	1751	1909	1910	1757	1741	1974	1835	2372
5564557	2107	1891	1473	1646	1920	1466	1517	1929	1927	1440	1380	1857	2017	1734	1869	1594	1429	2024
5573464	1966	2242	1091	1371	1327	1353	1332	1511	1611	1842	1830	2174	2746	2150	1355	1517	1917	1883
5567097	1807	2751	1138	1429	1437	1313	1417	1435	1574	1986	2125	3050	1758	1702	1613	1330	1196	2102
5570857	1784	2303	1601	1506	1477	1705	1552	1549	1574	1577	1433	2152	2135	1771	1835	1737	1513	1952
5575721	1585	2084	1280	1153	1514	1323	1455	1474	1660	1361	1615	1850	2310	1936	2061	1988	1919	2507
5576370	1465	2145	1382	1471	1239	1385	1342	1465	1488	2298	2324	2677	1924	1988	1598	1444	1525	1891
5565387	1986	1918	1452	1618	2012	1655	1544	1530	1663	1364	1375	2039	2087	1608	1821	1655	1386	2334
5575279	1614	1913	1987	2048	1655	1538	2044	1482	1883	2273	1577	1711	1320	1001	1119	2196	1654	2029
5567254	1653	2300	1372	1150	1452	1146	1424	1574	1595	2176	1649	2435	2586	1825	1805	1505	1572	1815
23687449	1264	1282	1031	1092	1197	1184	1200	1218	1322	1373	1784	1922	2054	4068	1777	2158	2468	2627
5564851	2058	1922	1403	1584	2214	1753	1377	1453	2050	1003	936	1469	1732	1552	1981	2051	1845	2577
5571926	2205	1885	1667	1639	2138	1425	1333	1785	1846	1120	1277	1752	1739	1428	1856	1991	1822	2049
5578550	2063	2108	1757	1632	2031	1751	1443	1642	1984	1162	1275	1575	1761	1422	1690	1851	1859	1896
5578743	2035	2525	1430	1232	1477	1332	1498	1410	1378	2934	2195	2304	1456	1197	1528	1740	1563	1659
5570710	2028	1884	1349	1782	2086	1501	1535	1933	1774	1357	1407	1967	1731	1543	1693	1788	1543	1989
5568658	1747	1752	1663	1650	1768	1607	1538	1670	2224	1576	1579	1795	1973	1574	1434	1775	1713	1842
5571896	1587	2260	1197	1402	1610	1414	1352	1532	1474	1748	1761	2193	1888	1723	1930	1725	1914	2163
5567368	1828	2377	1593	1423	1633	1654	1778	1870	2035	1857	1694	1903	1847	1632	1716	1344	1408	1266
5574542	1672	2075	1485	1424	1541	1638	1399	1365	1711	1524	1461	1847	2240	1965	1860	1679	1656	2312
110679081	951	1500	334	746	1305	975	858	1246	1851	2173	2298	2277	2790	2598	2704	1871	2734	1626
5568054	1572	2272	1613	1323	1421	1051	1626	1654	1776	1999	1816	2263	2166	2076	1573	1339	1694	1601
5565233	1780	2189	1518	1736	1879	1741	1342	1533	1549	1505	1540	1991	1757	1399	1717	1765	1647	2225
5565805	1912	2093	1351	1533	2186	1471	1428	1852	2040	1156	1216	1592	1990	1564	2121	1613	1601	2059
5566982	1332	1745	1107	927	899	1302	1569	923	1416	1789	2126	2125	2655	2289	2008	2239	2382	1930
110678198	1750	1180	1718	1264	1955	1273	1674	2641	3004	1285	1532	1953	2270	2001	1287	1127	1711	1133
5567447	1942	2393	1602	2218	1654	1501	1830	1695	2598	2598	2237	1993	1288	1085	1085	1104	1005	915
5569682	1718	1883	1403	1511	1479	1478	1602	1547	1679	2078	2297	2309	1823	1472	1427	1597	1581	1854
5566936	1518	1600	1343	1693	1367	1348	1427	1529	1734	1943	2044	2344	2234	1979	1621	1431	1587	1996
5578271	1594	2594	1571	1673	1563	1945	2197	1589	1965	1556	1435	1457	1731	1457	1504	1488	1908	1510
5566381	2440	2144	1544	1877	2455	1477	1499	2086	1824	1072	1031	1540	1743	1401	1460	1569	1632	1866
5565689	1796	2169	1414	1327	1316	1230	1568	1485	1791	1798	1872	2574	2445	1497	1594	1366	1569	1809
5565778	1726	2010	1326	1588	1279	1464	1660	1481	1425	1925	2100	2375	2051	1572	1515	1610	1484	1998
5578900	1959	1708	1489	1321	1505	1150	1352	1537	1829	2165	1609	2073	2197	1604	1946	1682	1782	1680
5568246	1670	2322	1544	1944	1600	1786	1839	1635	1842	1681	1703	1761	1864	1767	1411	1242	1251	1725
5569310	1939	1865	1720	1950	2088	1986	1490	2048	2031	1961	1543	1641	1562	1551	1249	1210	1541	1211
5574193	1698	2665	1322	1356	1296	1029	1428	1200	1048	2809	2972	3230	2196	1624	1171	1021	1025	1485
5568156	2059	2317	1620	1746	2086	1469	1513	1632	1892	1258	1259	1580	1864	1437	1810	1665	1468	1898
5573210	1763	1609	1466	1466	1733	1477	1474	1440	1810	1600	1668	1815	2069	1667	1789	1725	1809	2177
5573475	2042	2160	1366	1448	1869	1302	1401	1742	1694	1540	1574	2075	1823	1526	1963	1649	1579	1779
5578261	2007	2066	1706	1652	2350	1816	1700	1832	2150	942	926	1239	1814	1603	1850	1539	1534	1798
5570016	1989	1942	1726	1784	1875	1699	1603	1561	1962	1280	1041	1547	1935	1387	1583	1783	1805	2020
5574390	1817	2009	1386	1470	1619	1564	1424	1422	1682	1424	1459	1760	1995	1708	1817	1973	1737	2237
5575372	1597	2215	1489	1259	1354	1531	1688	1295	1779	1674	1707	2026	2094	1894	1656	1541	1517	2185
5568297	2175	1932	2147	1858	2418	1815	1781	1817	2282	788	712	1074	1713	1455	1773	1352	1467	1894
5574410	1501	1751	1918	1269	1263	1367	1526	1620	1554	2219	2005	2221	2198	1728	1569	1345	1706	1688
5574358	1543	1969	1225	1302	1377	1242	1321	1364	1508	2040	2174	2547	2065	1613	1748	1582	1599	2212
5565224	1629	1538	1547	1603	1943	1580	1526	1587	1885	1368	1236	1639	2242	1984	1818	1673	1690	1913
5569118	1530	1876	1420	1363	1434	1353	1397	1279	1540	2194	2153	2246	2110	1888	1650	1419	1417	2120
5572257	2028	2598	1865	1515	1345	1293	1930	1523	1866	3158	2756	2573	984	702	666	1059	1325	1187
5579216	1620	1689	1515	1734	2152	1599	1516	1809	1841	1467	1509	1670	1784	1421	1534	1750	1767	1984
5571309	1855	1686	1685	1644	2050	1311	1394	1722	1828	1057	1355	1649	2101	1644	1919	1787	1762	1898
5567294	1655	2127	1262	1399	1399	1491	1499	1405	1512	1930	2022	2191	1936	1591	1552	1779	1585	2010
5576330	1781	1831	1300	1327	1686	1411	1298	1472	1674	1550	1340	1770	2257	2397	1895	1588	1469	2287
5576397	1721	1561	1294	1277	1652	1189	1341	1652	1627	1218	1485	1655	2748	2257	2055	1810	1622	2163
5571798	1798	2043	1471	1347	1624	1377	1312	1613	1880	1383	1376	1951	2089	1618	1606	1861	1784	2178
5574982	1722	1924	1491	1444	1359	1484	1300	1317	1425	1371	1534	2040	2389	2044	1971	1732	1571	2193
5574643	2169	2611	1776	1635	1955	1776	1652	1453	1709	921	1032	1380	1673	1251	1679	1820	1772	2020
5570597	1424	1591	1145	983	1433	1182	1305	1337	1754	2526	2203	2375	2346	1271	1431	1590	2391	1995
5566444	1945	1835	1106	1880	1843	1627	1513	1901	1845	1567	1443	1873	1825	1561	1480	1595	1474	1898
5564518	1522	2061	1338	1567	1364	1486	1649	1471	1526	1861	1877	2182	1726	1438	1560	1721	1666	2173
5566220	1989	3056	1372	1286	1066	1073	1341	1748	1642	3278	2718	2269	1824	1690	1338	793	1005	697
5569822	302	224	159	144	161	179	253	231	205	3200	3160	2900	5159	4443	2889	1835	2369	2364
5567616	2012	2065	1401	1791	1732	1470	1559	1874	2045	1872	1798	1956	1359	1205	1393	1523	1656	1461
5572197	2090	1848	1973	1939	2489	2025	1704	1692	2041	732	753	1093	1795	1433	1627	1780	1396	1722
5579651	1752	2170	1416	1297	1329	1226	1513	1535	1703	1835	1986	2197	2282	1942	1645	1258	1396	1623
5564131	1611	2387	1593	1427	1340	1355	1524	1473	1687	1846	2029	2152	1942	1713	1617	1417	1232	1718
5573370	1468	1930	1407	1745	1542	1832	1693	1253	1596	1834	1640	1929	1673	1446	1368	1867	1556	2256
5571854	1389	1781	1431	1236	1071	1280	1383	1441	1604	2341	2017	2103	1950	1761	1686	1773	2012	1709
5567874	1882	1642	1353	1980	1863	1563	1392	1807	1538	1234	1506	1902	1827	1591	1543	1806	1293	2242
5575765	1291	1409	1791	2062	1396	1782	2169	1599	3824	2394	1382	1556	882	1420	590	1367	1311	1738
5568155	1693	1586	1251	1661	1591	1496	1352	1446	1880	1387	1540	1761	2310	1801	1746	1778	1535	2133
5571325	1397	999	1164	1162	782	1074	1432	1307	1305	2676	2880	2561	2701	1782	1767	1564	1644	1732
5570678	1156	2517	555	559	868	862	696	650	1150	896	1044	1013	3674	8689	1928	722	1170	1760
5570830	1757	1947	1249	1638	1851	1502	1306	1369	1533	1456	1413	1854	1828	1555	1709	2009	1625	2285
5575469	1845	1896	1426	1623	1875	1726	1598	1413	1860	856	1043	1601	1734	1350	1713	2133	1718	2465
5568239	2102	1904	1654	1523	2163	1604	1566	1691	1935	1174	1242	1545	1690	1494	1673	1518	1680	1711
5566394	1678	2221	1313	1318	1543	1685	1484	1498	1669	1229	1341	1873	2158	1878	1713	1610	1882	1770
110678647	1605	1751	1317	1261	1485	1384	1441	1468	1705	1635	1643	2191	2400	2088	1821	1384	1409	1868
5565782	1848	1905	1193	1537	1658	1487	1446	1642	1755	1819	1710	1982	1715	1627	1498	1749	1533	1712
5575351	703	1564	749	778	471	816	838	605	970	1318	1261	1655	1703	10724	818	878	2424	1537
5574704	1606	1581	1532	1697	1625	1356	1477	1692	2201	1451	1405	1679	2219	1938	1510	1550	1623	1654
5566267	2345	2525	1785	1545	1386	1231	1750	1822	1496	1387	1470	1493	2044	2491	1937	807	989	1261
5579219	1593	2151	1474	1118	1434	1502	1556	1436	1531	1676	1684	1964	2077	1601	1807	1518	1911	1724
5578348	1904	2089	1429	1280	1541	1271	1428	1630	1709	1574	1503	1911	1649	1792	1283	1689	1687	2387
5568880	1454	2147	1567	1567	1550	1713	1643	1417	1648	2295	2115	2187	1470	1322	1331	1319	1358	1650
5570159	1861	2109	1664	1596	1705	1494	1626	1832	2009	1553	1416	1633	1741	1674	1481	1376	1463	1515
5569335	1258	2336	1415	1440	1085	1192	1537	1283	1174	1890	2419	2495	1933	1728	1388	1343	1774	2049
5566566	1500	1805	1627	1626	1560	1651	1716	1622	2036	1672	1682	1684	1550	1280	1408	1786	1548	1985
5571387	1570	2368	1242	1442	1305	1451	1540	1231	1645	1886	1828	2084	1899	1473	1588	1707	1659	1788
5564835	1820	2396	1414	1311	1872	1878	1383	1492	1643	1427	1499	1796	1627	1223	1540	1656	1764	1917
5579878	1696	1794	1313	1487	1469	1447	1476	1308	1708	1956	1852	2211	1794	1583	1450	1545	1788	1761
5579911	2041	2241	1293	1535	1286	1698	1233	1236	2120	1898	1524	1568	1539	1289	1063	2274	1913	1881
5571051	1703	2079	1680	1973	1584	1709	1798	1697	1793	1400	1384	1683	1645	1839	1487	1211	1139	1818
5578131	1373	1952	1382	1138	775	1160	1674	1467	1588	2390	2423	4251	1552	1217	1330	988	1796	1147
5580214	1751	1451	1182	1256	1433	1227	1358	1394	1539	1699	1606	1910	2698	1888	1732	1878	1660	1913
5564993	1699	1749	1471	1291	1102	945	1434	1129	1477	3084	1817	2360	1945	3348	1678	778	1109	1156
5575982	1502	1997	1281	1437	1057	1590	1330	1112	1443	1997	1901	2018	1667	1570	1374	2048	1538	2681
5569005	1528	2165	1294	1366	1345	1536	1500	1426	1468	1882	2009	2213	2074	1650	1471	1288	1508	1814
5568251	1475	2132	1187	1127	1118	1131	1264	1379	1588	2273	2283	2497	1724	1812	1160	1364	2570	1415
5573750	1464	1671	1173	1272	1496	1264	1325	1315	1542	1512	1630	1944	2427	2283	1792	1714	1397	2259
5574348	1254	1590	1431	1418	1071	1660	1482	1327	1551	2433	2181	2356	1825	1456	1413	1682	1533	1794
5569521	1807	1590	1541	1676	2151	1703	1284	1845	2203	1121	1113	1400	1574	1425	1545	1840	1816	1814
5578150	1801	2198	1588	1377	2038	1462	1452	1406	1728	1124	1158	1401	1761	1523	1899	1734	1890	1902
5578974	1522	2254	1072	1361	1439	1450	1443	1171	1350	1760	1820	2205	2103	1545	1644	1703	1607	1976
5575496	2031	1938	1557	1561	2228	1286	1345	1813	2030	1134	1273	1690	1649	1410	1732	1472	1520	1747
5569749	1594	1537	1200	1386	1205	1145	1275	1470	1515	2654	2324	2607	1685	1511	1436	1404	1656	1798
5573316	1959	1924	1450	1388	1847	1204	1283	1390	1558	1396	1590	1679	1710	1427	1854	1793	1727	2188
5574420	1768	1529	1556	1514	1452	1278	1510	1545	1770	2008	1811	2074	1846	1597	1494	1373	1636	1525
5565229	1657	1807	1580	1568	1715	1624	1545	1510	1708	1425	1372	1643	1747	1413	1574	1650	1789	1928
5567962	1455	2217	827	1444	1146	1255	1342	1290	1135	2278	1941	2262	2118	1765	1785	1712	1647	1634
5575931	1548	1978	1308	1303	1313	1515	1460	1219	1434	1808	1818	1978	1997	1588	1705	1604	1739	1926
5574629	1698	1704	1284	1563	1862	1399	1399	1482	1958	1057	1279	1487	2008	1658	1787	1780	1723	2098
5564855	1370	2086	1150	1147	1469	1490	1185	1240	1402	1783	1777	2080	1867	1498	1672	1863	1749	2390
5579000	1890	1562	1322	1544	1867	1170	1191	1724	1726	1432	1402	1754	2144	1478	1618	1746	1441	2194
5571597	1388	1199	1053	1218	1136	1171	1130	1130	1565	1516	1936	2024	2524	2617	1711	1610	2127	2126
5563890	1859	2009	1597	1542	2038	1452	1481	1838	1854	988	1083	1650	1689	1328	1666	1589	1744	1722
5565452	1004	1699	1162	1213	851	1417	1515	1108	1371	3088	2523	2253	1770	1594	1299	1794	1603	1853
5576630	1802	2433	1225	1502	1393	1860	1543	1437	1439	1750	1826	2080	1598	1372	1334	1372	1246	1895
5569564	1813	2255	1618	1636	1700	1699	1648	1498	1850	1377	1384	1842	1595	1381	1618	1327	1368	1485
110677031	1717	1922	1237	1529	1422	1473	1335	1389	1719	1706	1649	1918	1730	1508	1559	1818	1580	1838
5575143	1656	2488	1532	1547	1286	1947	1961	1140	2082	2007	1152	1260	1437	1554	1354	1548	1714	1383
5575668	1636	1979	1268	1084	1049	1213	1468	1349	1738	2039	1900	1925	2675	1656	1590	1230	1515	1726
5566564	1584	2084	1273	1189	1260	1409	1331	1282	1474	1817	1788	2063	1844	1739	1539	1601	1523	2220
5569724	454	280	625	586	1393	1149	1390	449	691	1777	813	887	5293	4483	3716	1980	746	2301
5578153	1696	1776	1286	1536	1428	1448	1412	1478	1620	1715	1776	1895	1824	1481	1612	1620	1543	1857
5565795	1607	1723	1403	1384	1358	1743	1225	1384	1916	1225	1297	1513	1495	2895	1248	1603	2050	1929
5578753	1506	1849	1344	1418	1496	1749	1449	1304	1603	1470	1258	1682	1927	1466	1595	1911	1728	2236
5570978	1983	1846	1389	2005	1775	1536	1564	1784	1850	1588	1421	1785	1622	1251	1237	1368	1350	1630
5564754	481	629	555	407	474	390	446	410	526	4095	3657	3590	3368	2356	1904	1514	2417	1757
5564683	1870	1613	1505	1299	1983	1391	1239	1895	2412	1024	744	1186	1262	1268	1852	2151	1855	2425
110674016	1635	1856	1628	1935	1514	998	1259	1256	1422	2799	2116	1819	2039	1666	1433	1366	1102	1112
5578966	1464	1156	1572	1470	1646	1575	1223	1242	1809	1139	1277	1737	2095	1554	1690	2043	2091	2151
5569333	1352	1379	1111	995	1119	1030	1108	1082	1413	2043	1630	2329	3084	2267	1904	1736	1448	1883
5571828	1170	893	1077	3520	1583	1649	1150	2317	2949	4109	1435	970	477	348	556	1784	2211	714
5563687	1619	2141	1426	1430	1391	1549	1422	1277	1530	1550	1732	1846	1632	1375	1560	1771	1406	2247
5579929	1834	2265	1788	1037	832	847	1882	1430	1701	1571	1197	1439	3054	2845	2006	1028	1241	898
5574912	1747	2379	1838	1846	1839	1522	1636	2386	2570	1568	1188	1731	827	704	1141	1205	1082	1674
5579921	1942	2038	1506	1617	1976	1623	1528	1585	1945	1139	1124	1430	1665	1254	1439	1637	1430	2001
5569131	1845	1794	1418	1449	1845	1243	1314	1645	1641	1196	1334	1728	1778	1547	1668	1791	1677	1964
5570994	1881	1731	1516	1666	1610	1538	1615	1715	2058	1293	1360	1591	1700	1561	1506	1387	1496	1633
5579818	1724	1762	1534	1341	1850	1409	1517	1626	2009	1263	1182	1620	2035	1617	1575	1567	1389	1809
5571886	1555	2216	1145	1089	1136	1423	1241	1312	1553	1671	1621	1927	2150	1495	1963	1740	1819	1754
5576021	1742	1963	1143	1390	1826	1328	1430	1534	1405	1247	1292	1774	2090	1593	1607	1649	1621	2140
5566106	1688	1984	1313	1493	1680	1696	1372	1183	1581	1479	1411	1693	1780	1301	1741	1682	1609	2047
5574731	1347	1539	1289	1560	1301	1566	1479	1419	1588	1194	1138	1326	2589	2086	1850	1720	1444	2297
5569927	2191	1635	1719	1449	2154	1322	1472	1710	1634	1109	1242	1806	1679	1295	1623	1548	1240	1895
5579871	1527	1472	1391	1733	1683	1439	1552	1576	2034	1627	1482	1739	2093	1785	1410	1356	1299	1524
5571226	1057	1104	1031	1156	1255	1009	898	1304	1117	1897	1905	2274	2738	2488	1896	1560	1697	2325
110675397	1574	1637	1059	1480	1445	1434	1227	1466	1634	1915	1527	1961	2009	1693	1516	1732	1396	1981
5578522	1848	2050	1734	1619	1865	1517	1507	1515	1765	1348	1293	1504	1591	1409	1494	1418	1569	1624
5572664	2289	1799	1718	1705	2221	1207	1206	1791	1679	909	1004	1318	1589	1271	1736	1784	1472	1954
5578696	1891	2249	1308	1583	1873	1493	1458	1493	1661	1368	1313	1798	1560	1221	1556	1625	1485	1696
5575411	1691	1646	1253	1342	1591	1243	1079	1490	1658	1484	1544	1738	2039	1636	1652	1876	1601	2058
5577227	1451	1600	1251	1312	1318	1477	1310	1137	1829	1169	1241	1502	3142	2324	1777	1268	1340	2167
5565445	1365	2236	1403	1147	969	1396	1225	1122	1494	2547	1525	2042	2063	2116	1947	1053	1710	1235
5572946	1806	1827	1303	1498	1818	1284	1328	1581	1605	1475	1302	1876	1767	1512	1551	1653	1445	1915
23687659	1616	1677	1505	1195	1643	1113	1510	1629	1798	1347	1391	1770	2175	1917	1641	1353	1607	1653
5566353	1183	1519	974	971	749	1134	1248	1086	1448	1756	1871	1982	2643	1954	1719	1657	2314	2332
5579235	2093	1981	1480	1451	1975	1458	1313	1611	1658	1336	1109	1508	1519	1405	1467	1755	1423	1993
5578590	1954	4376	1671	1323	1142	1125	1451	1743	1770	1881	1175	1047	1560	2252	1514	769	949	818
5569604	1734	1874	1491	1877	1724	1670	1566	1606	1761	1380	1480	1654	1439	1697	1363	1434	1309	1445
5572595	1582	1822	1443	1286	1538	1424	1455	1266	1602	1392	1371	1643	1953	1421	1665	1833	1928	1871
5577287	1872	1791	1183	1539	1176	1535	1304	1121	1525	1674	1495	2234	1548	1444	1582	1789	1639	2016
5568414	2135	1725	1897	1495	2326	1441	1398	1657	2054	749	767	1125	1488	1295	1804	1775	1589	1741
5575702	1818	1817	1311	1637	1590	1571	1378	1503	1668	1511	1420	1681	1685	1431	1479	1524	1707	1730
5571895	1649	2280	1013	1426	1527	1325	1447	1336	1270	1570	1483	1922	2095	1728	1590	1569	1429	1794
5570471	1303	1830	1143	1043	1155	1284	1357	1079	1293	2150	2036	2247	2193	1615	1607	1609	1665	1838
5574683	1282	1473	1314	1383	1241	1532	1403	1138	1733	1297	1366	1506	2218	1802	1926	1797	1490	2518
5565783	1478	2001	1421	1110	1279	1057	1543	1327	1754	2266	2252	2332	1901	1679	1518	813	1592	1095
5569526	1646	1886	1139	1306	1581	1324	1399	1579	1640	1662	1737	2270	1710	1752	1510	1263	1457	1555
5578806	1754	1943	1509	1496	1663	1362	1403	1593	1679	1555	1418	1626	1650	1633	1642	1465	1515	1497
5564298	1438	1898	1425	1412	1716	1589	1390	1518	1617	1270	1238	1743	1579	1390	1527	1777	1792	2073
5571463	1516	1751	1097	1087	1363	1303	1225	1296	1247	2160	2230	2273	1738	1384	1478	1711	1580	1923
5577491	1872	1725	1437	1673	1924	1322	1359	1527	1683	1287	1135	1660	1685	1592	1805	1581	1621	1465
5570040	1792	1210	1330	1371	1624	1843	1232	1397	2164	1399	1699	1512	2249	2147	1224	1288	1661	1192
5572519	1804	2397	1170	2040	1597	1979	1681	1444	1411	1362	1371	1699	1677	1434	1224	1307	1124	1590
5576678	1164	1236	860	985	959	939	1024	1032	1038	1913	1762	2193	2868	3682	1957	1314	1483	1896
5577645	1550	2004	1350	1207	1468	1306	1187	1504	1583	1853	1769	1813	1548	1318	1574	1699	1657	1892
5577761	2141	2206	1961	2300	1605	1933	2143	2571	2880	1871	1089	982	776	373	481	1212	1012	736
5574096	1188	1791	1005	1069	939	1498	1598	1963	1758	1012	1210	1552	2183	1319	2016	1602	1762	2806
5573478	1926	1464	1482	2027	2041	1818	1541	2077	1708	1052	990	1258	1719	1201	1178	1362	1701	1709
5571882	1653	2074	1537	1377	1801	1435	1384	1385	1782	1449	1436	1891	1434	1218	1470	1543	1505	1859
5570462	1616	1912	1110	1521	1472	1432	1383	1258	1405	1856	1891	2129	1642	1397	1348	1571	1460	1828
5564635	1795	1812	1168	1220	1557	1133	1092	1467	1375	1567	1524	2163	1959	1570	1778	1653	1503	1888
5576995	1732	3121	1586	1519	1146	1279	1422	1466	1980	2971	2403	1941	701	1167	838	1020	1009	917
5577917	1605	1875	1399	1345	1545	1364	1387	1376	1618	1337	1229	1574	1910	1603	1782	1595	1617	2048
5578822	1717	2371	1271	1442	1495	1430	1453	1373	1598	1350	1204	1807	1765	1375	1410	1789	1652	1707
5570029	1524	1952	1216	1501	1496	1482	1400	1451	1461	1631	1657	1859	1930	1569	1410	1456	1346	1867
5577326	2150	1894	1597	1573	1689	1481	1302	1456	1877	1356	1270	1481	1508	1042	1298	1804	1796	1616
5571428	1695	1589	1401	1348	1667	1302	1386	1675	1895	1321	1268	1549	1661	1477	1587	1649	1653	2008
5574112	1716	2207	1593	1385	1854	1393	1452	1376	1706	1267	1210	1623	1594	1553	1509	1391	1484	1808
5577549	1391	1571	1220	1345	1405	1332	1407	1254	1695	1943	1928	2277	1681	1392	1444	1618	1423	1792
5572990	1907	1979	1652	1565	2198	1806	1316	1608	1926	1039	954	1294	1287	1122	1498	1571	1365	2031
5577355	1260	1535	1376	1220	1314	1545	1615	1779	1416	2267	2118	2520	1467	1513	1021	1249	1390	1439
5569651	1790	1691	1726	1583	2222	1819	1450	1649	1793	601	792	1149	1634	1296	1656	1715	1477	1989
5577626	1632	1691	1380	1365	1473	1280	1427	1474	1925	1526	1491	1733	1819	1694	1382	1449	1738	1536
5580277	1523	1842	1567	1188	1574	1213	1384	1279	1614	1306	1436	1717	1994	1582	1799	1661	1525	1760
5574633	1568	1802	1630	1615	1640	1523	1691	1317	1737	1464	1448	1647	1417	1068	1351	1716	1508	1801
5579108	1608	1871	1155	1011	930	1660	1439	1152	2632	1186	1182	1084	2393	2644	1908	940	1309	1832
5563725	1193	1377	1051	1498	1086	1859	1222	984	1315	1419	1452	1390	1768	3470	1372	1726	1672	2076
5571667	1677	1741	1455	1299	1334	1863	1609	1470	1787	1296	1385	1287	1823	2393	1297	1232	1644	1337
5571774	1586	1608	1142	1299	1667	1372	1186	1313	1323	1298	1350	1814	2127	1588	1826	1769	1615	1989
5576161	1286	1803	1123	1015	810	1232	1174	1117	1569	1432	1522	1503	2505	2902	1517	1389	2096	1869
5566773	1477	1597	1458	1369	1551	1543	1532	1317	1840	1024	1082	1340	2218	1658	1658	1626	1784	1742
5577734	1948	1862	1482	1342	1667	1229	1059	1706	1557	1570	1132	1520	1524	1355	1338	1849	1733	1835
5565739	1566	1846	1279	1144	1422	1155	1204	1358	1488	1479	1567	1987	1860	1763	1631	1651	1468	1826
5580031	1181	1690	1258	1441	1272	1509	1335	1424	1864	1408	1392	1667	1770	1627	1389	1776	2060	1628
5573302	1737	1473	1409	1984	1517	1596	1461	1285	1775	1337	1533	1619	1472	1208	1312	1626	1505	1818
5573291	2022	1872	1480	1675	1844	1613	1316	1625	1944	1333	1096	1500	1306	1072	1362	1534	1422	1633
5564842	1710	1876	1441	1426	1791	1439	1422	1586	1794	1197	1229	1575	1733	1511	1583	1310	1386	1639
5575632	1688	1715	1531	1404	1642	1354	1514	1589	1745	1069	1439	1377	1909	1241	1577	1503	1643	1683
5578336	1496	1851	1100	1088	1212	1601	1353	1177	1566	1441	1264	1719	1557	1410	1520	1857	2142	2259
5569936	1921	1705	1723	1903	2183	1854	1931	2255	2344	1223	1163	1373	1176	896	987	1075	950	945
5570070	1663	2856	1216	900	1234	1019	1217	1106	1374	1181	1653	1763	1738	2257	1870	1267	1799	1474
5564744	1557	2273	1299	1140	1180	1150	1310	1305	1282	1848	1632	1947	2245	1864	1696	1159	1132	1480
5578236	1918	1704	1079	1141	1262	1552	1250	1292	2026	1243	1327	1378	2599	2823	1536	873	1085	1391
5565298	1968	1839	1544	1475	1821	1333	1315	1204	1401	1427	1328	1710	1540	1276	1595	1430	1534	1725
5564797	1929	1478	1481	1764	2251	1643	1295	1545	1860	857	1084	1256	1593	1217	1451	1500	1474	1785
5570461	1305	1320	1060	1252	1292	1116	1128	1177	1282	2106	2164	2231	1847	1663	1590	1465	1592	1867
5566283	1740	1932	1463	1119	1525	1353	1352	1357	1627	1129	1121	1573	1841	1379	1702	1613	1675	1935
5576079	1510	1654	1427	1148	1369	1029	1496	1679	2071	2042	1795	2142	1947	1887	1239	798	1387	805
5573494	1465	2250	1446	1069	1196	1388	1597	1256	1549	1509	1361	1556	1755	1346	1616	1526	1881	1658
5563585	1333	1769	1310	1885	1605	1627	1328	1640	1751	1605	1433	1658	1444	1558	1173	1266	1387	1646
5575828	1447	1910	1343	1109	1321	1208	1350	1246	1500	1767	1766	2076	1700	1731	1522	1174	1785	1462
5564750	791	1456	588	546	376	527	766	890	832	3059	2674	3318	2714	1994	1604	1638	1692	1948
5567988	969	962	783	925	729	798	650	893	1025	3242	3155	3657	1822	1525	1362	1617	1716	1577
5564874	1662	1344	1462	1167	1595	1237	1305	1541	1534	1282	1526	1783	1946	1672	1547	1684	1698	1409
5563919	1625	1833	1509	1377	1693	1650	1370	1228	1803	1244	1141	1421	1915	1443	1514	1542	1386	1688
23687815	1688	1866	1381	1421	1930	1460	1336	1540	1695	1285	1278	1590	1747	1612	1448	1126	1476	1502
5571449	1748	2070	1226	1232	1518	1311	1261	1114	1369	1510	1466	1705	1829	1566	1575	1471	1297	2095
5575687	1804	2203	1244	1430	1612	1465	1336	1401	1469	1334	1279	1697	1493	1312	1533	1479	1496	1764
5573835	1466	2175	1144	983	1320	1352	1167	1214	1241	1382	1355	1713	1778	1484	1716	1896	1738	2222
5570673	1834	1725	1177	1732	1719	1464	1324	1670	1467	992	1187	1547	1769	1440	1632	1483	1279	1903
5568654	742	783	1210	958	619	1014	1158	988	1898	1547	2542	1633	2419	1690	1890	1398	2108	2741
5579103	1461	1472	1075	1193	1158	1136	1104	1253	1377	1770	1864	2375	1842	1579	1422	1605	1649	1976
5570556	1583	1486	1157	1235	1280	1094	1040	1201	1495	1741	1783	2094	1809	1550	1514	1716	1519	2003
5565906	1681	1643	1361	1422	1406	1389	1453	1502	1728	1548	1683	1802	1427	1331	1376	1417	1338	1784
5569043	1512	1474	1105	1355	1557	1277	1210	1361	1452	1805	1736	2270	1662	1418	1438	1443	1507	1702
5573757	1537	2314	1066	1084	1131	1138	1383	1309	1415	2096	1574	2080	1625	1503	1422	1299	1490	1802
110674160	1537	2483	1287	1062	1312	1125	1397	1637	1345	1688	1467	1771	1621	1713	1472	1140	1830	1368
110676139	1434	1554	1592	1333	1016	1104	1509	1539	1411	1849	2163	2674	1538	1420	1051	1209	1462	1387
5564681	1731	1679	1088	1556	1567	1253	1253	1530	1463	1325	1290	1751	2114	1687	1575	1430	1231	1645
5565621	1538	1808	1301	1230	1379	1247	1374	1455	1546	1951	1848	2025	1430	1367	1216	1446	1408	1586
5572959	1606	2081	1518	1347	1008	1440	1235	1446	912	2744	2632	1906	1295	1317	928	1143	1167	1418
110674862	1521	1367	1074	1389	1627	1131	1016	1619	1483	1817	1623	1983	1716	1774	1555	1465	1277	1693
5564039	1274	1635	1374	980	1034	1063	1270	1445	1637	3281	2703	2609	1332	1155	894	914	1378	1151
5573678	1595	2150	1277	1215	1307	1154	1209	1211	1466	2115	1741	1919	1729	1791	1491	1082	1158	1487
5575174	925	1094	1084	1113	761	1087	1037	1193	1510	2169	2124	1868	1954	1441	1153	2176	2467	1925
5574634	1510	1756	1363	1419	1535	1320	1101	1200	1655	1574	1415	1690	1865	1788	1661	1219	1247	1736
5577495	1496	1489	1154	1507	769	1097	1524	1279	1575	3449	2139	1955	1122	1458	1122	1191	1385	1337
5578986	1504	1578	1269	1194	1492	1279	1246	1573	1639	1533	1480	1796	1635	1550	1303	1613	1581	1776
5574875	1666	1796	1211	1621	1480	1505	1387	1557	1629	1378	1282	1585	1499	1346	1465	1532	1364	1724
5580190	1765	1838	1464	1201	1356	1231	1368	1464	1506	1098	1111	1498	1822	1376	1673	1634	1569	2044
5579140	1509	2148	1357	1185	1350	1430	1274	1351	1529	1377	1182	1523	1663	1428	1420	1705	1595	1992
5569069	1574	1603	1419	1555	1806	1355	1376	1393	1776	1209	1267	1507	1853	1338	1428	1330	1532	1683
5565116	1612	2214	1181	1712	1639	1537	1424	1702	1566	1842	1668	1996	1230	902	1183	1128	1124	1341
5580278	1240	1419	1156	1113	1068	1082	1300	1595	1542	3054	2617	2663	1438	1214	958	960	1352	1188
5564183	1519	1941	1330	1341	1470	1456	1286	1234	1485	1271	1351	1601	1735	1465	1655	1602	1447	1747
5565562	1676	1609	1377	1392	1851	1200	1175	1494	1591	1049	1015	1472	1932	1475	1530	1633	1498	1953
5566520	1510	1320	1359	1616	1400	1343	1161	1367	1793	1685	1536	1696	1542	1707	1207	1480	1709	1482
5573644	1671	1515	1597	1813	2185	1719	1221	1500	1759	811	858	1178	1557	1390	1479	1519	1340	1780
5564605	1360	1538	1355	1171	1536	1306	1440	1543	1878	1190	1188	1501	2243	1842	1744	1166	1523	1363
5577675	1431	1753	1349	1265	1461	1495	1424	1310	1579	1518	1627	1838	1478	1355	1441	1206	1768	1520
5575899	1758	1761	1254	1594	1935	1417	1452	1616	1675	926	992	1325	1449	1283	1500	1770	1456	1653
5567587	1443	1541	1343	1349	1404	1354	1345	1539	1664	1888	1859	1763	1804	1690	1158	1085	1280	1302
5568274	1912	1844	1372	1565	1839	1502	1423	1476	1839	839	875	1225	1489	1241	1487	1550	1421	1899
5570822	1551	2358	1010	1304	1198	1242	1300	1278	1402	2208	1475	1818	1986	1394	1340	1317	1120	1487
5579975	1464	2193	1378	1578	1500	1379	1500	1587	1755	1348	1660	1757	1693	1539	1183	874	1224	1173
5576503	1206	2143	1056	926	822	1341	1317	902	840	1981	1849	2063	2188	1659	1782	1391	1512	1786
5566966	1694	1478	1407	1555	1874	1409	1236	1587	1717	1047	1094	1493	1456	1247	1527	1611	1457	1816
5575836	958	1350	947	819	707	907	984	795	865	3638	3010	3159	1223	977	976	1579	1642	2157
5576957	1800	1427	1517	1408	2263	1564	1249	1612	1761	1069	985	1345	1367	1207	1434	1571	1400	1710
5570347	1788	1979	1132	1323	1629	1425	1258	1231	1475	1208	1226	1646	1623	1161	1506	1582	1505	1982
5567339	2181	1688	1382	1474	1979	1240	1107	1540	1529	1042	1076	1547	1361	1260	1554	1624	1315	1743
5570325	1504	1617	1211	1305	1298	1306	1309	1266	1551	1477	1465	1788	1559	1395	1351	1681	1543	1992
5572750	1022	1415	912	1143	974	797	1317	1391	1371	2524	3076	2845	1609	1322	1110	947	1580	1209
5570845	1946	1789	1587	1604	1483	1047	1145	1183	1746	2347	1586	1413	1710	1731	819	1071	1504	832
5567053	1390	1695	1481	1192	1023	1159	1363	998	1435	1950	2218	2702	1765	1736	1331	697	1092	1302
5566538	1745	2048	1100	1191	1950	1334	1236	1578	1558	921	1012	1511	1649	1294	1788	1391	1462	1747
5565323	1307	1439	1148	1167	1158	1200	1155	1058	1444	1643	1674	1949	1847	1705	1591	1670	1510	1841
5577368	1525	1774	1357	1318	1480	1087	1271	1373	1698	1298	1334	1560	1655	1398	1395	1584	1546	1853
5578384	1618	1498	1348	1507	2401	1669	1400	1602	1960	700	686	1033	1266	1009	1402	1856	1520	2024
5571312	1629	1831	1184	1195	1392	1211	1319	1425	1363	1741	1669	2027	1743	1246	1388	1162	1492	1459
5577032	1454	1749	1330	1322	1519	1364	1276	1248	1568	1354	1371	1640	1643	1290	1392	1616	1407	1933
5568954	1713	1602	1266	1370	1501	1388	1195	1352	1583	1226	1324	1618	1627	1399	1541	1523	1419	1821
5568881	1393	1815	1295	1235	1272	1498	1363	1100	1531	1355	1389	1755	1765	1537	1453	1405	1519	1786
5576935	1743	2119	1231	1503	1447	1424	1341	1425	1595	1717	1536	1591	1306	1176	1209	1369	1187	1528
5579951	1680	1807	1386	1463	1519	1476	1356	1485	1761	1169	1102	1311	1640	1499	1476	1367	1217	1721
5568622	1545	1732	1225	1264	1415	1127	1959	1260	2127	983	822	917	1322	2491	1663	1294	1590	1687
5579170	61	90	28	49	34	20	9	134	32	12382	11980	1344	9	10	18	40	118	64
5571277	1401	1612	1082	1221	1453	1279	1164	1276	1351	1462	1519	1925	1726	1559	1651	1452	1505	1779
5576416	1017	978	967	628	859	1018	919	1097	1338	2400	2194	2187	1917	2094	1178	1573	2195	1835
5571884	1631	1514	1550	1289	1539	1290	1283	1802	1620	929	837	1472	2000	1658	1702	1642	1296	1297
5563664	1332	1934	1125	1200	1093	1188	1247	1046	1427	1791	1710	1935	1971	1759	1541	1176	1379	1487
5569075	1387	1494	1385	1404	1463	1424	1382	1288	1500	1561	1616	1756	1474	1305	1424	1347	1387	1733
5575748	1856	1687	1227	1331	1772	1159	1172	1438	1559	990	1085	1424	1472	1294	1714	1681	1353	2097
5573266	1394	1704	1171	1141	1320	1276	1293	1324	1449	1509	1609	1676	1711	1611	1462	1500	1411	1746
110679163	1537	1980	1135	1147	1359	1583	1327	1305	1524	1611	1145	1450	1363	1116	1258	1650	1665	2141
5565765	1278	1989	1162	1137	1202	1358	1413	1118	1373	1698	1646	1954	1600	1317	1316	1383	1585	1727
5569575	1341	1663	1246	1191	1271	1288	1198	1044	1490	1290	1171	1519	2338	2216	1699	1032	1230	2007
5574647	1399	1043	1071	1266	1107	984	1166	1141	1380	1661	1818	1984	2172	1527	1384	1656	1513	1941
5575512	1522	1639	1344	1207	1407	1194	1323	1492	1660	1678	1504	1602	1565	1500	1307	1285	1526	1442
5570204	1645	1708	1044	1623	1353	1473	1312	1396	1381	1381	1455	1850	1575	1322	1334	1497	1294	1551
5565770	1276	1454	943	1022	995	1232	1202	1065	1374	1676	1531	1874	2090	1803	1630	1524	1335	2142
5576407	1576	1625	1391	1365	1646	1422	1358	1352	1696	1009	1194	1813	1608	1245	1600	1488	1308	1471
5566512	1709	1841	1167	1232	1806	1205	1054	1466	1444	916	965	1349	1571	1388	1694	1689	1695	1971
5564604	1355	1801	1051	1052	1342	1076	1358	1417	1714	1403	1375	1735	2047	1481	1648	1192	1802	1308
5576502	1484	1542	1087	1216	1664	998	1181	1249	1525	1497	1328	1578	1620	1477	1523	1693	1485	2006
110676224	1326	1982	1121	1067	977	1188	1292	1029	1152	1762	1755	1829	1801	1450	1460	1392	1608	1953
5573583	1059	2481	1170	1221	980	1232	1135	1294	1179	1238	1322	1514	1897	3139	1476	1322	1032	1404
5565593	1703	2027	1252	1443	1758	1161	1256	1615	1565	1120	1075	1515	1484	1277	1476	1410	1286	1658
5572552	1774	1878	1475	1184	1487	1210	1317	1567	2009	1060	1180	1356	1641	1360	1349	1368	1502	1337
5574425	1888	1761	1266	1200	1574	1202	1336	1797	1766	912	990	1226	1667	1383	1586	1398	1321	1778
5571137	1570	2503	1571	1135	1404	1363	1502	1125	1333	1214	1166	1404	1714	1175	1498	1407	1506	1452
5572780	1302	1324	1233	1390	1147	1402	1180	1244	1460	1704	1590	1767	1770	1558	1397	1411	1340	1815
5568071	1609	1625	1498	1436	1559	1478	1395	1416	1787	1298	1330	1419	1387	1115	1270	1427	1628	1340
5563823	1544	1975	1227	1280	1276	1370	1298	1229	1486	1392	1371	1709	1811	1660	1345	1205	1313	1496
5565270	1498	1693	1562	1528	1580	1483	1316	1556	1863	1332	1179	1417	1519	1330	1060	1308	1290	1469
5572572	1850	1848	1632	1476	2282	1196	1424	1696	1843	621	694	1016	1399	1099	1636	1293	1358	1618
5567999	1485	1330	1237	1306	1723	1477	1097	1242	1658	908	1046	1362	2146	1603	1783	1444	1208	1886
5569538	1646	1553	1346	1575	1802	1451	1396	1390	1630	968	1093	1422	1543	1213	1363	1398	1354	1798
5566699	1685	1966	1104	1301	1567	1041	1244	1587	1502	1123	1123	1546	1613	1365	1449	1513	1446	1729
5578380	1719	1795	1446	947	842	1037	1316	1138	1390	3092	2622	2456	1057	1245	767	937	1064	1033
5570315	1563	1936	1322	1156	1867	1165	1304	1581	1595	959	1099	1319	1502	1347	1385	1642	1433	1728
5578596	1545	1826	891	1098	1007	1137	1286	1213	1243	1701	1545	1978	1954	1583	1438	1363	1480	1595
5568450	1343	1425	1176	1233	1170	1426	1193	1253	1545	2038	1596	1882	1599	1309	1268	1481	1495	1449
5570864	1389	1663	1024	1304	1406	1347	1275	1328	1379	1301	1326	1498	1856	1356	1445	1658	1384	1932
5567583	1981	1679	1428	1854	2112	1453	1348	1885	1902	908	1031	1195	1189	1069	1122	1262	1242	1186
5566544	1140	1885	1014	1212	857	1041	1197	1076	1404	1744	1767	1661	2061	1836	1251	1367	1692	1636
5572793	1174	1629	1030	993	1104	1203	1226	1032	1350	1308	1461	1679	1869	1576	1502	1853	1614	2235
5566689	1659	1594	1419	1302	1407	1270	1479	1478	1932	1051	1064	1257	1705	1383	1423	1510	1641	1262
5570533	1548	1390	1313	1160	1553	1103	1156	1323	1532	1269	1528	1779	1587	1259	1550	1588	1345	1828
5571082	1190	1319	972	1060	927	1272	1155	1060	1468	1360	1351	1719	2230	1669	1546	1876	1434	2201
5576217	1686	1546	1359	1175	1365	1129	1261	1288	1543	1672	1557	1481	2166	1430	1001	1187	1428	1528
5570142	1470	1630	1169	1096	1336	1141	1145	1292	1347	1360	1458	1877	1860	1702	1610	1288	1455	1558
110681196	1668	1336	1367	1456	1481	1128	1492	1494	1651	1138	1301	1602	1671	1473	1379	1362	1320	1471
5575321	1383	1736	1358	1223	1212	1046	1431	1443	1738	1586	1335	1595	2107	1856	1525	948	1101	1159
5574432	1593	1851	1351	1208	1718	1214	1196	1310	1547	1258	1236	1763	1705	1180	1379	1274	1313	1655
5566251	1710	1746	1468	1603	1289	1187	1334	1951	2131	1971	1571	1528	968	811	886	1184	1107	1298
5567424	1206	1367	1092	1255	1006	1257	1218	1175	1436	2547	2306	2324	1275	1081	1001	1361	1434	1385
5572927	1389	1761	973	1338	949	1356	1244	1285	1032	2088	2238	2536	1373	980	994	1460	1290	1433
5577010	1572	1575	1198	1284	1458	1200	1299	1254	1599	1028	1241	1534	1729	1309	1603	1606	1470	1737
5568202	1359	1222	1431	1606	1548	1340	1063	1328	1661	1509	1327	1742	1413	1007	1234	1775	1650	1466
5569142	1510	1469	1181	1425	1419	1312	1102	1328	1403	1102	1222	1729	1684	1228	1615	1739	1340	1861
5568803	1538	1387	1365	1300	1498	1229	1199	1052	1565	1279	1063	1381	1496	1286	1341	1872	2012	1796
5577456	1396	1932	1321	1162	1333	1438	1267	1277	1562	1445	1386	1451	1768	1290	1441	1236	1361	1570
5569085	1486	1604	1213	1304	1538	1289	1404	1291	1526	1032	1088	1377	1827	1674	1509	1390	1473	1576
110677123	1937	2250	1667	1148	1257	1157	1332	1253	1389	1432	1325	1517	2232	1824	1758	585	570	963
5568586	1595	1675	1072	925	1205	956	1246	1275	1607	1384	1338	2018	1856	1347	1458	1479	1739	1417
5580095	1365	1266	1161	1217	1577	1219	1207	1290	1615	1408	1424	1523	1935	1574	1584	1471	1455	1293
5578223	1793	1906	1357	1349	1502	1293	1358	1615	1708	1130	1038	1485	1512	1468	971	1187	1431	1471
110676862	1630	1654	877	732	727	686	934	1255	984	3762	3084	2917	1073	1128	849	889	1326	1021
5567464	1263	1582	968	1151	1192	1258	1226	1403	1655	1311	1122	1528	1810	1689	1642	1527	1510	1688
5577427	1774	1732	1352	1303	1711	1260	1321	1515	1625	914	910	1254	1696	1349	1487	1275	1293	1753
5575809	1295	1604	1008	1187	1298	1347	1233	1068	1213	1586	1707	1929	1519	1259	1457	1571	1516	1701
5577024	2098	1965	1596	1331	1856	1025	1059	1521	1430	894	917	1555	1423	1283	1558	1301	1213	1460
5567758	1369	1550	1130	1093	1253	1476	1151	1072	1223	1289	1203	1777	2053	1456	1539	1449	1317	2018
5580164	1317	1395	966	1119	1449	1224	746	945	1304	1311	1115	1391	1558	1967	1813	1999	1636	2121
5570163	1313	2303	1146	1118	967	1320	1326	1397	1756	1460	1657	1839	2361	1093	1197	929	974	1216
5564326	1901	1755	1377	1175	1595	1191	1308	1649	1597	1066	955	1471	1636	1448	1369	1263	1322	1293
5571731	1693	1602	1122	1488	1583	1267	1206	1394	1642	1034	953	1483	1377	1330	1379	1535	1400	1881
5575831	1273	2021	1042	1286	913	1279	1072	1143	1278	2027	1812	2076	1715	1393	1228	1152	1124	1516
5564210	1439	1217	968	1220	1503	1120	1093	1348	1134	1551	1606	1714	1741	1312	1462	1655	1414	1843
5576606	1242	1478	1096	1009	1042	1064	1178	1027	1394	1558	1543	1634	1768	1808	1484	1561	1640	1809
5573929	1081	1356	913	1294	622	825	1232	1020	1268	1718	2010	1980	1910	1307	1411	1665	1972	1747
5567241	1494	1488	1131	1297	1728	1367	1173	1207	1545	848	1042	1285	1671	1301	1653	1605	1574	1922
5564815	1654	1535	1080	1250	1390	1202	1069	1266	1320	1417	1515	1708	1533	1268	1379	1456	1400	1885
5574089	1547	1975	1370	1096	1277	1235	1392	1184	1452	1207	1113	1466	1573	1228	1400	1574	1473	1748
5573287	1202	1312	1021	1306	1096	1012	1176	1207	1237	2230	1957	1989	1245	1122	1045	1664	1796	1693
5576036	1905	1810	1322	1190	1746	1094	1088	1325	1379	859	942	1285	1611	1190	1536	1615	1399	2002
5573569	1287	1420	1161	1207	1354	1237	1071	1134	1191	1263	1278	1666	1823	1642	1545	1659	1418	1941
5577490	1812	1449	1285	1488	1366	1458	1167	1355	1600	1547	1304	1351	1501	1043	1138	1629	1373	1426
5573067	1604	1962	1362	1088	1302	1260	1219	1533	1596	1278	1328	1301	1269	1337	1245	1447	1727	1398
5579025	1448	1254	999	1229	1206	1081	1245	1310	1888	1394	1375	1540	1709	1331	1301	1584	1913	1439
5573221	1481	1519	1054	1194	1425	1486	1264	1171	1359	1116	1013	1618	1494	1098	1513	1901	1476	2058
5565159	1791	1396	1536	1483	1814	1368	1246	1406	2005	1212	1186	1299	1410	996	1112	1487	1328	1148
5578376	1359	1633	860	1382	1029	1488	1194	1283	1071	1491	1478	1911	1528	1276	1312	1497	1384	2046
5570211	1854	986	1043	1374	902	1438	1129	992	1167	2493	2148	1860	1336	1333	1255	1304	1146	1438
5579118	1415	1771	911	1318	967	1320	1170	1106	1211	1832	1727	2105	1586	1401	1202	1210	1250	1682
5574739	1397	1614	1148	1185	989	1289	1311	1109	1240	1581	1442	1627	1665	1341	1208	1574	1522	1907
5574255	1697	2081	1522	1261	1337	1211	1466	1731	1690	1848	1751	2216	1006	1072	891	635	1018	710
5576326	1719	1809	1209	1550	1900	1332	1312	1420	1614	1068	974	1405	1325	1070	1252	1505	1221	1432
5566478	1889	1421	1091	1488	1280	1135	965	1200	1489	1799	1752	1646	1205	949	994	1592	1652	1556
5567770	1036	1208	801	679	593	485	835	792	874	2682	2493	2245	3591	2220	1365	968	1127	1099
5573481	1287	2360	975	1079	872	1296	1412	972	1053	1622	1656	1961	1701	1381	1361	1174	1224	1699
5573407	1595	1440	1321	1344	1560	1173	1787	1765	2501	1101	1065	1264	1569	1382	1249	852	1196	919
5574407	1363	1250	1034	998	1115	971	933	1241	1216	1245	1299	1487	1968	2098	1819	1445	1537	2063
5569222	1874	2515	1729	1604	1608	1586	1613	1699	1950	1369	1118	1292	1013	952	909	716	786	727
5570048	1450	1832	1101	1232	1202	1117	1276	1148	1425	1344	1381	1536	1870	1545	1459	1070	1337	1733
5563673	1519	1560	1279	1461	1585	1346	1480	1478	1841	1142	1102	1227	1479	1149	1312	1239	1274	1541
5569999	1625	1754	1125	1293	1679	1193	1195	1445	1422	1042	1115	1313	1903	1248	1623	1353	1191	1461
5574871	1473	1298	1329	1015	1459	1059	949	1227	1609	1068	1122	1454	1641	1647	1578	1595	1738	1719
5573204	1339	1470	1143	1067	938	1143	1017	956	1187	1317	1471	1528	2304	3601	1204	785	1533	971
5571574	1861	1875	1290	1574	1909	1425	1322	1465	1452	1003	891	1176	1172	922	1269	1306	1166	1884
5570531	1283	1619	988	1398	904	1218	933	931	1004	1833	1720	1851	1600	1012	977	2014	1505	2163
5566232	1423	1651	1235	1346	1278	1334	1206	1294	1336	1481	1491	1589	1607	1325	1219	1263	1272	1588
110674013	1266	1773	1146	1345	1089	1317	1266	1131	1213	2068	1886	2142	1291	1147	965	1158	1144	1581
5570733	1398	2000	1229	1040	1223	1105	1305	1266	1309	1273	1325	1549	1720	1396	1572	1255	1339	1595
5571908	2097	1863	1496	1399	1846	1174	1323	1536	1485	757	962	1294	1388	1111	1333	1206	1080	1519
5568539	1175	1348	1211	1084	1021	1171	1129	1203	1146	1932	1753	1718	1640	1633	1333	1350	1326	1692
5577107	1486	1398	1274	1176	1197	1769	1149	1243	1728	1182	1288	1306	1630	1429	1365	1179	1304	1759
5567092	1093	1382	1120	1126	1004	917	1236	1104	1129	2007	2102	1861	1695	1940	1559	953	1066	1560
5567695	1501	1761	1380	1366	1827	1243	1273	1594	1589	929	1003	1319	1423	1264	1259	1255	1451	1417
5571044	2055	1410	1189	1397	1134	1379	1223	1290	1214	2023	1562	1731	996	699	894	1623	1574	1427
5578659	1410	1756	1180	993	1350	1190	1120	1086	1282	1506	1375	1718	1426	1025	1313	1585	1392	2064
5572548	1224	2048	859	902	828	1179	1058	975	1032	1892	1962	2255	1551	1304	1359	1282	1437	1568
5571981	1234	1493	1003	1095	770	953	1061	1142	1000	2468	2429	2782	1356	1224	1188	950	1161	1404
5565118	1634	1252	1249	1274	928	876	1348	1588	1802	2155	1447	1429	879	612	964	2071	1667	1516
5572005	1527	1486	1059	1241	1464	984	1189	1525	1740	1842	1371	1523	1172	726	915	1389	1555	1966
110681502	919	1549	718	520	196	651	877	672	501	4619	4106	3370	1065	1041	802	852	909	1306
5578300	1267	1190	883	568	409	463	872	932	536	4472	4490	3530	896	702	538	902	994	1017
5573951	1483	1045	1204	1096	1227	1145	1146	1300	1833	1049	1422	1541	1874	1574	1204	1447	1759	1306
5570552	1507	2018	1311	1254	976	1207	1138	1088	1503	1121	1104	1538	1507	1546	1460	1298	1691	1360
110677017	932	1467	914	982	1011	1187	1759	1033	1607	2958	1721	1454	1445	1511	1300	914	1293	1124
5564041	1474	1624	1445	1481	1785	1306	1441	1785	1845	1533	1296	1502	1164	1080	892	1090	1084	780
5565208	1169	1602	950	1111	997	1290	1113	936	943	1710	1489	1809	1679	1496	1354	1523	1429	1989
5576861	1567	1689	1311	1209	1395	1498	1306	1072	1284	775	914	1356	1521	1151	1473	1658	1511	1897
5564884	1452	1695	957	1191	1225	1133	1085	1316	1111	1912	1700	1950	1443	1323	1058	1275	1286	1471
5575021	1179	2341	1211	1293	963	1497	1383	1024	1301	1308	1389	1722	1888	1316	1518	913	971	1361
5576932	1350	1004	1072	1202	1342	1201	935	1116	1451	1716	1444	1326	1573	1098	1329	2011	1322	2076
5571110	928	1308	657	873	839	1049	1274	773	1253	1557	1580	2137	2124	1598	1555	1228	1171	2646
5574165	1845	1712	1299	1402	1679	1231	1177	1407	1557	994	970	1335	1284	1147	1286	1359	1190	1624
5568799	1336	1471	1022	1146	872	1263	1280	936	1254	1544	1413	1545	1683	1277	1423	1531	1547	1936
5569849	1369	1287	1036	1135	1469	902	1072	1155	1214	1316	1351	1791	1920	1435	1684	1435	1361	1530
5569288	1483	1603	1110	945	1308	1271	1237	1443	1615	942	958	1221	2123	2143	1408	1133	1146	1345
5564048	1287	1327	1138	1281	1291	1352	1269	1205	1469	1009	1161	1381	1568	1360	1435	1501	1397	2002
23687614	1604	2353	1353	964	1407	1106	1060	1306	1236	1121	1091	1446	1312	1049	1411	1497	1471	1633
5565761	1510	1558	1302	1376	1703	1361	1206	1225	1528	833	845	1218	1631	1377	1546	1325	1282	1586
5573667	1026	1197	1134	900	1050	884	1273	1271	1101	2530	2373	2509	1377	1402	836	946	1559	1030
5565801	1407	1266	1280	1584	1530	1601	1441	1835	1977	1686	1375	1343	917	821	682	1224	1339	1058
5573705	1197	1464	1133	1337	1707	1419	990	1169	1477	1319	1068	1328	1490	1267	1160	1497	1527	1812
5571281	1217	1258	816	974	1157	965	896	1037	1214	1611	1506	2023	1771	1692	1669	1521	1241	1783
5572082	1611	1732	1237	1672	1335	1323	1174	1394	1519	1897	1516	2210	982	1122	1005	847	930	844
110679583	922	1379	791	634	604	1015	910	884	1091	1496	1644	1930	2146	2608	1577	1354	1175	2170
5574778	1604	1706	1247	1239	1374	1264	1306	1352	1521	1105	1076	1442	1644	1287	1346	1189	1187	1438
5572245	907	1249	978	1425	1155	1280	1196	976	1205	1740	1872	1915	1752	1834	1202	1173	1117	1337
5565085	996	1258	835	763	704	866	1107	1167	1215	2168	1889	1880	1954	1777	1525	1283	1596	1329
5571706	1052	1907	932	1130	756	1060	870	750	606	2466	1891	2283	1687	1307	1068	1298	1376	1843
5576486	1331	1832	1085	1081	1069	1176	1163	1217	1325	1681	1684	1774	1624	1379	1258	1121	1184	1297
5566298	1798	1504	1395	1479	1738	1080	1346	1660	2255	1127	1149	1329	1202	1014	976	885	1234	1109
5577114	1431	1273	970	1251	1481	1009	1079	1334	1354	1133	1404	1660	1727	1312	1548	1516	1244	1541
5569219	1944	1969	1751	1284	1516	1262	1126	1315	1481	1361	1008	1502	1299	1294	1268	841	1051	992
5564054	908	1203	798	1412	1003	1085	1193	1200	1201	2512	2269	2176	1436	1331	913	1354	1144	1118
5576268	1572	1459	1349	1249	1554	989	1073	1412	1745	912	823	1090	1466	1288	1450	1380	1556	1887
5576263	1623	1386	1080	1444	1567	1141	1185	1547	1527	912	951	1377	1463	1362	1406	1306	1308	1638
5569285	1376	1610	977	1383	1379	1256	1288	1284	1616	1249	1224	1468	1520	1387	1196	1296	1233	1474
5570702	1498	1767	1465	1338	1564	1405	1362	1514	1617	954	893	1242	1345	1119	1244	1199	1199	1481
5568245	1097	1794	955	1184	1160	1260	1166	1323	1312	1452	1386	1680	1793	1624	1402	984	1158	1460
5576034	1940	1487	1585	1476	1870	1248	1015	1550	1852	665	843	824	1157	1000	1353	1381	1389	1555
5567349	1477	1716	870	1220	1314	1042	1306	1366	1486	1019	985	1597	1818	1514	1462	1249	1175	1574
5580011	1180	1433	1282	1292	1424	1299	1321	1374	1618	1430	1394	1649	1397	1302	1169	1309	1146	1166
5569746	1460	1345	1516	1497	1747	1225	836	1039	1641	626	569	1036	1378	1355	1514	1820	1529	2043
5573936	1451	1500	1174	1283	1489	1056	994	1241	1468	1163	1075	1472	1564	1428	1417	1421	1329	1634
5565955	1163	1516	1061	1057	797	1071	1029	1156	1349	1887	1684	2027	1447	1499	1173	1278	1494	1469
5571407	1463	1571	1058	1183	1415	1201	1224	1209	1315	1146	1100	1376	1448	1228	1354	1465	1438	1919
5574435	1172	1565	1053	1125	1253	1428	1169	1007	1236	1389	1200	1661	1398	1207	1381	1550	1399	1917
110681423	1832	2059	1783	164	73	171	1189	1064	2904	2598	1532	1769	1102	1788	1107	1161	740	1057
5573328	1325	1248	1022	1013	1037	994	1126	1162	1413	1064	1236	1729	2124	1807	1628	1262	1189	1691
5575651	1261	1425	888	1182	1199	984	1102	1368	1292	1363	1457	1862	1658	1234	1336	1393	1357	1697
5575624	1536	1452	1166	1486	1952	1395	1226	1188	1416	720	753	1142	1333	1147	1335	1697	1296	1815
5568296	1262	1423	1065	895	1205	1272	1226	1074	1261	1249	1226	1569	1689	1453	1535	1450	1586	1610
5579892	1701	1382	1318	1452	1810	1044	1112	1724	1573	973	1097	1270	1141	1040	1359	1309	1256	1488
5579940	1897	1747	1176	1395	1852	1206	1144	1538	1483	777	871	1239	1274	1115	1339	1350	1116	1513
5568408	1189	1422	1135	1128	1281	862	1283	1370	1651	1646	1646	1676	2049	1594	1348	788	1047	914
5578052	1707	1267	1198	1311	1827	999	1104	1413	1461	876	780	1277	1416	1304	1482	1528	1307	1761
5575134	1757	1946	1149	1296	1749	1331	1392	1632	1575	820	948	1269	1214	940	1245	1186	1223	1345
5580119	1239	2060	1142	1650	952	1220	795	785	855	2533	1759	1448	1482	1072	1227	1573	893	1329
5565271	1618	1743	1213	1318	1494	1288	1261	1410	1328	1054	1210	1268	1410	1198	1300	1378	1210	1312
5569655	1896	1834	1241	1480	1755	1232	1174	1743	1555	803	793	1117	1256	1046	1216	1499	1006	1345
5573389	1406	1500	1095	1187	1291	951	1116	1317	1373	1399	1438	1636	1447	1303	1366	1272	1464	1405
5576154	1348	1568	1160	921	1123	931	1260	1368	1270	1334	1392	1861	1540	1338	1466	1182	1491	1390
5577214	1335	1495	1242	1596	1627	1300	1164	1661	1620	1152	1404	1278	1307	1071	1084	1326	1236	1041
5573943	1338	1019	1181	1450	1356	1263	1217	1233	1829	707	1029	1231	1968	1394	1437	1416	1427	1438
5567960	1585	1583	985	1280	1491	1237	1310	1150	1781	985	764	1091	1800	1223	1107	1248	1709	1590
5574012	948	1498	823	992	753	1167	1137	801	913	2053	1781	3083	1431	1103	1129	1418	1166	1698
5574244	764	689	703	1030	751	920	855	1350	1183	3391	2163	1948	1756	796	836	1403	1041	2313
5568261	1449	1182	1331	1193	1349	1050	1272	1344	1652	1169	1248	1406	1867	1452	1263	961	1378	1318
5570478	1630	1486	1332	1281	1642	1084	1154	1518	1471	1081	949	1226	1449	1048	1135	1362	1210	1825
5574237	1043	1086	841	1115	1105	921	1095	1089	1104	1295	1489	1740	2028	2188	1722	1167	1157	1691
5572208	1362	1680	1196	1165	1209	1324	1281	989	1175	1123	1173	1403	1574	1188	1354	1502	1440	1733
5564903	1110	1247	926	1450	884	1001	1261	887	961	2190	2342	2323	1379	1073	952	1304	1184	1379
5566064	1230	1464	1020	1153	1121	1005	1038	1125	1168	1347	1375	1719	1831	1529	1506	1220	1334	1645
5567141	1062	869	623	872	588	757	712	649	603	1442	1590	2064	2088	1530	1991	2171	1745	2460
5573975	1445	1625	1077	1170	1390	1186	1138	1159	1330	1057	1118	1442	1702	1301	1539	1353	1207	1574
5569528	809	1379	848	419	463	251	735	768	2073	2438	1568	994	2090	3215	2352	829	686	1894
5568998	1321	1559	1065	1519	1527	1485	1109	1241	1542	1203	1188	1389	1276	1249	1049	1311	1229	1548
5577687	1935	1392	1163	1041	1023	1114	1318	1601	1723	1456	1578	1470	1325	1280	1159	978	1286	966
5567344	1673	1881	1128	1254	1282	1030	1222	1416	1363	1059	1113	1489	1319	1127	1342	1300	1231	1572
5576412	1578	1495	1488	1293	1672	1252	1419	1396	1644	857	864	1204	1375	1043	1226	1293	1251	1448
5575585	1364	1947	956	951	974	1192	1122	1085	1140	1328	1290	1506	1611	1463	1339	1402	1363	1739
5578231	1702	1416	1207	1513	1857	1373	1310	1561	1510	958	846	1223	1243	1125	1383	1097	1099	1342
5563772	1621	1467	1062	1041	870	803	944	1069	785	2290	2197	2613	1748	1019	1420	771	1021	1024
5567377	1513	1498	1119	1150	1522	1115	1070	1296	1275	914	1140	1357	1516	1395	1407	1386	1382	1687
5574328	1414	1676	971	1066	1236	985	1091	1354	1178	1481	1429	1604	1870	1403	1403	1071	1213	1289
5573682	1469	1550	1203	1316	1649	1375	1234	1098	1362	902	982	1263	1342	1210	1394	1428	1307	1645
5579092	1186	1757	915	1034	943	1270	1001	1050	978	1865	1766	1709	1441	1273	1432	1341	1321	1447
5565654	1404	1445	1167	1188	1160	1044	1283	1313	1647	1022	995	1230	1800	1305	1388	1236	1379	1690
5576201	1328	1593	1075	852	1155	1160	1118	1153	1344	1390	1309	1599	1798	1442	1337	1265	1477	1288
5565368	1048	2346	883	885	791	1325	1132	754	781	1660	1715	1985	1646	1069	1210	1361	1159	1911
110674030	959	1098	931	1063	1006	1175	1030	1053	1242	2004	1860	1944	1517	1315	1105	1601	1282	1474
5569499	1279	1210	1426	1329	1549	1392	1353	1239	1783	783	655	1118	1587	1284	1385	1383	1459	1444
5563768	1596	1319	1328	1175	1705	953	1090	1514	1505	796	908	1338	1659	1274	1364	1257	1349	1512
5577362	1275	1602	1113	1077	1312	1020	1065	1249	1366	1351	1425	1547	1545	1272	1286	1314	1289	1531
5572100	2131	1624	2190	1744	2798	1362	936	1200	1675	513	322	598	1324	658	620	552	1563	1810
5568842	1898	1717	1368	1276	1634	1166	1149	1486	1537	1232	1155	1367	1395	977	1286	880	1096	984
5580153	1228	1557	1103	1053	1080	922	928	973	1115	1536	1565	1718	1583	1372	1437	1350	1530	1551
5565623	1395	1291	977	880	972	1011	1258	971	1487	1263	1082	1682	1697	1280	1498	1663	1582	1593
5568845	1235	1270	1219	1160	1235	1052	1141	1328	1337	1496	1457	1670	1478	1392	1223	1228	1275	1384
5579906	678	783	651	536	594	621	654	551	992	1514	1590	1975	2326	1595	1823	2347	2253	2093
5578196	1574	1828	988	1135	1146	1537	1132	1105	1221	1745	1760	1941	955	1085	1025	921	1077	1381
5576840	1219	1314	1022	976	1046	972	1142	1049	1270	1134	1009	1301	1701	1389	1775	1427	1473	2302
5577072	1517	1521	1181	1307	1549	1004	1084	1352	1370	1152	1046	1375	1544	1230	1288	1255	1204	1537
5578825	1642	1737	1187	1334	1250	1269	1340	1470	1884	1931	1119	1283	1111	903	797	992	1102	1162
5564516	1809	2373	1424	970	1141	854	1010	1326	1327	1583	1179	1300	1426	1368	997	964	1397	1064
5578083	1320	1375	1037	988	996	1400	1119	1017	1263	1303	1529	1390	1316	1548	982	1666	2093	1168
5572546	1446	1809	1083	1458	1070	1141	1097	1411	1258	1555	1547	1924	1366	1188	1039	886	1034	1190
5569925	948	1606	1109	879	1090	1086	1096	1404	1365	1893	1520	1852	1525	1334	1300	1091	1006	1368
5576631	1495	1760	1324	1148	1607	1281	1351	1531	1677	1317	1122	1357	1142	1089	872	1101	1085	1212
5578686	1475	1421	1322	1259	1397	1284	1168	1208	1463	1172	1203	1362	1446	1213	1074	1292	1274	1431
5576559	1390	1710	841	1172	1013	1155	1080	1187	1053	1492	1545	1864	1511	1195	1150	1275	1221	1557
5568574	1257	1768	973	1204	1011	1262	1093	1253	1298	1985	1541	1548	1185	907	1042	1503	1183	1398
5568922	1607	1552	1078	1310	1448	1112	1046	1348	1355	1089	1160	1395	1281	1129	1175	1396	1131	1798
5567867	1737	1844	1358	1291	1722	1380	1307	1352	1634	745	890	1081	1311	1005	936	1470	1079	1257
5567930	1126	1439	942	923	1188	857	1135	1002	1155	1258	1456	1735	1623	1342	1358	1321	1629	1901
5569585	1235	1896	885	1193	983	1299	1189	1160	1088	1583	1700	2033	1328	1088	1011	1082	1145	1465
5580184	1592	1708	1302	1413	1582	1504	1363	1210	1491	920	837	1169	1139	870	1014	1306	1203	1727
5565749	1154	1535	1102	921	920	1049	1142	1055	1211	1892	1717	1952	1515	1320	1178	1039	1134	1506
5565857	1217	1605	1216	1211	1376	1254	1279	1024	1356	1166	1245	1354	1488	1297	1367	1235	1344	1308
5563615	1711	1493	1145	1404	1765	871	1004	1492	1412	841	885	1317	1243	945	1271	1462	1197	1877
5568761	1380	1624	1213	1210	980	1278	1295	1288	1469	1081	1088	1378	1296	1362	1144	1088	1178	1970
5566986	1405	1411	873	1348	1259	1222	997	1168	1222	1197	1185	1596	1403	1335	1404	1383	1234	1660
5571248	1399	1270	1142	1382	1542	1303	1249	1210	1473	972	1030	1270	1554	1272	1307	1209	1106	1609
5569119	1359	1503	1241	1333	1290	1060	1166	1190	1274	1342	1378	1405	1412	1317	1177	1273	1150	1415
5580025	1196	1258	949	926	941	981	930	1257	1252	1262	1319	1743	1773	1376	1486	1431	1411	1790
5577205	1412	1603	1185	1294	1135	1347	1399	1154	1539	1088	1009	1182	1610	1393	1055	1260	1122	1485
5569013	1270	1769	1116	1067	1013	1123	1098	961	1091	1809	1556	1637	1492	1247	1190	1301	1087	1444
5574682	1141	822	1090	1064	1447	1243	643	1194	1386	875	1253	1419	2018	1526	1564	1507	1544	1530
5579519	1229	1513	908	966	1137	1014	962	964	1090	1249	1262	1576	1656	1348	1479	1602	1396	1913
5568555	1374	1480	1307	1226	1419	1244	1121	1234	1330	959	804	1183	1471	1126	1449	1549	1231	1744
5565497	1418	2025	1170	996	1233	1353	1177	1090	1395	734	901	1027	1627	1169	1392	1268	1650	1549
5579095	71	73	30	9	20	232	32	28	15	75	21	66	301	21314	414	31	170	233
5577779	1454	1642	1136	897	1141	963	1114	1171	1237	1211	1187	1487	1733	1286	1435	1318	1389	1333
5576417	793	1352	621	1786	1176	1187	629	1564	968	2394	1011	1603	1193	1662	799	1748	1418	1209
5572428	1249	1597	897	947	748	1342	1131	864	1118	901	647	824	928	5435	892	1082	1340	1167
5567521	947	1338	902	956	933	991	1122	1031	918	1575	1504	1769	1563	1378	1279	1677	1573	1639
5577425	708	830	610	1069	787	954	866	705	925	1461	1753	1643	2004	2307	1369	1437	1476	2185
5575919	1171	1354	1009	1040	1128	993	1051	1128	1057	1907	1912	2053	1191	882	1063	1424	1153	1571
5575670	1584	1585	1232	1251	1441	1224	1170	1373	1369	1138	1013	1199	1153	1056	1238	1400	1194	1440
23687430	1320	1170	1428	1233	1507	1258	908	1290	1583	824	975	1010	1444	1225	1250	1655	1542	1424
5579183	1367	1252	969	1253	1257	1127	1055	1199	1358	1123	1030	1373	1614	1457	1414	1394	1238	1552
5578702	1428	1431	1062	1336	1396	1206	1054	1141	1280	922	1075	1305	1625	1332	1395	1348	1145	1534
5576478	1335	1452	1035	1089	1274	1026	1116	1200	1362	1298	1251	1784	1553	1310	1295	1053	1254	1325
5564787	1273	1267	1211	1168	1344	1123	1039	1092	1394	1343	1397	1436	1647	1257	1188	1183	1440	1205
5564962	1061	1845	1525	1092	1121	1180	1467	1141	1484	3075	2049	1729	438	581	604	968	641	980
5565257	1377	1561	1102	1018	1223	1039	1187	1095	1192	1333	1412	1575	1391	1285	1523	1096	1150	1406
5578387	1233	1828	1031	738	1020	770	968	1178	1172	1386	1312	1749	1813	1805	1368	937	1383	1270
5576366	1412	1660	1126	1016	1275	977	1209	1209	1379	1282	1193	1545	1644	1458	1366	879	1250	1072
33307550	3776	1993	2691	2098	2398	1413	2064	3369	3014	11	3	7	5	2	89	6	6	4
5570169	2151	2625	1374	742	696	1011	1190	755	896	1115	1049	1504	1623	1584	1349	1060	1133	1091
5565651	1045	1019	682	820	691	942	990	883	891	2053	2056	1972	1850	1086	1108	1707	1528	1620
5564403	1598	1772	910	986	1238	1089	1043	1356	1422	1317	1124	1334	1478	1275	1354	1223	1128	1291
5565836	1324	1465	1123	1356	1200	1140	1174	1147	1283	1137	1351	1613	1672	1451	1142	1052	998	1305
5566589	1423	1691	880	1181	1371	1154	1059	1135	1403	1297	1170	1429	1469	1209	1152	1239	1190	1480
23687946	1267	1880	1153	1038	1193	1405	1191	994	1253	849	893	1183	1441	948	1315	1661	1540	1706
5568016	1503	1412	1207	1200	1344	1120	1106	1191	1456	1332	1213	1320	1254	1115	1195	1208	1349	1378
5571878	1414	1396	1146	1306	1458	1312	1162	1167	1331	1008	1016	1452	1316	1139	1214	1290	1288	1485
5565647	1280	1630	1034	983	1054	1186	1179	1002	1151	1368	1333	1510	1479	1222	1213	1315	1352	1608
5571076	1370	1175	1169	1242	1529	1242	1097	1353	1370	924	1064	1210	1409	1291	1259	1531	1155	1509
5576751	1303	1490	955	1049	1181	1113	1059	1080	1154	1432	1302	1575	1680	1411	1135	1249	1150	1569
5571143	1283	1624	980	1165	1338	1241	1114	1045	1067	1108	1081	1627	1393	1276	1248	1297	1380	1599
5569287	1448	1474	1058	1057	1463	1102	1202	1215	1343	919	1144	1265	1357	1134	1451	1353	1225	1636
5572078	1455	1662	1054	1104	1347	1187	1114	1334	1385	1158	1104	1441	1390	1199	1104	1291	1063	1442
5572296	1370	1255	1266	1411	892	1642	1072	936	1334	2633	1549	1385	718	684	736	1427	1291	1223
5566349	1565	1773	1129	1201	1455	983	1128	1383	1389	1032	1058	1215	1287	1192	1185	1342	1136	1370
5570553	1400	1716	974	962	1187	926	1173	1160	1172	1494	1248	1710	1617	1278	1227	1052	1259	1260
5574483	1582	1371	1224	1356	1663	1292	1150	1363	1500	850	828	1174	1383	1182	1188	1078	1191	1429
5566165	1476	1309	1421	1316	1613	1267	1144	1370	1660	745	793	1030	1319	1122	1324	1273	1178	1407
110677960	1469	1547	1060	1182	1550	1075	1195	1475	1331	948	990	1223	1289	1088	1410	1374	1047	1501
5578684	826	2398	929	818	728	993	1024	773	913	1933	1654	1781	1984	1891	1476	736	796	1098
5564404	1043	1424	1018	888	852	823	1007	1044	1136	2008	2119	1978	1572	1307	1065	964	1176	1323
5566642	1499	1578	996	1085	1248	946	975	1300	1263	1170	1180	1360	1622	1399	1365	1248	1190	1319
110678312	1165	1296	1285	1416	1161	1057	1287	1444	1353	1255	1605	1587	1493	1338	996	839	894	1249
5573737	1254	1161	1008	1095	1320	1085	1038	1160	1133	1101	1347	1435	1300	1265	1346	1557	1262	1851
5565760	1334	1427	1039	989	1322	953	1082	1130	1259	1191	1237	1383	1519	1332	1420	1200	1204	1680
5566956	1438	1487	1184	1148	1521	1333	1199	1185	1389	633	691	999	1814	1257	1481	1159	1281	1499
5574385	1301	1493	1392	1347	1357	1651	1141	1051	1360	1029	1031	1115	1164	966	1098	1412	1439	1327
5564176	1542	1692	1319	1292	1508	1208	1183	1366	1443	797	688	1171	1209	1107	1329	1258	1183	1367
5569899	1277	1704	1049	927	895	969	1400	1241	1432	1933	1809	1968	1248	1053	967	842	964	977
23687484	1483	1498	1127	1364	1153	1257	1304	1055	1497	1588	1242	1388	993	970	994	1237	1192	1306
5567811	1414	1443	985	1175	873	1190	1130	1108	1143	1503	1491	1645	1367	1079	990	1354	1239	1510
5578975	1906	1790	1429	1406	1789	1465	1375	1565	1453	556	578	863	1055	937	1160	979	939	1380
5570982	946	1566	826	743	635	819	1066	570	1074	1525	1430	1479	2968	1688	1401	1301	1326	1256
5573079	1151	1920	1040	1226	856	1664	1257	920	1008	1159	1315	1544	1549	1174	1207	1069	944	1613
5577240	1107	1562	896	950	995	1064	1120	1020	1396	1198	1253	1480	1444	1455	1338	1332	1286	1689
5563777	1344	1554	987	976	888	1027	1057	996	1148	1467	1351	1660	1640	1427	1446	1133	1280	1202
5572209	1000	1264	1087	1171	1072	1254	1178	1124	1277	1526	1371	1323	1471	1211	923	1320	1483	1527
5566763	1338	1433	873	1092	1531	1187	902	1154	1190	1150	1084	1295	1451	1254	1291	1421	1292	1641
5577036	1490	1293	911	1287	1252	1146	1042	1322	1392	1121	1270	1526	1276	1029	1267	1176	1185	1583
5564816	1285	1420	1049	1197	1324	1100	1041	1177	1471	1138	1091	1560	1389	1116	1260	1197	1138	1612
5569692	1391	1691	1206	995	990	1054	1271	1279	1123	1892	1236	1405	1211	1500	1027	1036	1105	1144
5564882	1323	1233	1091	1225	1085	925	969	1079	1270	1466	1524	1800	1592	1125	1226	1180	1208	1233
23687501	1062	1302	1435	1169	2103	1653	2225	2530	2088	710	1526	1038	710	941	1114	259	476	203
5564333	1321	1910	1051	1116	808	1115	1173	1069	1085	1715	1604	1787	1147	1113	957	1097	1199	1273
5578290	1492	1688	1120	1033	1548	933	927	1291	1219	925	1053	1261	1439	1330	1404	1130	1368	1371
5564658	1230	1493	1539	2445	2005	1769	1634	2015	1750	626	786	1230	560	825	618	673	498	830
5568319	1777	1407	1248	1497	1768	1305	942	1102	1431	898	928	1103	1187	894	1007	1474	1239	1317
5569576	1358	1372	1008	989	1111	1096	919	735	1124	1009	1128	1467	1540	1399	1615	1629	1408	1613
5573069	1539	1361	919	958	1084	1079	974	1057	1362	1000	1054	1582	1465	1201	1482	1463	1406	1534
5580255	1080	1456	967	1049	1038	899	1063	1101	1189	1568	1173	1524	1500	1482	1269	1178	1392	1591
5571796	1323	1175	1121	1483	1809	1146	1227	1215	1507	739	881	1122	1396	1186	1452	1308	1022	1406
5569504	1313	1141	1025	1135	1252	1166	1000	1102	1319	947	1019	1307	1830	1469	1364	1378	1060	1686
5571825	1128	1629	1146	969	1012	1228	1151	858	1100	1426	1237	1412	1563	1497	1377	1087	1168	1511
5578843	1500	1429	949	1364	1471	1030	1113	1455	1375	922	958	1324	1288	1158	1193	1311	1204	1454
5573545	446	1138	444	922	1135	989	1384	838	2202	1588	994	1553	1031	1596	1880	1756	1262	1338
5565704	1354	1147	1038	1387	1275	1191	1066	1324	1381	1215	1131	1334	1448	1235	1239	1242	1161	1320
5567843	1227	1341	1152	983	1245	1111	1090	1124	1256	1138	1275	1645	1556	1238	1312	1227	1217	1351
5579854	1201	1373	1017	949	1100	1042	1113	1013	1367	1629	1339	1483	1438	1272	1139	1118	1393	1501
5564530	1155	1065	804	985	845	828	894	955	1139	1181	1270	1569	2122	1864	1501	1279	1334	1679
5577139	1483	1500	1181	1075	1489	1096	1133	1236	1627	1112	1081	1338	1346	1119	955	1210	1258	1223
5576972	883	2148	1035	1102	946	1130	1048	1170	1339	1378	1370	1257	1848	1424	1057	816	945	1537
5578978	1366	1191	1117	1078	1663	1160	1100	1259	1410	928	956	1183	1325	1165	1364	1369	1308	1488
5566185	1338	1366	1216	1120	1193	1052	1027	1121	1488	1145	1150	1387	1524	1393	1253	1142	1229	1284
110676788	1046	1408	595	700	681	661	947	564	734	2187	3539	3218	1060	897	769	990	979	1449
5567142	1245	1619	1033	967	870	903	1039	915	1127	1331	1462	1606	1667	1406	1224	1290	1229	1452
5570843	1531	1413	1194	1070	1378	887	1025	1184	1237	1197	1095	1424	1541	1345	1427	1148	1154	1118
5574689	1516	1562	1223	999	1690	945	992	1173	1326	1001	1048	1186	1270	1121	1289	1265	1363	1393
5576060	1261	1465	1185	1256	1484	1332	1056	1066	1202	943	1005	1229	1422	1084	1310	1266	1253	1534
5569512	1408	1666	1135	1105	1438	936	1016	1231	1408	1075	1072	1434	1320	1136	1194	1233	1140	1402
5574443	1392	941	952	991	1137	1009	912	955	1111	1260	1644	2333	1811	1055	1347	1130	908	1453
5578081	1449	1558	1197	1023	823	1068	1047	986	1084	1343	1252	1529	1442	1262	991	1412	1275	1594
5574192	1398	1368	859	1225	1140	1119	1016	1606	1374	1184	1215	1508	1476	1284	1238	911	1066	1297
5574915	1113	1832	814	960	718	938	909	632	762	2890	2321	1429	1399	1066	1119	1112	835	1410
5575998	1628	1597	1195	1149	1691	1251	1225	1212	1401	698	780	1123	1271	1016	1350	1115	1125	1431
23687858	1139	1697	1255	1101	1048	1194	1023	954	1246	1252	1085	1283	1295	936	1263	1325	1416	1745
5569202	1347	1578	968	986	1108	1127	1190	1072	1326	1141	939	1352	1452	1080	1131	1473	1107	1874
5564380	1111	1382	1020	998	833	825	937	945	1452	1186	1385	1476	2396	1544	1233	1261	1112	1145
5576480	1445	1076	982	1192	1035	1117	1085	1097	1334	1005	1186	1307	1408	987	1056	1548	1513	1836
[truncated: 17,624 more rows]
