# Supplementary material for: Chromobacterium Biopesticide Exposure Does Not Select for Resistance in Aedes Mosquitoes
Source: mBio. 2023 Apr 5;14(2):e00480-23. doi: 10.1128/mbio.00480-23 (PMC10127667; doi:10.1128/mbio.00480-23)
Supplement: DATA SET S4 [file mbio.00480-23-s0004.xlsx]

## Sheet: Overview
Supplementary File 4: DEGs (Selected vs Sibling/Parental)
Contents: Lists all differentially expressed genes (DEGs) between the Pati Sibling/Parental and Selected lines, and between the Sing Sibling/Parental and Selected lines
Table headers
VectorBase ID	Aedes aegypti gene ID provided through the VectorBase database
Gene_ID	Secondary identifier associated with sequencing output
Gene name	Descriptive name of gene product
log2 fold change	Log2-fold change in expression between treatment groups computed through DESeq2
P value	Significance defined as P < 0.05
P adjusted	Multiple test-corrected P value
Functional Category	One of sixteen functional categories assigned based on database annotation and gene ontology biological process tags
Likely Function	Brief description of likely function based on database annotation

## Sheet: Pati - Up in Selected
Number	VectorBase ID	Gene_ID	Gene name	log2 fold change	P value	P adjusted	Functional Category	Likely Function
16	AAEL022406	110680965	Actin-binding cytoskeletal protein	1.34278	0.000447351	0.0468646	Cell organization/Biogenesis	Structural protein
3	AAEL022498	110680822	Histone methyltransferase complex subunit ASH2	2.45215	9.02212e-05	0.0173279	Development	Regulation of transcription during development.
15	AAEL009792	5572396	Leucine rich immune protein 25 (LRIM25)	1.36887	0.000396293	0.0429351	Immunity	Unknown
9	AAEL002391	5574468	Carboxylic ester hydrolase	1.52192	7.47013e-06	0.0029591	Metabolism	Xenobiotic/lipid metabolism
12	AAEL002176	5580067	Inosine-uridine preferring nucleoside hydrolase	1.4656	2.99068e-07	0.000217383	Metabolism	Metabolism of tRNA nucleosides
1	AAEL022706	110677932	Non-coding RNA	6.17607	0.000120159	0.0203085	Non-coding RNA	Unknown
2	AAEL024603	110679073	Non-coding RNA	6.12591	0.000144965	0.0221395	Non-coding RNA	Unknown
7	AAEL024355	110676368	Non-coding RNA	1.95664	3.26239e-08	4.05144e-05	Non-coding RNA	Unknown
10	AAEL024645	110677276	Non-coding RNA	1.51153	3.97759e-05	0.0100525	Non-coding RNA	Unknown
6	AAEL013606	5578285	Kazal-like domain-containing protein	2.13709	1.05492e-05	0.00371775	Protein processes	Serine protease inhibitor
17	AAEL006785	5579919	Ribosomal protein L18a (RpL18a)	1.3155	2.23104e-16	2.82807e-12	Protein processes	Translation
11	AAEL026177	110681364	Fatty acyl-coA-binding protein	1.47879	0.000118463	0.0203085	Signaling	Lipid and protein interactions that mediate signaling
4	AAEL022892	110678444	Pseudogene	2.3842	0.000408324	0.0438637	Unknown	Unknown
5	AAEL023871	110676692	Harbinger transposase-derived nuclease domain-containing protein	2.27447	0.000114745	0.0202041	Unknown	Unknown
8	AAEL019996	5578629	Uncharacterized protein	1.65199	1.09526e-09	1.98335e-06	Unknown	Unknown
13	AAEL022638	110674832	Putative 14.5 kDa salivary protein	1.45023	1.35211e-07	0.000114262	Unknown	Unknown
14	AAEL026401	110678546	Pseudogene	1.378	0.000155738	0.0229551	Unknown	Unknown

## Sheet: Pati - Down in Selected
Number	VectorBase ID	Gene_ID	Gene name	log2 fold change	P value	P adjusted	Functional Category	Likely Function
18	AAEL009036	5571393	Immunoglobulin-like domain-containing protein	-9.46749	1.05585e-05	0.00371775	Cell organization/biogenesis	Potential role in cell-cell recognition
36	AAEL024786	110675833	Vesicle-associated membrane protein, Vap33-like	-2.10388	1.57766e-05	0.0049089	Cell organization/biogenesis	Synaptic vesicle homeostasis
37	AAEL002307	5574205	Leucine-rich transmembrane protein	-2.07108	5.06525e-06	0.00237804	Cell organization/biogenesis	Facilitates protein-protein interactions, putative
42	AAEL012947	5577033	Dynein regulatory complex protein	-1.80145	0.000105543	0.0193894	Cell organization/biogenesis	Component of the nexin-dynein regulatory complex
26	AAEL022558	110679408	DDE-like/Tigger-like transposon endonuclease	-2.79471	4.36764e-05	0.0102427	DNA processes	Endonuclease of transposon origin
38	AAEL027718	110676787	Restriction endonuclease II-like	-2.05488	3.83538e-08	4.05144e-05	Immunity	Protection against foreign DNA
39	AAEL026694	110680252	PIAS2	-1.98114	6.92622e-06	0.00283216	Immunity	JAK/STAT regulator/hedgehog regulator
47	AAEL021557	110678029	Poor Imd response upon knock-in (pirk)	-1.36655	0.000174018	0.0245358	Immunity	IMD regulator
20	AAEL021567	110675388	Non-coding RNA	-6.23069	4.29773e-06	0.00209531	Non-coding RNA	Unknown
21	AAEL022591	110679287	Non-coding RNA	-5.81612	1.58776e-05	0.0049089	Non-coding RNA	Unknown
22	AAEL021984	110678345	Non-coding RNA	-5.77547	5.47018e-05	0.0118181	Non-coding RNA	Unknown
23	AAEL027254	110679336	Non-coding RNA	-3.79435	0.00037497	0.042276	Non-coding RNA	Unknown
24	AAEL021207	110675814	Non-coding RNA	-3.71146	0.000383411	0.0426327	Non-coding RNA	Unknown
27	AAEL026329	110674432	Non-coding RNA	-2.73741	0.000255752	0.0324192	Non-coding RNA	Unknown
34	AAEL020201	5572001	Non-coding RNA	-2.18871	1.1008e-10	3.59503e-07	Non-coding RNA	Unknown
40	AAEL025002	110676043	Non-coding RNA	-1.94843	0.000105459	0.0193894	Non-coding RNA	Unknown
43	AAEL022280	110679164	Non-coding RNA	-1.78558	0.000184354	0.0248604	Non-coding RNA	Unknown
45	AAEL024161	5565675	Non-coding RNA	-1.52682	2.30618e-06	0.001271	Non-coding RNA	Unknown
28	AAEL012809	5576828	Peptidylprolyl isomerase	-2.66809	0.000173488	0.0245358	Protein processes	Facilitates interactions between proteins and chaperones
35	AAEL015294	5579486	Serine type endopeptidase	-2.12677	0.000167457	0.0243986	Protein processes	Proteolysis
44	AAEL023595	110681123	Translocon-associated protein	-1.60268	3.33844e-06	0.00169272	Protein processes	Folding of glycosylated proteins
19	AAEL006424	5567958	D7 protein	-8.97747	1.17875e-13	7.47093e-10	Response to stimulus	Putative association with odorant binding proteins
25	AAEL000340	5575191	Cytochrome p450	-3.46268	3.08685e-07	0.000217383	Response to stimulus	Detoxification
49	AAEL013352	5577713	Lethal (2) essential for life, l2efl	-1.27113	0.00012718	0.0212124	Response to stimulus	Heat shock protein
41	AAEL022290	110681036	Arrestine-domain containing protein	-1.88588	2.91385e-06	0.001539	Signaling	Signal transduction at G-protein coupled receptor
29	AAEL022056	110680553	Vacuolar protein pump	-2.63104	8.88042e-08	8.04058e-05	Transport/localization	Facilitates proton transport
33	AAEL022660	110678926	Importin 11-like protein	-2.30696	0.000375215	0.042276	Transport/localization	Facilitates protein transport from the cytoplasm to the nucleus
46	AAEL009561	5572156	Apolipoprotein D	-1.43941	0.000131441	0.0216382	Transport/localization	Facilitates (fatty acid) transport
30	AAEL026441	110676428	Uncharacterized protein	-2.5101	1.59533e-10	4.04447e-07	Unknown	Unknown
31	AAEL027207	110674297	DUF1431 protein	-2.41677	8.29401e-05	0.0161746	Unknown	Unknown
32	AAEL011874	5575499	Uncharacterized protein	-2.35334	7.29129e-05	0.0146705	Unknown	Unknown
48	AAEL009153	5571561	Coiled-coil domain-containing protein 137	-1.36128	0.000141968	0.0219462	Unknown	Unknown

## Sheet: Sing - Up in Selected
Number	VectorBase ID	Gene_ID	Gene name	log2 fold change	P value	P adjusted	Functional Category	Likely Function
155	AAEL008724	5571009	Sister chromatid cohesion protein DCC1	1.35905	9.29561e-07	1.33979e-05	Cell cycle/proliferation	Chromosome cohesion during S phase
168	AAEL014825	5565339	DNA fragmentation factor-related protein 1 (drep1)	1.32527	6.35944e-10	2.04986e-08	Cell cycle/proliferation	Apoptotic regulator
193	AAEL010094	5572876	Cyclin b (CycB)	1.25718	2.20435e-16	1.93783e-14	Cell cycle/proliferation	Involved in induction of mitosis
62	AAEL027716	5564890	Actin-related protein 2/3 complex subunit 3	3.01821	0.00754132	0.0256707	Cell Organization/biogenesis	Regulation of actin filament polymerization
74	AAEL005601	5566727	Small VCP/p97-interacting protein	2.20454	0.00198545	0.00861548	Cell Organization/biogenesis	Participate in the formation of organelles
116	AAEL009924	5572612	Spindle assembly abnormal protein 6	1.50533	1.03088e-06	1.45969e-05	Cell Organization/biogenesis	Centriole assembly
130	AAEL010377	5573276	Tethering factor for nuclear proteasome Cut8/Sts1	1.44536	2.60714e-06	3.3072e-05	Cell Organization/biogenesis	Proteosome localization
148	AAEL000335	5575180	Lamin	1.37514	2.09531e-14	1.42379e-12	Cell Organization/biogenesis	Part of nuclear envelope
169	AAEL007783	5569638	Histone 3-like centromere protein-A (cid)	1.32424	8.12185e-08	1.57319e-06	Cell Organization/biogenesis	Histone 3
178	AAEL009611	5572200	Spindle and kinetochore-associated protein 1 (SKA1)	1.29935	9.38378e-05	0.000697596	Cell Organization/biogenesis	Chromosome segregation
192	AAEL009238	5571717	ADP-ribose diphosphatase spindle defective 2 (spd-2)	1.25824	7.68573e-09	1.91701e-07	Cell Organization/biogenesis	Centrosome assembly
61	AAEL004130	5564180	Homeobox transcription factor, IND-like	3.02776	2.13694e-06	2.80705e-05	Development	Homeobox transcription factor involved in CNS development
87	AAEL007667	5569483	Caskin	1.94782	5.29593e-08	1.06862e-06	Development	Axon development
90	AAEL023919	110679470	Tudor domain-containing protein	1.79022	2.54947e-07	4.30193e-06	Development	Transcription factor linked to multiple developmental processes
129	AAEL022486	5564042	Discontinuous actin hexagon (DAH)	1.44545	2.09425e-06	2.75385e-05	Development	Embryogenesis
149	AAEL005956	5567305	Caspase (short) (CASPS16)	1.37499	1.28528e-12	6.41159e-11	Development	Neuronal apoptosis during embryogenesis
166	AAEL012107	5575827	Nanos (nos)	1.3326	1.105e-16	1.03664e-14	Development	Segment location during embryogenesis
176	AAEL025990	5577314	LIM/homeobox protein, Arrowhead-like (Awh)	1.30058	8.97949e-08	1.72075e-06	Development	Homeobox transcription factor involved in wing/abdomen development
177	AAEL022628	110678777	Female sterile (1) M3-like protein	1.29948	1.22551e-08	2.92333e-07	Development	Eggshell protein
184	AAEL013544	5578162	Klumpfuss-like ZFP transcription factor	1.28311	1.6713e-05	0.000162113	Development	Early growth in the CNS
188	AAEL008161	5570236	Abnormal oocyte	1.2595	6.1372e-06	6.85784e-05	Development	Histone involved in early embryogenesis
50	AAEL026917	110676965	Zinc finger protein (C2H2 superfamily)	10.6696	3.33328e-18	3.87988e-16	DNA processes	Nucleic acid-binding
54	AAEL021552	110678299	MULE transposase domain-containing protein	3.52904	0.000687526	0.00362537	DNA processes	Transposase
69	AAEL027412	110678877	DDE family endonuclease	2.65162	5.20354e-05	0.000420913	DNA processes	DNA cleavage
91	AAEL028026	110677093	Zinc finger protein (AD/C2H2 superfamily)	1.77964	3.2699e-10	1.12005e-08	DNA processes	Nucleic acid-binding
93	AAEL014291	5564030	Zinc finger protein (AD/C2H2 superfamily)	1.69331	6.49118e-07	9.72057e-06	DNA processes	Nucleic acid-binding
94	AAEL026324	110679437	Harbinger transposase-derived nuclease domain-containing proetin	1.68547	0.00915402	0.0299597	DNA processes	Transposase with putative nuclease activity
97	AAEL023212	5573646	Histone H1	1.65934	3.49398e-07	5.66746e-06	DNA processes	Maintenance of nucelosome bead
99	AAEL023842	110681129	Zinc finger protein (C2H2 superfamily)	1.62085	5.66044e-09	1.46414e-07	DNA processes	Nucleic acid-binding
103	AAEL013799	5578648	Zinc finger protein (C2H2 superfamily)	1.59554	2.19493e-06	2.87122e-05	DNA processes	Nucleic acid-binding
113	AAEL004512	5565002	Zinc finger protein (AD/C2H2 superfamily)	1.52874	0.00457356	0.0170961	DNA processes	Nucleic acid-binding
117	AAEL006991	5568631	N(6)-adenine-specific methyltransferase	1.50197	0.00202786	0.00876983	DNA processes	DNA methylation
119	AAEL026858	5577400	Zinc finger protein (AD/C2H2 superfamily)	1.49087	2.57691e-05	0.000234063	DNA processes	Nucleic acid-binding
124	AAEL001455	5570730	Zinc finger protein (AD/C2H2 superfamily)	1.47952	2.82882e-14	1.87164e-12	DNA processes	Nucleic acid-binding
133	AAEL005592	5566707	Zinc finger protein (C2H2 superfamily)	1.41744	6.05726e-08	1.21251e-06	DNA processes	Nucleic acid-binding
134	AAEL001781	5572298	Origin recognition complex subunit 4	1.41639	6.12115e-06	6.85209e-05	DNA processes	DNA replication
137	AAEL003700	5578791	Zinc finger protein (AD/C2H2 superfamily)	1.40808	8.64823e-11	3.2746e-09	DNA processes	Nucleic acid-binding
139	AAEL005938	5567275	Zinc finger protein (AD/C2H2 superfamily)	1.40372	4.41554e-07	6.9909e-06	DNA processes	Nucleic acid-binding
140	AAEL008511	5570734	Zinc finger protein (B-box type)	1.40209	6.23141e-08	1.24341e-06	DNA processes	Nucleic acid-binding/protein binding
142	AAEL008602	5570815	Zinc finger protein (AD/C2H2 superfamily)	1.39813	3.24157e-09	8.8203e-08	DNA processes	Nucleic acid-binding
145	AAEL005031	5565852	Zinc finger protein (AD/C2H2 superfamily)	1.38925	2.23523e-06	2.91397e-05	DNA processes	Nucleic acid-binding
151	AAEL015060	5566072	Rad51A protein, putative	1.37358	0.000780038	0.00400076	DNA processes	Repair of double stranded breaks
154	AAEL020635	5571209	Zinc finger protein (C2H2 superfamily)	1.35969	0.000184762	0.00121477	DNA processes	Nucleic acid-binding
156	AAEL024902	110677090	Zinc finger protein (C2H2 superfamily)	1.35833	4.79816e-09	1.25662e-07	DNA processes	Nucleic acid-binding
161	AAEL010637	5573647	Zinc finger protein (AD/C2H2 superfamily)	1.33946	2.05949e-08	4.6902e-07	DNA processes	Nucleic acid-binding
163	AAEL005923	5567271	Zinc finger protein (C2H2 superfamily)	1.335	3.62819e-05	0.000310483	DNA processes	Zinc finger protein
167	AAEL024448	5564235	Zinc finger protein (AD/C2H2 superfamily)	1.32704	0.00386268	0.0149409	DNA processes	Nucleic acid-binding
170	AAEL005577	5566705	Zinc finger protein (C2H2 superfamily)	1.31921	0.00526013	0.0191523	DNA processes	Nucleic acid-binding
171	AAEL002120	110677948	Zinc finger protein (AD/C2H2 superfamily)	1.31139	2.6361e-08	5.80357e-07	DNA processes	Nucleic acid-binding
174	AAEL021970	5578255	Zinc finger protein (AD/C2H2 superfamily)	1.30464	1.26095e-06	1.74575e-05	DNA processes	Nucleic acid-binding
175	AAEL008839	5571139	Zinc finger protein (AD/C2H2 superfamily)	1.30416	6.88054e-06	7.52133e-05	DNA processes	Nucleic acid-binding
183	AAEL013552	5578173	Zinc finger protein (AD/C2H2 superfamily)	1.28328	3.10493e-06	3.81173e-05	DNA processes	Nucleic acid-binding
185	AAEL005922	5567274	Zinc finger protein (C2H2 superfamily)	1.27766	6.75494e-14	4.2247e-12	DNA processes	Nucleic acid-binding
186	AAEL024787	5574340	Zinc finger protein (AD/C2H2 superfamily)	1.26439	1.73399e-09	5.0693e-08	DNA processes	Nucleic acid-binding
187	AAEL011887	5575511	Zinc finger protein (AD/C2H2 superfamily)	1.26084	0.00683556	0.0237661	DNA processes	Nucleic acid-binding
63	AAEL027653	110680339	CID domain-containing protein	2.9937	0.0137031	0.0418607	Gene expression	Linked to various RNA processes
70	AAEL006998	5568634	Myb domain transcription factor	2.36602	8.03688e-06	8.62781e-05	Gene expression	Transcription factor with putative role in snRNA biosynthesis
72	AAEL009306	5571794	CCR4-NOT transcription complex subunit 11	2.23663	0.0107758	0.0343901	Gene expression	Negative regulation of translation
105	AAEL001200	5569063	Aspartyl-tRNA synthetase	1.59052	1.37147e-09	4.10494e-08	Gene expression	Alanine & Aspartate metabolism/Aminoacyl-tRNA biosynthesis
109	AAEL000755	5566618	Zinc finger HIT domain-containing protein	1.56079	8.77261e-06	9.32211e-05	Gene expression	Transcriptional regulation
112	AAEL028129	110674834	Putative nuclear transcription factor y subunit gamma	1.53325	2.4615e-08	5.47674e-07	Gene expression	Transcriptional regulation
160	AAEL013261	5577542	cyclic AMP-dependent transcription factor ATF-2 (Zinc finger protein (C2H2 superfamily))	1.341	3.22205e-07	5.27401e-06	Gene expression	Nucleic acid binding TF
162	AAEL001666	5571658	Meiosis regulator and mRNA stability factor 1	1.33598	5.41282e-11	2.11318e-09	Gene expression	Gene silencing
189	AAEL014934	5565671	tRNA splicing endonuclease subunit 54	1.25934	8.30563e-06	8.89354e-05	Gene expression	tRNA processing
55	AAEL019903	5572813	CBM39 domain-containing protein	3.49343	0.00844337	0.0280649	Immunity	Carbohydrate binding/microbial recognition
66	AAEL011001	5574238	Periplasmic binding domain-containing protein	2.89702	0.00797189	0.0268528	Immunity	Might facilitate binding of bacterial periplasm
128	AAEL025170	110681235	S-adenosylmethionine decarboxylase proenzyme (SamDC)	1.45874	4.20445e-12	1.90123e-10	Immunity	Bacterial defense
136	AAEL026694	110680252	PIAS2	1.40852	0.00325388	0.0130011	Immunity	JAK/STAT regulator/hedgehog regulator
79	AAEL004028	5563959	Glucose dehydrogenase	2.10721	2.5874e-05	0.000234677	Metabolism	Oxidoreductase involved in pentose phosphate pathway
84	AAEL024012	5566313	Fatty acyl-CoA reductase	1.96021	0.00346417	0.0136786	Metabolism	Fatty acyl metabolism
98	AAEL004021	5563985	Glucose dehydrogenase	1.63036	9.06533e-07	1.3114e-05	Metabolism	Oxidoreductase involved in pentose phosphate pathway
110	AAEL025146	110681031	Serine hydroxymethyltransferase	1.5437	6.16897e-15	4.48267e-13	Metabolism	Serine to glycine interconversion
132	AAEL015002	5565864	Aldo-keto reductase	1.43756	0.000975101	0.00480239	Metabolism	Sugar & lipid metabolism
143	AAEL028144	5572541	Alanine aminotransferase 1	1.39727	3.8934e-10	1.30866e-08	Metabolism	Alanine metabolism/pyruvate biosynthesis
194	AAEL004970	5565780	Dihydroxyacetone kinase	1.25158	6.46619e-08	1.27762e-06	Metabolism	Glycerol metablism/Fatty acid metabolism
51	AAEL021948	110676806	Non-coding RNA	4.89184	7.24409e-09	1.82496e-07	Non-coding RNA	Unknown
52	AAEL026695	110676974	Non-coding RNA	3.68461	0.0034505	0.0136446	Non-coding RNA	Unknown
53	AAEL026520	110677670	Non-coding RNA	3.61214	0.00620533	0.0219738	Non-coding RNA	Unknown
56	AAEL023946	5574206	Non-coding RNA	3.39262	0.0101422	0.0326664	Non-coding RNA	Unknown
57	AAEL020647	110676947	Non-coding RNA	3.35881	0.00297582	0.0121065	Non-coding RNA	Unknown
71	AAEL024288	110677895	Non-coding RNA	2.31056	0.000940511	0.00467134	Non-coding RNA	Unknown
75	AAEL024638	110674440	Non-coding RNA	2.19696	0.00258289	0.0107693	Non-coding RNA	Unknown
76	AAEL028171	5568610	Non-coding RNA	2.17305	4.65172e-05	0.00038421	Non-coding RNA	Unknown
77	AAEL026225	110677768	Non-coding RNA	2.15668	0.00506121	0.0185548	Non-coding RNA	Unknown
78	AAEL027901	110676889	Non-coding RNA	2.13721	0.0043216	0.0163565	Non-coding RNA	Unknown
80	AAEL020143	110679269	Non-coding RNA	2.04244	0.0011897	0.00565221	Non-coding RNA	Unknown
82	AAEL023911	110674882	Non-coding RNA	2.0025	1.9276e-06	2.55072e-05	Non-coding RNA	Unknown
83	AAEL027383	110674383	Non-coding RNA	1.98236	0.0146012	0.0439541	Non-coding RNA	Unknown
85	AAEL020201	5572001	Non-coding RNA	1.95542	4.63715e-10	1.54216e-08	Non-coding RNA	Unknown
88	AAEL024453	110676597	Non-coding RNA	1.89795	0.00628759	0.0221715	Non-coding RNA	Unknown
89	AAEL024383	5564854	Non-coding RNA	1.85503	0.00782292	0.0264184	Non-coding RNA	Unknown
120	AAEL025417	110680328	Non-coding RNA	1.49015	0.00171199	0.00763715	Non-coding RNA	Unknown
122	AAEL026580	110676906	Non-coding RNA	1.48427	0.0100888	0.032528	Non-coding RNA	Unknown
123	AAEL028105	5572100	Non-coding RNA	1.4824	0.00229488	0.00972325	Non-coding RNA	Unknown
131	AAEL021901	110679853	Non-coding RNA	1.44252	0.00669279	0.0233644	Non-coding RNA	Unknown
158	AAEL023428	5570056	Non-coding RNA	1.35102	0.00236125	0.00996753	Non-coding RNA	Unknown
64	AAEL011305	5567625	Leucine-rich repeat protein	2.94191	1.60655e-05	0.000156869	Protein processes	Protein-protein interactions
73	AAEL020737	110677182	40S ribosomal protein S21	2.22764	0.00724415	0.0248927	Protein processes	Translation
92	AAEL020222	110680898	GTP-binding protein Obg/CgtA	1.7506	0.00621134	0.0219827	Protein processes	Ribosomal rRNA maturation
101	AAEL009642	5580008	Cathepsin B	1.59885	1.32233e-11	5.54099e-10	Protein processes	Proteolysis
107	AAEL012659	5576633	Protein serine/threonine kinase	1.57048	4.9042e-08	1.00572e-06	Protein processes	Protein phosphorylation
108	AAEL000776	5566598	Zinc finger protein (B-box type)	1.56816	1.32503e-19	1.75337e-17	Protein processes	Ubiquitination
159	AAEL007875	5569746	F-box domain containing protein	1.34427	3.06441e-13	1.71212e-11	Protein processes	Protein-protein interactions
164	AAEL008266	5570369	Homeobox/Jumonji-domain containing protein	1.33409	7.76572e-05	0.000594537	Protein processes	Demethylation & transcription
165	AAEL004761	5565359	Serine/threonine-protein kinase MAK	1.33273	3.02215e-05	0.000266607	Protein processes	Protein phosphorylation
173	AAEL007295	5568990	F-box domain-containing protein	1.30855	5.66676e-06	6.40044e-05	Protein processes	Protein binding
181	AAEL002404	5574477	Receptor protein tyrosine kinase	1.29484	1.29301e-07	2.36945e-06	Protein processes	Protein phosphorylation. Has fibronectin III domain to facilitate protein binding
86	AAEL006138	5567518	Vitellogenin A1	1.95465	1.29926e-11	5.46254e-10	Reproduction	Lipid transport to the ovaries
121	AAEL006563	5568117	Vitellogenic carboxypeptidase Precursor (VCP)	1.48568	0.000102934	0.000751441	Reproduction	Vitellogenesis
126	AAEL021453	110681172	Female sterile (1) M3	1.46794	1.53657e-09	4.56649e-08	Reproduction	Vitelline membrane integrity
147	AAEL018103	5565763	Vitellogenin domain-containing protein	1.38602	1.3317e-16	1.23094e-14	Reproduction	Lipid transporter
67	AAEL018316	5564239	CNMamide Receptor	2.70359	0.000146094	0.00100355	Signaling	GPCR signaling
81	AAEL001524	5571108	Ras-related protein Rab-23	2.01086	0.000395109	0.00228367	Signaling	GTPase-mediated signal transduction and intracellular transport of proteins
118	AAEL008322	5570422	GPCR Frizzled/Smoothened Family (GPRFZ4)	1.50175	4.51642e-05	0.000374758	Signaling	Beta-catenin canonical signaling pathway
104	AAEL009463	5571987	SNARE protein	1.59418	0.0106723	0.0341203	Transport/localization	Secretion/endocytotic trafficking
114	AAEL009749	5572364	Sodium-dependent phosphate transporter	1.52166	5.01447e-08	1.02167e-06	Transport/localization	Solute transport
153	AAEL002711	5575774	TBC1 domain family member 16	1.36004	1.36236e-12	6.71614e-11	Transport/localization	Localization of GTPase activators
157	AAEL000459	5577331	Solute carrier family 35 member F6	1.35494	4.9711e-05	0.000405264	Transport/localization	Nucleotide sugar transmembrane transporter
191	AAEL011423	5574786	Sugar transporter	1.25848	0.000238928	0.00150404	Transport/localization	Transmembrane transport of trehalose
58	AAEL000397	5576322	Uncharacterized protein	3.26355	0.013706	0.0418607	Unknown	Unknown
59	AAEL021951	110678118	Pseudogene	3.17375	0.0157345	0.0467167	Unknown	Unknown
60	AAEL004555	5565038	Transmembrane protein	3.03013	1.38097e-16	1.25798e-14	Unknown	Contains a transmembrane domain
65	AAEL014767	5565245	Uncharacterized protein	2.89838	0.0151974	0.0454114	Unknown	Unknown
68	AAEL026078	5571434	Pseudogene	2.67952	0.00738594	0.0252512	Unknown	Unknown
95	AAEL021934	5566876	Uncharacterized protein	1.68443	0.000990212	0.00486438	Unknown	Unknown
96	AAEL009990	5572712	Uncharacterized protein	1.66041	2.6658e-08	5.83828e-07	Unknown	Unknown
100	AAEL011757	5575288	Uncharacterized protein	1.61675	0.0116629	0.036578	Unknown	Unknown
102	AAEL006812	110679533	Uncharacterized protein	1.59862	0.00699018	0.0241943	Unknown	Unknown
106	AAEL014757	5565199	Uncharacterized protein	1.58257	0.00188211	0.00825255	Unknown	Unknown
111	AAEL003404	5578108	Uncharacterized protein	1.53557	2.13635e-17	2.21951e-15	Unknown	Unknown
115	AAEL015285	5566943	Uncharacterized protein	1.51206	0.00840921	0.027981	Unknown	Unknown
125	AAEL025164	110675918	DUF4487-containing protein	1.46937	3.05436e-08	6.56348e-07	Unknown	Unknown
127	AAEL004817	5565490	Membrane protein	1.46053	1.35351e-05	0.000134612	Unknown	Unknown
135	AAEL009562	5572147	Zinc finger protein (SWIM type)	1.41247	0.00214717	0.00919347	Unknown	Transcription factor with unknown function
138	AAEL024768	110675362	Uncharacterized protein	1.40601	0.0110409	0.0350493	Unknown	Unknown
141	AAEL002586	5575331	Uncharacterized protein	1.40127	1.02754e-09	3.15055e-08	Unknown	Unknown
144	AAEL006892	5568470	Uncharacterized protein	1.39534	1.22099e-08	2.91808e-07	Unknown	Unknown
146	AAEL011532	5574939	Uncharacterized protein	1.38654	2.59607e-10	9.04022e-09	Unknown	Unknown
150	AAEL003088	5576989	Uncharacterized protein	1.37361	7.17726e-13	3.71298e-11	Unknown	Unknown
152	AAEL009184	5571601	Transmembrane protein	1.36544	0.000588508	0.00318199	Unknown	Contains transmebrane domains
172	AAEL010291	5573101	Uncharacterized protein	1.30888	0.0152477	0.0455403	Unknown	Unknown
179	AAEL027153	5565539	Uncharacterized protein	1.29922	1.62282e-10	5.8961e-09	Unknown	Unknown
180	AAEL003451	5578203	Uncharacterized protein	1.29916	1.24696e-07	2.29509e-06	Unknown	Unknown
182	AAEL005972	5579864	Uncharacterized protein	1.2837	5.75774e-05	0.000459267	Unknown	Unknown
190	AAEL024692	5564867	Pseudogene	1.25895	0.0137367	0.0419406	Unknown	Unknown

## Sheet: Sing - Down in Selected
Number	VectorBase ID	Gene_ID	Gene name	log2 fold change	P value	P adjusted	Functional Category	Likely Function
222	AAEL002387	5574482	CDK5RAP3-like protein	-2.59792	0.00102664	0.00500614	Cell cycle/proliferation	Regulator of cell cycle
246	AAEL021952	110675634	Chromobox protein homolog	-2.05028	3.92159e-06	4.67282e-05	Cell organization/biogenesis	Chromosome organization & regulation of transcription
247	AAEL001801	5572435	Calponin-like protein	-2.03423	0.013387	0.0410257	Cell organization/biogenesis	Cytoskeletal organization
281	AAEL004646	5565181	Actin	-1.66207	1.58602e-05	0.000155279	Cell organization/biogenesis	Cytoskeleton
305	AAEL010395	5573307	Beaten path-like protein	-1.53846	0.000112617	0.000808051	Cell organization/biogenesis	Cell-cell adhesion
331	AAEL000717	5565885	Protocadherin	-1.42293	0.0106539	0.0340748	Cell organization/biogenesis	Cell adhesion
381	AAEL005293	5566301	Galectin (GALE8A)	-1.25779	4.20514e-07	6.71701e-06	Cell organization/biogenesis	Cell-cell interaction
288	AAEL026278	5577688	Hemolymph juvenile hormone binding protein	-1.6144	1.06687e-12	5.38619e-11	Development	Larval development
299	AAEL007453	5569194	Sister of odd and bowl-like protein	-1.5722	0.00673993	0.0234963	Development	Embryogenesis: segment development
351	AAEL004987	5565773	Hemolymph juvenile hormone binding protein	-1.33255	9.97836e-16	8.09277e-14	Development	Larval development
362	AAEL001323	5569805	Hemolymph juvenile hormone binding protein	-1.3027	5.20387e-12	2.33635e-10	Development	Larval development
370	AAEL021792	110680948	Egalitarian protein	-1.28868	0.0135757	0.0415164	Development	Oocyte specification
216	AAEL022378	110675653	Homeobox-like, DDE endonuclease domain-containing protein	-3.0378	0.0128375	0.0396999	DNA processes	Endonuclease and transcription factor activity
240	AAEL020373	5572382	Ribonuclease H-like protein	-2.10233	0.00374402	0.0145355	DNA processes	Replication of the mitochondrial genome
241	AAEL020455	110678839	Zinc finger protein (C4H2 superfamily)	-2.0994	2.67946e-05	0.000240655	DNA processes	Nucleic acid binding
258	AAEL024668	5569060	Zinc Finger Protein (RING type)	-1.87684	0.000711157	0.00371569	DNA processes	Nucleic acid binding
268	AAEL026079	110675515	Harbinger transposase-derived nuclease domain-containing protein	-1.75828	0.000520384	0.00285791	DNA processes	Endonuclease activity
335	AAEL006665	5569949	Histone H1, putative	-1.3934	0.000109245	0.000788809	DNA processes	Maintenance of nucelosome bead
357	AAEL000715	5565898	Zinc finger protein (C2H2 family)	-1.32122	0.00169115	0.00756295	DNA processes	Nucleic acid binding
295	AAEL005428	5566457	Transcription activator MBF2	-1.5922	0.00123976	0.00585274	Gene expression	Activates transcription
324	AAEL011644	5575091	Homeobox transcription factor	-1.45805	0.000161772	0.00108925	Gene expression	DNA binding TF
328	AAEL019876	5564965	Activating signal cointegrator 1 complex subunit 2	-1.43616	0.00447776	0.0168281	Gene expression	Activates transcription
336	AAEL013627	5578310	RAP domain-containing protein	-1.39194	0.00889319	0.029266	Gene expression	Mitochondrial RNA processing
200	AAEL021586	110675526	Toll-like receptor protein	-4.7596	0.00423956	0.0160965	Immunity	Immune receptor
290	AAEL009178	5571588	Gram-Negative Binding Protein B4 (GNBPB4)	-1.61301	0.00203346	0.00878743	Immunity	Bacteria recognition
337	AAEL000652	5565422	Gram-Negative Binding Protein A2 (GNBPA2)	-1.38363	0.00966458	0.0313937	Immunity	Bacteria recognition
218	AAEL022232	5569227	Sulfatase-modifying factor 1-like	-2.71691	0.000691743	0.0036415	Metabolism	Catabolism of glycosaminoglycan sulfate groups
220	AAEL013385	5577801	Brain chitinase and chia	-2.66761	0.000771107	0.00396628	Metabolism	Metabolism of chitin
226	AAEL008749	5571022	UDP-glucuronosyltransferase	-2.39054	0.0105885	0.0339214	Metabolism	Glucunuridation/phase II metabolism
227	AAEL004953	5565724	Elongation of very long chain fatty acids protein	-2.37321	0.00880442	0.0290205	Metabolism	Fatty acid synthesis
239	AAEL011897	5575523	Chitin-binding protein	-2.10633	6.66353e-06	7.31591e-05	Metabolism	Chitin metabolism
257	AAEL018687	33307571	NADH dehydrogenase subunit 1 (ND1)	-1.88337	0.00414419	0.0157964	Metabolism	Mitochondrial respiration
260	AAEL012859	5576921	Acyl-CoA acyltransferase	-1.85219	8.50836e-09	2.10135e-07	Metabolism	Cholesterol metabolism
261	AAEL003183	5577525	Short-chain dehydrogenase/reductase	-1.81028	3.01013e-06	3.71348e-05	Metabolism	General oxidoreductase
264	AAEL014840	5565401	Short-chain dehydrogenase/reductase	-1.78694	0.000996364	0.00488315	Metabolism	General oxidoreductase
266	AAEL012426	5576273	Cytochrome c oxidase assembly protein cox15	-1.77573	0.0154731	0.0460822	Metabolism	Heme biosynthesis
267	AAEL007941	5569828	Triacylglycerol lipase	-1.76198	0.00510501	0.0186827	Metabolism	Fatty ester metabolism
272	AAEL009214	5571685	Acyl-CoA binding protein	-1.72924	1.6794e-14	1.15551e-12	Metabolism	Fatty-acyl-CoA metabolic process
275	AAEL011406	110678761	Cytochrome c oxidase polypeptide	-1.71068	0.00024681	0.00154515	Metabolism	Respiratory chain
284	AAEL024717	5572494	Pyrroline 5-carboyxlate reductase	-1.64423	9.20476e-10	2.86418e-08	Metabolism	Proline metabolism
294	AAEL017320	23687740	Farnesol dehydrogenase-like	-1.59308	4.68872e-08	9.66262e-07	Metabolism	General oxidoreductase
301	AAEL001837	5572655	Pancreatic lipase	-1.56768	0.0170194	0.0498371	Metabolism	Fatty acid metabolism
306	AAEL009592	5573405	PAN/Apple domain protein	-1.52449	0.000694251	0.00365317	Metabolism	Likely involved in bloodmeal digestion
308	AAEL013960	5579021	NADH dehydrogenase [ubiquinone]	-1.51746	3.09372e-15	2.37141e-13	Metabolism	Respiratory chain
317	AAEL000667	5565453	Alpha-amylase	-1.47519	2.20757e-25	4.70362e-23	Metabolism	Polysaccharide metabolism
318	AAEL002972	5573026	Brain chitinase and chia	-1.4735	0.00239738	0.0100997	Metabolism	Metabolism of chitin
341	AAEL007495	5569239	Phosphoglycerate mutase	-1.36499	3.1564e-12	1.48611e-10	Metabolism	Glycolysis
352	AAEL017302	23687722	Farnesol dehydrogenase	-1.33065	6.87375e-08	1.34805e-06	Metabolism	General oxidoreductase
358	AAEL013894	5567316	Nose resistant to fluoxetine protein 6-like	-1.31781	2.35799e-08	5.2831e-07	Metabolism	Acyltransferase
365	AAEL014662	5564950	AMP dependent coa ligase	-1.2944	4.94572e-08	1.01258e-06	Metabolism	Acetate metabolism
367	AAEL005530	5579813	Chitin deacetylase	-1.29242	8.31875e-06	8.90001e-05	Metabolism	Chitin metabolism
372	AAEL010671	5573680	Oxidoreductase	-1.28569	0.00307554	0.0124078	Metabolism	General oxidoreductase
377	AAEL010206	5573033	Xylulose kinase	-1.26596	1.54742e-13	9.04771e-12	Metabolism	Xylose metabolism
378	AAEL012654	5576634	Triacylglycerol lipase, pancreatic	-1.26592	0.000974777	0.00480239	Metabolism	Fatty acid metabolism
382	AAEL003564	5578555	Threonine dehydratase/deaminase	-1.25753	0.00546248	0.0197267	Metabolism	Threonine metabolism/Branched chain amino acid biosynthesis
384	AAEL001164	5568828	NADH:ubiquinone dehydrogenase	-1.25183	3.60839e-08	7.64942e-07	Metabolism	Electron transport chain
259	AAEL024534	5578933	Calcium-activated potassium channel	-1.86898	0.00196035	0.00853604	Nervous system	Action potentials
274	AAEL015313	5567149	Odorant binding protein OBP59	-1.71552	0.000453074	0.00255179	Nervous system	Odorant binding
296	AAEL000229	5572020	Prosialokinin precursor	-1.5858	1.91758e-08	4.39087e-07	Nervous system	Vasodilators, muscle contraction
312	AAEL019554	5573926	Sodium-neurotransmitter symporter-like protein	-1.49492	9.58209e-07	1.37507e-05	Nervous system	Transport of neurotransmitters
313	AAEL000124	5567749	Odorant-binding protein	-1.4857	4.19077e-09	1.1209e-07	Nervous system	Odorant binding
314	AAEL014910	5565631	Synaptic vesicle protein	-1.48482	1.71932e-10	6.193e-09	Nervous system	Transmembrane transporter
325	AAEL018102	110677777	General odorant-binding protein 99b-like	-1.45801	2.21821e-14	1.4992e-12	Nervous system	Odorant binding
371	AAEL019680	5563772	Outer dense fiber protein	-1.28841	3.41661e-21	5.36877e-19	Nervous system	Perception of sound
195	AAEL020298	110678848	Non-coding RNA	-7.13737	2.2359e-07	3.83458e-06	Non-coding RNA	Unknown
196	AAEL021671	110679415	Non-coding RNA	-6.56992	5.197e-06	5.97726e-05	Non-coding RNA	Unknown
197	AAEL028095	110676602	Non-coding RNA	-6.19489	2.90206e-12	1.38189e-10	Non-coding RNA	Unknown
198	AAEL020381	110679347	Non-coding RNA	-5.79302	0.000891028	0.00445904	Non-coding RNA	Unknown
199	AAEL021122	110680626	Non-coding RNA	-5.5682	0.00116156	0.00555549	Non-coding RNA	Unknown
206	AAEL023751	110678374	Non-coding RNA	-3.84217	0.00719562	0.0247757	Non-coding RNA	Unknown
207	AAEL026242	110674536	Non-coding RNA	-3.60049	0.0080971	0.0271802	Non-coding RNA	Unknown
210	AAEL021218	5572912	Non-coding RNA	-3.41099	0.00821656	0.0274854	Non-coding RNA	Unknown
212	AAEL026185	110678892	Non-coding RNA	-3.32465	0.0151783	0.0453761	Non-coding RNA	Unknown
215	AAEL023659	110675559	Non-coding RNA	-3.08653	2.8445e-06	3.53342e-05	Non-coding RNA	Unknown
217	AAEL026480	110679070	Non-coding RNA	-2.77457	0.00763606	0.0259485	Non-coding RNA	Unknown
219	AAEL022381	110675346	Non-coding RNA	-2.6796	0.0108613	0.0346102	Non-coding RNA	Unknown
221	AAEL022280	110679164	Non-coding RNA	-2.62514	0.0021438	0.00918216	Non-coding RNA	Unknown
225	AAEL021984	110678345	Non-coding RNA	-2.39326	0.00399406	0.0153358	Non-coding RNA	Unknown
248	AAEL026555	5568045	Non-coding RNA	-2.00926	7.50761e-13	3.86796e-11	Non-coding RNA	Unknown
253	AAEL025089	5577670	Non-coding RNA	-1.91758	9.05354e-06	9.56404e-05	Non-coding RNA	Unknown
256	AAEL025002	110676043	Non-coding RNA	-1.90322	0.00171584	0.00765158	Non-coding RNA	Unknown
307	AAEL027939	110678653	Non-coding RNA	-1.52403	0.00621339	0.0219838	Non-coding RNA	Unknown
316	AAEL025584	110679079	Non-coding RNA	-1.48012	0.00393564	0.0151485	Non-coding RNA	Unknown
327	AAEL022617	110676442	Non-coding RNA	-1.44016	0.000991671	0.00486784	Non-coding RNA	Unknown
330	AAEL022898	110676631	Non-coding RNA	-1.42597	0.0110757	0.035142	Non-coding RNA	Unknown
353	AAEL022809	5574756	Non-coding RNA	-1.33046	4.54529e-07	7.16924e-06	Non-coding RNA	Unknown
356	AAEL020963	110676150	Non-coding RNA	-1.32247	5.03763e-08	1.02473e-06	Non-coding RNA	Unknown
369	AAEL026769	110674390	Non-coding RNA	-1.28952	0.00109225	0.00527698	Non-coding RNA	Unknown
211	AAEL008654	5570888	ZP domain-containing protein	-3.34394	0.00884517	0.0291233	Protein processes	Role in protein dimerization
233	AAEL001675	5571811	Clip-Domain Serine Protease (CLIPA10)	-2.23753	0.00384225	0.0148669	Protein processes	Proteolysis
234	AAEL017051	23687471	x	-2.22203	0.00646092	0.0227062	Protein processes	Proteolysis
237	AAEL021031	5574480	Cyclin-dependent kinase (Cdk8)	-2.16009	0.0103419	0.0332416	Protein processes	Protein phosphorylation
242	AAEL014344	5564193	Adam (a disintegrin and metalloprotease)	-2.08673	5.07586e-10	1.67917e-08	Protein processes	Proteolysis
243	AAEL005906	5567150	Serine protease	-2.08355	0.00782831	0.0264258	Protein processes	Proteolysis
250	AAEL008699	5570972	Prolylcarboxypeptidase	-1.98108	0.00172006	0.00766495	Protein processes	Proteolysis
255	AAEL019920	5566736	Trypsin	-1.90487	0.000477654	0.00266397	Protein processes	Proteolysis
270	AAEL019823	110678050	Cereblon	-1.73813	0.00154042	0.00703144	Protein processes	Part of E3 Ubiquitin ligase complex
273	AAEL014567	5564699	Oviductin	-1.71959	0.0072444	0.0248927	Protein processes	Proteolysis
282	AAEL011553	5565646	Trypsin	-1.653	0.0011589	0.00554571	Protein processes	Proteolysis
292	AAEL001818	5572449	Putative ankyrin repeat protein	-1.60235	1.05884e-09	3.23075e-08	Protein processes	Protein-protein interactions
293	AAEL014144	5563810	Rapsynoid	-1.60139	0.00022432	0.00142565	Protein processes	Protein-protein interactions
297	AAEL021257	5577040	Serine protease	-1.57851	0.000327702	0.00194962	Protein processes	Proteolysis
323	AAEL013732	5578528	Mannosyltransferase 1	-1.45887	4.26395e-06	5.01423e-05	Protein processes	Protein glycosylation
329	AAEL001208	110677009	Ubiquitin-conjugating enzyme E2 variant	-1.43575	0.014617	0.0439844	Protein processes	Post-translational modification
343	AAEL000855	5567188	Mannosyltransferase 1	-1.36318	0.00112045	0.00539042	Protein processes	Glycosylation
347	AAEL012496	5576402	Ankyrin repeat and BTB/POZ domain-containing protein	-1.3479	0.000332075	0.00197283	Protein processes	Protein binding
348	AAEL022646	5570784	Larval chymotrypsin-like protein	-1.34517	1.10383e-17	1.20663e-15	Protein processes	Proteolysis
363	AAEL013449	5577972	Metalloproteinase	-1.30135	1.28693e-11	5.42887e-10	Protein processes	Proteolysis (astacin activity)
366	AAEL000842	5566869	Microsomal dipeptidase	-1.29426	0.00171142	0.00763715	Protein processes	Proteolysis
373	AAEL002353	5574355	Ankyrin repeat-containing protein	-1.28375	0.00614967	0.0218136	Protein processes	Protein binding
376	AAEL002360	5574352	Serine-type enodpeptidase	-1.2664	0.000347582	0.0020485	Protein processes	Proteolysis
379	AAEL025006	110677245	Neural cell adhesion molecule	-1.26229	0.00408299	0.0156057	Protein processes	Protein binding
368	AAEL025092	110676148	Vitelline membrane protein, putative	-1.29239	1.1713e-08	2.82078e-07	Reproduction	Linked to vitellogenesis
204	AAEL009166	5571577	Insect allergen-like	-4.50332	0.0143887	0.0435018	Response to stimulus	Detoxification/xenobiotic metabolism
205	AAEL005759	5567023	Rhodanese domain-containing protein	-3.92052	0.00666214	0.0232703	Response to stimulus	Cyanide detoxification
228	AAEL008532	5570776	Carboxylic ester hydrolase	-2.34126	0.000166792	0.00111767	Response to stimulus	Xenobiotic metabolism
230	AAEL019761	5563734	Superoxide dismutase (Cu-Zn)	-2.27924	0.000104067	0.000757073	Response to stimulus	Reduction of superoxides
252	AAEL025908	110678681	Protein tipE	-1.9307	0.00697307	0.0241417	Response to stimulus	Heat shock
326	AAEL007962	5569847	Glutathione S-transferase E4 (GSTE4)	-1.45786	4.65168e-16	3.92459e-14	Response to stimulus	Detoxification/xenobiotic metabolism
354	AAEL014594	5564737	cytochrome P450 (CYP301A1)	-1.32425	0.0011086	0.00534775	Response to stimulus	Detoxification
359	AAEL002309	5574193	Thioredoxin Peroxidase (TPX4)	-1.3136	1.56354e-19	2.02631e-17	Response to stimulus	Redox homeostasis
364	AAEL005113	5578160	Carboxy/choline esterase Alpha Esterase (CCEAE1A)	-1.29818	2.88389e-05	0.000255846	Response to stimulus	Detoxification
213	AAEL000630	5564839	Crustacean cardioacceleratory peptide (ccap)	-3.24819	5.88297e-07	8.94255e-06	Signaling	Signaling neuropeptide
278	AAEL010789	5573874	Calexcitin-1-like protein	-1.68119	9.11587e-22	1.48826e-19	Signaling	Calcium binding protein involved in signaling
333	AAEL027774	5564344	Voltage-dependent calcium channel type A subunit alpha-1-like	-1.39955	0.00908471	0.029826	Signaling	Ion channel
203	AAEL022261	110679071	Cuticle protein	-4.55874	2.30054e-68	4.13144e-65	Structural	Structural component of cuticle
209	AAEL024751	5566451	Collagen alpha	-3.44321	0.00477264	0.0176982	Structural	Extracellular matrix
224	AAEL002231	5573924	Cuticle protein	-2.45293	1.57782e-18	1.87121e-16	Structural	Structural
231	AAEL023525	110677974	Chitin-binding peritrophin	-2.25388	6.27173e-05	0.000494858	Structural	Structural
236	AAEL015119	110680628	Cuticle protein	-2.1643	0.00130635	0.00610344	Structural	Structural component of cuticle
251	AAEL001683	5564813	Retinin	-1.95759	1.5442e-05	0.00015154	Structural	Structural component of the eye
254	AAEL028145	110678695	Fibrinogen and fibronectin	-1.91743	2.83265e-06	3.52235e-05	Structural	Structural extracellular matrix glycoprotein
271	AAEL001068	5568360	Myosin light chain	-1.73508	2.18334e-09	6.22375e-08	Structural	Myosin muscle fibre
279	AAEL024660	5564389	Pupal cuticle protein	-1.67487	3.13426e-07	5.1437e-06	Structural	Structural component of the cuticle
283	AAEL012646	5576619	Chitin-binding protein	-1.64501	6.58479e-08	1.29542e-06	Structural	Structural
287	AAEL000419	5577372	Cuticle protein	-1.62353	5.37411e-06	6.13605e-05	Structural	Structural
298	AAEL013517	5578132	Pupal cuticle protein 78E	-1.57514	0.00720627	0.0247988	Structural	Structural
310	AAEL006749	5568294	Insect cuticle protein	-1.5001	5.96515e-07	9.04558e-06	Structural	Structural
320	AAEL003112	5577142	Cuticle protein	-1.46529	4.25369e-06	5.00685e-05	Structural	Structural
201	AAEL020775	110675237	Apolipoprotein D	-4.68567	0.00310289	0.0124941	Transport & localization	Lipid binding protein involved in intracellular lipid transport
202	AAEL026174	5572679	Niemann-Pick Type C-2	-4.5772	0.00727066	0.0249453	Transport & localization	Intracellular cholesterol transport
208	AAEL023454	110681025	Mitochondrial carrier protein	-3.4692	0.00417654	0.0159003	Transport & localization	Mitochondrial transporter with putative role in respiration
223	AAEL000751	5566280	Sodium/calcium exchanger	-2.53895	1.03997e-05	0.000107159	Transport & localization	Ion transport
232	AAEL008751	5571019	Glucosyl/glucuronosyl transferases	-2.24664	0.00136102	0.00631699	Transport & localization	Sugar transport
244	AAEL027424	5575917	ATP-binding cassette sub-family G member 5	-2.07111	2.08949e-05	0.000195004	Transport & localization	Small molecule transport
262	AAEL005533	5566672	Sugar transporter	-1.8051	1.36012e-15	1.08216e-13	Transport & localization	Sugar transport
269	AAEL017081	23687501	Cytochrome c oxidase copper chaperone	-1.75076	0.000550852	0.00300316	Transport & localization	Copper ion transport in mitochondria
277	AAEL002541	5580163	Cystinosin	-1.6873	2.68709e-06	3.37794e-05	Transport & localization	Cystine transport from lysosomes
302	AAEL002813	5576107	ATP synthase-coupling factor	-1.56133	1.76714e-14	1.20732e-12	Transport & localization	Proton transport
315	AAEL021570	23687526	Sacrlet-like protein	-1.48436	0.00167455	0.00751065	Transport & localization	Pigment transport
338	AAEL002575	5580165	Pickpocket 103 (ppk103)	-1.38115	0.00439638	0.0165668	Transport & localization	Sodium ion transport
339	AAEL023908	110676122	Ferlin-like protein	-1.37159	0.00108779	0.00526147	Transport & localization	Cell membrane fusion
342	AAEL010685	5573697	Spermadhesion/Cubulin domain-containing protein	-1.36345	0.00157965	0.00718702	Transport & localization	Vesicle endocytosis (small molecule)
344	AAEL010478	5573442	Sugar transporter	-1.36152	2.12013e-05	0.000197277	Transport & localization	Transmembrane transport of trehalose
346	AAEL023586	5563928	Major facilitator superfamily protein	-1.34997	0.000243536	0.00152845	Transport & localization	Secondary transporter
349	AAEL009458	5571990	Syntaxin 4	-1.34184	1.91147e-05	0.000181763	Transport & localization	Golgi transport
350	AAEL009964	5572696	ATP synthase subunit e, mitochondrial	-1.33382	6.13069e-13	3.19788e-11	Transport & localization	ATP production
355	AAEL002518	5574988	Glutamate receptor, ionotropic kainate 1, 2, 3 (glur5, glur6, glur7)	-1.32366	3.17992e-08	6.81001e-07	Transport & localization	Ion transport
383	AAEL002742	5575876	Major facilitator superfamily protein	-1.25738	0.00346646	0.0136819	Transport & localization	Sugar transport
214	AAEL000094	5563562	Uncharacterized protein	-3.09624	1.97567e-07	3.4399e-06	Unknown	Unknown
229	AAEL020473	110676431	Uncharacterized protein	-2.32032	0.0145477	0.0438663	Unknown	Unknown
235	AAEL020406	110680722	Transmembrane protein	-2.20737	0.0145824	0.0439108	Unknown	Unknown
238	AAEL026341	110675966	Uncharacterized protein	-2.11782	0.000327498	0.00194962	Unknown	Unknown
245	AAEL023592	110678786	Uncharacterized protein	-2.05981	0.0075353	0.0256572	Unknown	Unknown
249	AAEL024746	110676980	NAD(P)-binding Rossmann-fold domain containing protein	-1.99769	2.29266e-05	0.000211297	Unknown	Unknown
263	AAEL019798	5575401	Venom allergen	-1.79634	3.41801e-20	4.99625e-18	Unknown	Unknown
265	AAEL003190	5577518	Transmembrane protein	-1.78667	0.00526227	0.0191523	Unknown	No data
276	AAEL005270	5566220	DUF3421 protein	-1.68737	3.04144e-16	2.63682e-14	Unknown	Unknown
280	AAEL026045	110680254	Pseudogene	-1.66642	0.000105136	0.000762759	Unknown	Unknown
285	AAEL003067	5576988	Uncharacterized protein	-1.6399	5.31039e-20	7.50078e-18	Unknown	Unknown
286	AAEL017381	23687801	Uncharacterized protein	-1.63633	1.11418e-05	0.000113688	Unknown	Unknown
289	AAEL025684	110681374	Pseudogene	-1.61385	0.00835906	0.0278685	Unknown	Unknown
291	AAEL023398	110678038	Uncharacterized protein	-1.60615	2.21632e-09	6.27508e-08	Unknown	Unknown
300	AAEL003934	5563773	Transmembrane protein	-1.57099	6.57796e-15	4.75239e-13	Unknown	Unknown
303	No match	5579817	NA	-1.56085	4.4608e-13	2.36611e-11	Unknown	Unknown
304	AAEL026834	110676221	Transmembrane protein	-1.54476	0.000729907	0.0037916	Unknown	Unknown
309	AAEL005966	5567304	Uncharacterized protein	-1.50718	0.0133179	0.040854	Unknown	Unknown
311	AAEL012639	5576614	Transmembrane protein	-1.49653	0.00174405	0.00774991	Unknown	Unknown
319	AAEL019991	110674087	Uncharacterized protein	-1.47233	0.0168411	0.0494417	Unknown	Unknown
321	AAEL017145	23687565	Transmembrane protein	-1.46488	0.0163499	0.048191	Unknown	Unknown
322	AAEL022695	5576459	Transmembrane protein	-1.46336	0.000781328	0.00400574	Unknown	Unknown
332	AAEL000859	5567194	DUF753 protein	-1.41315	0.00630337	0.0222147	Unknown	Unknown
334	AAEL008305	5570404	Putative 7.8 kDa acidic protein	-1.39564	0.00254203	0.0106271	Unknown	Unknown
340	AAEL003316	5577772	Transmembrane protein	-1.36767	3.7564e-13	2.04423e-11	Unknown	Unknown
345	AAEL011180	5574458	DUF3421 protein	-1.35699	6.70167e-17	6.6336e-15	Unknown	Unknown
360	AAEL024549	110676188	Uncharacterized protein	-1.31056	1.24321e-07	2.29156e-06	Unknown	Unknown
361	AAEL023349	110679678	Uncharacterized protein	-1.3072	1.19208e-11	5.06272e-10	Unknown	Unknown
374	AAEL000544	5563685	Transmembrane protein	-1.2796	0.000366483	0.00214083	Unknown	Unknown
375	AAEL001577	5571275	DUF753 protein	-1.2763	3.01215e-07	4.9889e-06	Unknown	Unknown
380	AAEL025498	110676092	Uncharacterized protein	-1.26187	0.00477033	0.0176949	Unknown	Unknown
385	AAEL002811	5576124	Transmembrane protein	-1.25125	5.03245e-11	1.97697e-09	Unknown	Unknown
