# Supplementary material for: Chromobacterium Biopesticide Exposure Does Not Select for Resistance in Aedes Mosquitoes
Source: mBio. 2023 Apr 5;14(2):e00480-23. doi: 10.1128/mbio.00480-23 (PMC10127667; doi:10.1128/mbio.00480-23)
Supplement: DATA SET S5 [file mbio.00480-23-s0003.xlsx]

## Sheet: Overview
Supplementary File 5: DEGs (PATI Sibling VS Sing sibling)
Contents: Lists all differentially expressed genes (DEGs) between the Pati sibling and Sing sibling lines
Table headers
VectorBase ID	Aedes aegypti gene ID provided through the VectorBase database
Gene_ID	Secondary identifier associated with sequencing output
Gene name	Descriptive name of gene product
log2 fold change	Log2-fold change in expression between treatment groups computed through DESeq2
P value	Significance defined as P < 0.05
P adjusted	Multiple test-corrected P value
Functional Category	One of sixteen functional categories assigned based on database annotation and gene ontology biological process tags
Likely Function	Brief description of likely function based on database annotation

## Sheet: Up in Sing sibling
Number	VectorBase ID	Gene_ID	Gene name	log2 fold change	P value	P adjusted	Functional Category	Likely Function
51	AAEL022840	110675807	Nuclear apoptosis-inducing factor 1	4.96927	0.00122141	0.0100732	Cell cycle/proliferation	Apoptosis
228	AAEL011801	5575396	Partner of numb-like protein	2.22076	0.0035003	0.0227889	Cell cycle/proliferation	Regulator of cell fate
28	AAEL021711	23687988	ATPase	5.61317	0.00114653	0.00958693	Cell organization/biogenesis	ATP binding
130	AAEL027763	110674097	Protein osiris 12	3.04382	0.0042932	0.026563	Cell organization/biogenesis	Component of membrane
136	AAEL001687	5571819	Adenylate cyclase	2.99522	4.26423e-10	2.18692e-08	Cell organization/biogenesis	ATP metabolism
174	AAEL007455	5569206	Thrombospondin	2.53468	0.00550392	0.0321031	Cell organization/biogenesis	Extracellular matrix protein
195	AAEL010628	5573632	Protein osiris 5	2.40865	0.00427568	0.0264782	Cell organization/biogenesis	Component of membrane
200	AAEL019868	5570871	Fibrinogen-like protein	2.3836	0.000230349	0.00257645	Cell organization/biogenesis	Cell adhesion
208	AAEL021952	110675634	Chromobox protein homolog	2.3387	1.76209e-06	4.03301e-05	Cell organization/biogenesis	Function of cell nucleus
252	AAEL009915	5572577	Centrosomal protein	2.04979	1.26626e-10	7.12759e-09	Cell organization/biogenesis	Component of centrosome
111	AAEL021278	110679716	Enhancer of split malpha protein-like	3.33515	0.00802238	0.043071	Development	Notch signalling/sensory organ development
217	AAEL010907	5574069	Headcase protein-like	2.26028	4.21421e-06	8.5815e-05	Development	Development of tissues
2	AAEL024476	110678781	Zinc finger protein (C2H2 Class)	8.75945	2.73609e-24	1.22215e-21	DNA processes	DNA binding
25	AAEL025052	110679484	Zinc finger protein (THAP type)	5.7665	0.00031534	0.00335885	DNA processes	Nucleic acid binding
42	AAEL025036	110675191	Zinc finger protein (PHD-type)	5.29047	0.00817994	0.0436989	DNA processes	Nucleic acid binding
79	AAEL023980	110676260	Zinc finger protein (CCHC Class)	4.14574	2.87767e-30	2.09721e-27	DNA processes	Nucleic acid binding
80	AAEL024419	110680770	Zinc finger protein (LIM type)	4.08006	4.16196e-08	1.44801e-06	DNA processes	Metal ion binding
95	AAEL025353	5577087	Retinal guanylyl cyclase 2-like	3.72918	1.40041e-14	1.57654e-12	DNA processes	Nucleotide cyclase
128	AAEL027412	110678877	Homeobox-like endonuclease	3.10148	0.00355764	0.0230523	DNA processes	Nucleic acid cleavage
158	AAEL019636	110676734	Histone H2B	2.71741	1.88114e-05	0.000315645	DNA processes	Nucleosome structure
162	AAEL013154	5577301	Zinc finger protein (C2H2 Class)	2.67835	2.30485e-16	3.3245e-14	DNA processes	DNA binding
172	AAEL003123	5577135	Deoxyribonuclease I, putative	2.57997	4.28242e-27	2.28072e-24	DNA processes	DNA endonuclease
201	AAEL015683	5578778	Histone H2B	2.38201	6.68131e-09	2.76167e-07	DNA processes	Nucleosome structure
218	AAEL005428	5566457	Transcription activator MBF2	2.25964	4.79874e-45	9.49259e-42	DNA processes	DNA binding transcriptional regulator
224	AAEL014076	5579232	RanBP-type and C3HC4-type zinc finger-containing protein	2.23712	0.000215899	0.00246053	DNA processes	Nucleic acid binding
226	AAEL023352	110676930	Zinc finger protein (C2H2 Class)	2.23434	1.21991e-07	3.6563e-06	DNA processes	Nucleic acid binding
245	AAEL026079	110675515	Putative nuclease HARBI1	2.10648	0.00752682	0.0409846	DNA processes	DDE superfamily endonuclease
249	AAEL008266	5570369	Probable lysine-specific demethylase	2.07624	3.57798e-06	7.43909e-05	DNA processes	Demethylation activity
27	AAEL017409	23687829	Phenylalanine--tRNA ligase alpha subunit	5.68998	0.00050856	0.00498375	Gene expression	Phenylalanyl-tRNA aminoacylation
61	AAEL021854	110679296	PRRC2 protein	4.80493	5.55101e-08	1.86565e-06	Gene expression	Regulation of pre-mRNA splicing, putative
62	AAEL012902	5578874	Heterogeneous nuclear ribonucleoprotein, putative	4.76007	8.74537e-09	3.55124e-07	Gene expression	pre-mRNA processing
164	AAEL009469	5571991	Cell division control protein	2.6668	0.00840271	0.0446307	Gene expression	Cell division regulator linked with pre-mRNAs
179	AAEL025432	110680422	Cytidine deaminase	2.50591	0.00252949	0.0177616	Gene expression	Pyrimidine salvaging
207	AAEL026436	110680569	Transcription factor IIIB 90 kDa subunit	2.33924	3.6708e-05	0.00056352	Gene expression	Regulation of transcription
243	AAEL027776	110678537	Reverse transcriptase domain-containing protein	2.10913	2.21246e-06	4.90961e-05	Gene expression	Putative reverse transcriptase
168	AAEL003723	110676293	C-Type Lysozyme (Lys-A) (LYSC11)	2.60749	0.00144615	0.0115259	Immunity	Digestion of bacterial peptidoglycan
176	AAEL017536	23687956	Holotricin glycine rich repeat protein (GRRP) anti-microbial peptide	2.52744	8.96565e-23	3.35534e-20	Immunity	Antimicrobial peptide
77	AAEL027829	5564669	Pancreatic triacylglycerol lipase	4.29226	1.36114e-15	1.76147e-13	Metabolism	TAG metabolism
78	AAEL012199	5575961	Lipase 1 precursor	4.23874	0.00214181	0.0156305	Metabolism	TAG metabolism
83	AAEL021809	110680419	Acyl-coa dehydrogenase	3.90851	0.000149434	0.00181191	Metabolism	Fatty acid B oxidation
86	AAEL027593	110680302	Farnesol dehydrogenase-like	3.89293	7.03308e-07	1.76746e-05	Metabolism	Steroid metabolic process
100	AAEL006034	5567352	Vanin-like protein 1 precursor, putative	3.70117	9.51792e-10	4.64065e-08	Metabolism	Hydrolyses pantetheine into pantothenic acid
108	AAEL028235	5576534	Guanosine-3',5'-bis(diphosphate) 3'-pyrophosphohydrolase MESH1-like	3.39919	5.69829e-17	8.86564e-15	Metabolism	Monoester hydrolase/purine metabolism
110	AAEL022132	5570298	Pancreatic lipase-related protein 2-like	3.36166	0.00145489	0.0115648	Metabolism	TAG metabolism
138	AAEL006276	5567690	Maltose phosphorylase	2.93137	7.56153e-26	3.87794e-23	Metabolism	Starch/Sucrose metabolism
140	AAEL012430	5576275	AMP dependent ligase	2.91082	1.62289e-21	4.78131e-19	Metabolism	Fatty acid oxidation
148	AAEL024868	110680468	AMP dependent CoA ligase	2.82133	1.32561e-06	3.17574e-05	Metabolism	Fatty acid oxidation
155	AAEL004003	5563981	Glucose dehydrogenase	2.7542	2.85509e-08	1.04313e-06	Metabolism	Glucose metabolism
171	AAEL011448	5574846	CRAL-TRIO domain-containing protein	2.59765	1.25117e-13	1.25543e-11	Metabolism	Lipid binding
186	AAEL010480	5573438	Serine-pyruvate aminotransferase	2.44633	1.20029e-17	2.10385e-15	Metabolism	Amino acid metabolism
197	AAEL022520	110674343	Lipase	2.3877	2.61269e-14	2.8264e-12	Metabolism	Lipid metabolism
198	AAEL004021	5563985	Glucose dehydrogenase	2.38714	3.06347e-16	4.28483e-14	Metabolism	Sugar metabolism
205	AAEL014871	5565520	Methylenetetrahydrofolate dehydrogenase	2.36591	2.73805e-33	2.10632e-30	Metabolism	Oxidoreductase involved in glyoxylate/dicarboxylate metabolism
213	AAEL014662	5564950	AMP dependent coa ligase	2.31084	1.90966e-10	1.05772e-08	Metabolism	Fatty acid oxidation
229	AAEL005752	5567009	Lysosomal alpha-mannosidase (mannosidase alpha class 2b member 1)	2.21591	2.52516e-10	1.36586e-08	Metabolism	Mannose metabolism
237	AAEL007220	5568895	Fatty acyl-CoA reductase	2.13333	0.000206989	0.00237463	Metabolism	Fatty acid metabolism
137	AAEL010451	5573365	Rabaptin-5, putative	2.93826	4.3557e-12	3.29581e-10	Nervous system	Axon regeneration
152	AAEL024534	5578933	Voltage gated potassium channel protein	2.76683	0.00253087	0.0177622	Nervous system	Action potentials
187	AAEL010775	5573857	Ionotropic glutamate receptor	2.43494	0.003863	0.0245147	Nervous system	Synaptic communication
254	AAEL003958	5579663	Neurotransmitter gated ion channel	2.03606	8.2546e-06	0.00015577	Nervous system	Neurotransmission
1	AAEL024606	110674788	ncRNA gene	8.82198	1.9481e-11	1.33542e-09	Non-coding RNA	Non-coding RNA
7	AAEL023045	5563860	ncRNA gene	7.46575	3.7102e-07	9.86087e-06	Non-coding RNA	Non-coding RNA
10	AAEL028171	5568610	ncRNA gene	7.0946	6.36066e-07	1.62502e-05	Non-coding RNA	Non-coding RNA
11	AAEL025188	110676655	ncRNA gene	6.86568	1.48216e-06	3.50229e-05	Non-coding RNA	Non-coding RNA
12	AAEL024428	110679304	ncRNA gene	6.81115	1.00247e-05	0.000183857	Non-coding RNA	Non-coding RNA
13	AAEL026689	110679069	ncRNA gene	6.70614	6.37411e-05	0.000900635	Non-coding RNA	Non-coding RNA
15	AAEL021345	110678144	ncRNA gene	6.3397	1.918e-05	0.000320078	Non-coding RNA	Non-coding RNA
17	AAEL027294	110674406	ncRNA gene	6.10238	5.33295e-05	0.000778139	Non-coding RNA	Non-coding RNA
22	AAEL025409	110676423	ncRNA gene	5.87345	0.000444866	0.00447354	Non-coding RNA	Non-coding RNA
26	AAEL027466	110677035	ncRNA gene	5.74486	0.000395159	0.00405617	Non-coding RNA	Non-coding RNA
30	AAEL023234	110676365	ncRNA gene	5.50696	0.000167184	0.00199225	Non-coding RNA	Non-coding RNA
33	AAEL023418	5571468	ncRNA gene	5.4835	7.68699e-08	2.47539e-06	Non-coding RNA	Non-coding RNA
34	AAEL026268	110674353	ncRNA gene	5.46934	0.00104453	0.00896136	Non-coding RNA	Non-coding RNA
35	AAEL022925	110678409	ncRNA gene	5.44188	0.00108845	0.00923519	Non-coding RNA	Non-coding RNA
36	AAEL023623	110677692	ncRNA gene	5.40946	0.00207825	0.0152928	Non-coding RNA	Non-coding RNA
37	AAEL027445	110674651	ncRNA gene	5.36539	0.000327202	0.00346654	Non-coding RNA	Non-coding RNA
40	AAEL027330	110676102	ncRNA gene	5.32672	1.66954e-06	3.85946e-05	Non-coding RNA	Non-coding RNA
43	AAEL023751	110678374	ncRNA gene	5.25673	0.0043932	0.0270247	Non-coding RNA	Non-coding RNA
45	AAEL026242	110674536	ncRNA gene	5.14338	0.00582122	0.0335581	Non-coding RNA	Non-coding RNA
47	AAEL027383	110674383	ncRNA gene	5.09918	0.00496136	0.0295484	Non-coding RNA	Non-coding RNA
49	AAEL026745	110676972	ncRNA gene	5.00677	6.94574e-12	5.03548e-10	Non-coding RNA	Non-coding RNA
53	AAEL023862	110680641	ncRNA gene	4.9634	0.00652876	0.0367739	Non-coding RNA	Non-coding RNA
54	AAEL026185	110678892	ncRNA gene	4.92718	0.00198373	0.0147959	Non-coding RNA	Non-coding RNA
55	AAEL025813	110678870	ncRNA gene	4.92379	1.24396e-06	2.99048e-05	Non-coding RNA	Non-coding RNA
56	AAEL027283	110674052	ncRNA gene	4.90804	4.90498e-06	9.85766e-05	Non-coding RNA	Non-coding RNA
57	AAEL021436	110676531	ncRNA gene	4.8959	0.00875553	0.0460106	Non-coding RNA	Non-coding RNA
60	AAEL026192	110679334	ncRNA gene	4.83588	0.000123824	0.00156014	Non-coding RNA	Non-coding RNA
63	AAEL026353	5579096	ncRNA gene	4.7547	1.22464e-05	0.000219373	Non-coding RNA	Non-coding RNA
64	AAEL025399	110679290	ncRNA gene	4.71475	2.43573e-11	1.62935e-09	Non-coding RNA	Non-coding RNA
65	AAEL027788	110676614	ncRNA gene	4.68804	0.00292232	0.019914	Non-coding RNA	Non-coding RNA
68	AAEL025982	110676728	ncRNA gene	4.63016	0.00362557	0.0233612	Non-coding RNA	Non-coding RNA
69	AAEL027954	110678897	ncRNA gene	4.58917	0.00503653	0.0299401	Non-coding RNA	Non-coding RNA
70	AAEL021535	110679345	ncRNA gene	4.56283	0.00442412	0.0271305	Non-coding RNA	Non-coding RNA
71	AAEL024864	110679222	ncRNA gene	4.52149	0.000345517	0.00362179	Non-coding RNA	Non-coding RNA
75	AAEL021752	110679432	ncRNA gene	4.42208	0.00117252	0.00972913	Non-coding RNA	Non-coding RNA
81	AAEL023170	110679071	ncRNA gene	3.94216	0.00420911	0.0261361	Non-coding RNA	Non-coding RNA
84	AAEL025087	110678643	ncRNA gene	3.90319	6.0628e-06	0.000118408	Non-coding RNA	Non-coding RNA
85	AAEL022418	110675830	ncRNA gene	3.89903	0.00180106	0.0137029	Non-coding RNA	Non-coding RNA
91	AAEL020890	110675530	ncRNA gene	3.85151	0.00401332	0.0251573	Non-coding RNA	Non-coding RNA
97	AAEL023714	110678577	ncRNA gene	3.72642	4.09978e-05	0.00061908	Non-coding RNA	Non-coding RNA
101	AAEL024383	5564854	ncRNA gene	3.69989	0.0034643	0.0226702	Non-coding RNA	Non-coding RNA
104	AAEL022759	110678866	ncRNA gene	3.62944	0.00347476	0.0227229	Non-coding RNA	Non-coding RNA
112	AAEL025024	110679366	ncRNA gene	3.31165	8.74041e-06	0.000163552	Non-coding RNA	Non-coding RNA
114	AAEL022576	110674100	ncRNA gene	3.26304	0.000943568	0.00826476	Non-coding RNA	Non-coding RNA
117	AAEL021856	110675900	ncRNA gene	3.24227	0.0045357	0.0276191	Non-coding RNA	Non-coding RNA
119	AAEL028187	110676459	ncRNA gene	3.20738	0.000307022	0.00328796	Non-coding RNA	Non-coding RNA
120	AAEL020396	110681499	ncRNA gene	3.20401	1.62065e-05	0.000277736	Non-coding RNA	Non-coding RNA
121	AAEL021673	110675874	ncRNA gene	3.1887	0.00144551	0.0115259	Non-coding RNA	Non-coding RNA
122	AAEL027796	5575303	ncRNA gene	3.18736	0.000374776	0.00388146	Non-coding RNA	Non-coding RNA
124	AAEL021149	110677260	ncRNA gene	3.17305	0.000804104	0.00728216	Non-coding RNA	Non-coding RNA
139	AAEL026144	110677821	ncRNA gene	2.92704	0.00588686	0.0338519	Non-coding RNA	Non-coding RNA
147	AAEL021975	110676475	ncRNA gene	2.83612	0.00198426	0.0147959	Non-coding RNA	Non-coding RNA
154	AAEL027288	110679397	ncRNA gene	2.75699	7.03786e-05	0.000983383	Non-coding RNA	Non-coding RNA
156	AAEL022315	110674777	ncRNA gene	2.74562	3.82388e-05	0.000583141	Non-coding RNA	Non-coding RNA
163	AAEL027966	110674601	ncRNA gene	2.6723	5.32056e-05	0.00077797	Non-coding RNA	Non-coding RNA
177	AAEL020180	110679350	ncRNA gene	2.51939	1.75416e-05	0.00029767	Non-coding RNA	Non-coding RNA
180	AAEL026555	5568045	ncRNA gene	2.50537	0.000491883	0.00484431	Non-coding RNA	Non-coding RNA
183	AAEL022899	110674646	ncRNA gene	2.46494	0.00353044	0.0229189	Non-coding RNA	Non-coding RNA
184	AAEL023795	110680657	ncRNA gene	2.45913	5.72636e-06	0.000112792	Non-coding RNA	Non-coding RNA
185	AAEL025743	110678670	ncRNA gene	2.45389	9.76967e-15	1.10886e-12	Non-coding RNA	Non-coding RNA
199	AAEL022028	5573093	ncRNA gene	2.38453	0.000864909	0.00772125	Non-coding RNA	Non-coding RNA
202	AAEL021758	110680549	ncRNA gene	2.37926	0.00242924	0.0172236	Non-coding RNA	Non-coding RNA
203	AAEL022022	110675317	ncRNA gene	2.37867	0.00755491	0.0410729	Non-coding RNA	Non-coding RNA
204	AAEL022354	110675406	ncRNA gene	2.37635	0.000333759	0.00351608	Non-coding RNA	Non-coding RNA
210	AAEL025296	110679326	ncRNA gene	2.3338	0.000913527	0.00807765	Non-coding RNA	Non-coding RNA
212	AAEL025674	110676877	ncRNA gene	2.31353	0.000436142	0.00439538	Non-coding RNA	Non-coding RNA
219	AAEL026329	110674432	ncRNA gene	2.25363	1.78563e-08	6.81148e-07	Non-coding RNA	Non-coding RNA
231	AAEL020518	110678006	ncRNA gene	2.1878	0.00115347	0.00962178	Non-coding RNA	Non-coding RNA
232	AAEL025347	110679865	ncRNA gene	2.18694	5.86507e-07	1.50537e-05	Non-coding RNA	Non-coding RNA
235	AAEL026661	110677781	ncRNA gene	2.15846	0.00578684	0.0334295	Non-coding RNA	Non-coding RNA
239	AAEL022334	110675612	ncRNA gene	2.12205	1.06097e-16	1.5797e-14	Non-coding RNA	Non-coding RNA
4	AAEL026841	110680385	B-box-type zinc finger protein	7.99892	2.13833e-09	9.70801e-08	Protein processes	Protein-protein interactions
38	AAEL017524	23687944	Prolyl 4-hydroxylase subunit alpha-1-like	5.36365	0.00171695	0.0132154	Protein processes	Peptidyl-proline hydroxylation
52	AAEL027317	23687391	Serine protease nudel-like	4.96743	0.00105302	0.00902439	Protein processes	Proteolysis
82	AAEL017976	110674151	Heat shock protein HSP70 (HSP70Bb)	3.92834	8.54211e-06	0.000160275	Protein processes	Protein folding
87	AAEL000962	5567459	Bardet-Biedl syndrome 7 protein homolog	3.88393	2.50248e-44	4.33148e-41	Protein processes	Protein transport
88	AAEL019959	5572429	Macroglobulin/complement	3.87313	0.00117721	0.00975511	Protein processes	Endopeptidase inhibitor
102	AAEL022174	110679488	Peptidase S1A	3.68596	8.81119e-06	0.00016432	Protein processes	Proteolysis
103	AAEL013156	5577299	ZP domain protein	3.63324	0.0014518	0.0115535	Protein processes	Protein polymerization
113	AAEL003632	5578691	Clip-Domain Serine Protease family B (CLIPB39)	3.27597	9.36998e-07	2.30865e-05	Protein processes	Proteolysis
144	AAEL014763	5565238	Tak1 binding protein-1	2.86933	6.46735e-14	6.78435e-12	Protein processes	Protein dephosphorylation
150	AAEL023125	5572392	Serine protease	2.79692	8.68626e-20	2.03862e-17	Protein processes	Proteolysis
153	AAEL013245	5577532	Clip-Domain Serine Protease family B (CLIPB28)	2.76544	0.00239642	0.0170433	Protein processes	Proteolysis
161	AAEL013346	5577711	Lethal(2)essential for life protein, l2efl	2.68433	0.00454467	0.0276616	Protein processes	Chaperone
178	AAEL009339	5571852	Activin receptor type I, putative	2.51327	1.16853e-05	0.000210411	Protein processes	Protein phosphorylation
188	AAEL011923	5580213	F-box/lrr protein fragment	2.43401	0.00040254	0.00411283	Protein processes	Mediates ubiquitination
189	AAEL007835	5569686	Serine/threonine protein kinase	2.41536	1.3966e-21	4.20647e-19	Protein processes	Phosphorylation
193	AAEL016998	23687418	A disintegrin and metalloproteinase with thrombospondin motifs	2.41124	2.64822e-05	0.00042442	Protein processes	Endopeptidase/metalloprotease
196	AAEL007969	5569884	Serine protease	2.39818	4.8615e-13	4.48781e-11	Protein processes	Proteolysis
209	AAEL025028	5577657	Serine protease easter	2.3361	0.000191397	0.00223087	Protein processes	Proteolysis
211	AAEL008782	5571038	Serine-type enodpeptidase	2.31595	0.00164051	0.0127762	Protein processes	Proteolysis
221	AAEL002585	5575350	Serine protease	2.24055	0.00171549	0.0132116	Protein processes	Proteolysis
236	AAEL015430	5563617	Clip-Domain Serine Protease family B (CLIPB19)	2.13698	1.08826e-07	3.3253e-06	Protein processes	Proteolysis
240	AAEL013349	5577709	Lethal(2)essential for life protein, l2efl	2.12125	0.00107547	0.00914252	Protein processes	Chaperone
241	AAEL010377	5573276	Tethering factor for nuclear proteasome Cut8/Sts1	2.12118	1.32127e-05	0.000232474	Protein processes	Proteosome localization
244	AAEL017975	110674150	Heat shock protein HSP70 (HSP70Ba)	2.10896	0.000181979	0.00213547	Protein processes	Protein folding
248	AAEL023552	110675593	Mitochondrial GTPase 1	2.07777	4.87238e-12	3.60442e-10	Protein processes	Mitochondrial translation
66	AAEL024981	5566849	Vitellogenin-like	4.6579	0.000271776	0.00297023	Reproduction	Yolk protein precursor
191	AAEL010434	5573342	Vitellogenin-A1 precursor	2.41285	9.12073e-13	7.99334e-11	Reproduction	Yolk protein precursor
242	AAEL024597	110676987	Nessun dorma	2.11708	5.99333e-07	1.53401e-05	Reproduction	Germline cell developmental processes
253	AAEL025092	110676148	Vitelline membrane protein	2.04868	3.37911e-11	2.14635e-09	Reproduction	Egg development
14	AAEL014613	5564763	Cytochrome P450 (CYP9J24)	6.53563	2.57397e-08	9.47918e-07	Response to stimulus	Detoxification
16	AAEL009122	5571533	Cytochrome P450	6.19632	1.76374e-05	0.000298564	Response to stimulus	Detoxification
24	AAEL022554	110680869	Rootletin-like protein	5.79444	0.000406622	0.00414922	Response to stimulus	Sensory perception of sound
46	AAEL022251	110676924	Odorant binding protein	5.14252	3.11993e-05	0.000488706	Response to stimulus	Odorant binding
48	AAEL022511	110676853	Glutathione s-transferase	5.09787	4.11436e-05	0.000619558	Response to stimulus	Detoxification
59	AAEL018028	5567554	Cytochrome P450 (CYP325Y3)	4.84085	0.00244664	0.017327	Response to stimulus	Detoxification
72	AAEL001312	5569822	Cytochrome P450 monooxygenase CYP9M6v2	4.51546	4.75655e-119	3.2932e-115	Response to stimulus	Detoxification
96	AAEL025388	110681315	Superoxide dismutase	3.72842	5.89994e-29	3.89031e-26	Response to stimulus	Oxidative stress response
99	AAEL026716	5568765	Selenophosphate synthetase	3.71402	4.97425e-05	0.000733529	Response to stimulus	Selenoprotein (GPX/TrxR) production
106	AAEL007946	5569858	Glutathione transferase (GSTE6)	3.5081	2.09318e-18	3.97046e-16	Response to stimulus	Detoxification
118	AAEL014617	5564751	Cytochrome P450 (CYP9J28)	3.22508	7.5058e-20	1.79194e-17	Response to stimulus	Detoxification
123	AAEL025530	5569821	Cytochrome P450	3.17617	4.89042e-20	1.20924e-17	Response to stimulus	Detoxification
126	AAEL026087	110681423	37 kDa salivary gland allergen Aed a 2	3.13166	2.53958e-25	1.21261e-22	Response to stimulus	Odorant binding
132	AAEL020558	110675241	Cytochrome P450	3.0174	0.000772103	0.00703838	Response to stimulus	Detoxification
141	AAEL010409	5573335	Odorant receptor (OR30)	2.88622	0.000416588	0.004226	Response to stimulus	Odorant detection
157	AAEL020266	110679214	Cytochrome P450 3A19-like	2.73079	0.00137541	0.0110912	Response to stimulus	Detoxification
160	AAEL009127	5571540	Cytochrome P450 CYP6M11	2.68472	3.25735e-38	3.46957e-35	Response to stimulus	Detoxification
173	AAEL011174	5574457	Gustatory receptor Gr11	2.54	5.50022e-05	0.000799176	Response to stimulus	Detection of chemical stimuli linked to taste
182	AAEL001054	5568346	Glutathione S-transferase (GSTD4)	2.47517	0.00203251	0.0150345	Response to stimulus	Detoxification
222	AAEL015313	5567149	Odorant binding protein OBP59	2.23901	2.6771e-07	7.38441e-06	Response to stimulus	Chemosensory response
223	AAEL009137	5571524	Cytochrome P450 (CYP6N13)	2.23852	0.00530529	0.031234	Response to stimulus	Detoxification
238	AAEL014615	5564764	Cytochrome P450 (CYP9J23)	2.12865	3.36423e-11	2.14635e-09	Response to stimulus	Detoxification
250	AAEL014604	5564757	Cytochrome P450	2.06346	1.90736e-20	4.98325e-18	Response to stimulus	Detoxification
255	AAEL017366	23687786	Cytochrome P450	2.02975	0.000412407	0.00420142	Response to stimulus	Detoxification
256	AAEL026582	110674119	Cytochrome P450	2.00259	4.65985e-37	4.30167e-34	Response to stimulus	Detoxification
58	AAEL025908	110678681	Protein tipE-like	4.88241	0.000715826	0.00662569	Signaling	Na+ channel auxiliary subunit TipE
105	AAEL003448	5578087	GPCR Orphan/Putative Class A Family (CPRNNA13)	3.52128	0.00826892	0.0441062	Signaling	Signal transduction
142	AAEL021929	110679824	Glycine-rich protein 5-like	2.87363	0.00144809	0.0115306	Signaling	Signal peptide
143	AAEL006055	5567388	Potassium channel interacting protein	2.87231	2.68557e-12	2.08145e-10	Signaling	Calcium ion binding
145	AAEL017549	110678930	GPCR Orphan/Putative Class A Family (CPRNNA14)	2.85714	3.32456e-10	1.7638e-08	Signaling	Signal transduction
214	AAEL021417	5564093	Cubilin homolog	2.30768	3.55238e-05	0.000547946	Signaling	Calcium ion binding
9	AAEL002625	5575307	Chitinase	7.29864	1.07818e-08	4.27779e-07	Structural	Chitin metabolic process
21	AAEL010375	5573300	Cuticle binding protein	5.93416	0.000218245	0.00248115	Structural	Structural constituent of cuticle
32	AAEL005702	5566933	Peritrophin-like protein	5.49932	4.36292e-13	4.10975e-11	Structural	Chitin metabolic process
89	AAEL021944	110680427	Trichohyalin-like protein	3.86781	0.0078891	0.0424964	Structural	Structural protein associated with keratin in mammals
94	AAEL012647	5576616	Chitin-binding protein	3.78015	0.00133271	0.0107898	Structural	Chitin metabolic process
107	AAEL024660	5564389	Pupal cuticle protein 20-like	3.47933	2.83378e-19	6.32893e-17	Structural	Cuticular protein
135	AAEL015606	5579299	Chitin-binding protein	2.99616	2.30465e-05	0.000374999	Structural	Chitin metabolic process
151	AAEL008106	5570135	Keratin, type I cytoskeletal 9-like	2.78533	1.10698e-05	0.000200896	Structural	Cytoskeletal protein
225	AAEL012268	5576032	Brain chitinase and chia	2.23675	0.00119144	0.00986123	Structural	Chitin metabolic process
227	AAEL002588	5575311	Chitin-binding protein	2.22238	8.17187e-07	2.03152e-05	Structural	Chitin metabolic process
67	AAEL023454	110681025	Mitochondrial carrier protein	4.64116	8.27924e-07	2.04719e-05	Transport/localization	Solute transport in mitochondria
169	AAEL027912	5580178	Sodium/solute symporter	2.60004	1.76497e-21	5.09158e-19	Transport/localization	Small molecule transport
170	AAEL001650	5571671	Sterol transport protein NPC2-like	2.59811	0.00183738	0.0139105	Transport/localization	Sterol transport
192	AAEL012458	5576313	Monocarboxylate transporter	2.4122	1.2874e-17	2.22833e-15	Transport/localization	Small molecule transport
216	AAEL005043	5565841	ATP-dependent bile acid permease	2.26717	6.19272e-25	2.85835e-22	Transport/localization	Cross membrane lipid transport
220	AAEL005412	5566469	Annexin x	2.24842	7.96696e-09	3.25423e-07	Transport/localization	Membrane organization and trafficking
246	AAEL008635	5570858	ABC transporter	2.09398	1.05973e-22	3.86159e-20	Transport/localization	Small molecule transport
251	AAEL026023	5576673	Sterol carrier protein-2	2.05861	1.69635e-08	6.50674e-07	Transport/localization	Sterol transport
3	AAEL013916	5578945	Uncharacterized protein	8.62212	2.65042e-11	1.74764e-09	Unknown	Unknown
5	AAEL010752	5573841	Membrane Protein	7.73906	7.8693e-08	2.52822e-06	Unknown	Unknown
6	AAEL001392	5570330	Uncharacterized protein	7.65518	1.08753e-09	5.24704e-08	Unknown	Unknown
8	AAEL025003	110678464	Uncharacterized protein	7.41546	5.93992e-09	2.47741e-07	Unknown	Unknown
18	AAEL024768	110675362	Uncharacterized protein	6.08701	7.30233e-05	0.00100984	Unknown	Unknown
19	AAEL023050	110675533	Pseudogene	6.06894	6.41613e-05	0.000904726	Unknown	Unknown
20	AAEL027068	5567148	Pseudogene	5.96718	1.06249e-07	3.27669e-06	Unknown	Unknown
23	AAEL020811	110678574	Uncharacterized protein	5.80562	1.04865e-08	4.19673e-07	Unknown	Unknown
29	AAEL027582	110676970	Uncharacterized protein	5.59373	0.000625446	0.00593595	Unknown	Unknown
31	AAEL010264	5573073	Uncharacterized protein	5.5035	3.40528e-06	7.10133e-05	Unknown	Unknown
39	AAEL002908	5576463	Uncharacterized protein	5.36035	9.07119e-17	1.39565e-14	Unknown	Unknown
41	AAEL014757	5565199	Uncharacterized protein	5.30779	6.0811e-05	0.000865416	Unknown	Unknown
44	AAEL022052	110675182	Uncharacterized protein	5.21216	0.00573844	0.0331994	Unknown	Unknown
50	AAEL027373	110674615	Uncharacterized protein	4.98608	0.00132056	0.0107122	Unknown	Unknown
73	AAEL017380	23687800	Membrane Protein	4.49606	0.00561328	0.0326173	Unknown	Unknown
74	AAEL020735	110676752	Uncharacterized protein	4.42817	0.00698874	0.0387557	Unknown	Unknown
76	AAEL021265	110675861	Pseudogene	4.35509	0.000107547	0.00139048	Unknown	Unknown
90	AAEL021934	5566876	Uncharacterized protein	3.86361	2.20577e-07	6.25888e-06	Unknown	Unknown
92	AAEL022859	110674055	Pseudogene	3.80445	3.79242e-10	1.97252e-08	Unknown	Unknown
93	AAEL027488	110676008	DUF4806 protein	3.80376	0.000202278	0.00232917	Unknown	Unknown
98	AAEL026264	5578394	Pseudogene	3.71565	0.00045504	0.00454614	Unknown	Unknown
109	AAEL007381	5569108	Uncharacterized protein	3.39172	0.000688948	0.0064338	Unknown	Unknown
115	AAEL016969	23687389	Uncharacterized protein	3.25393	2.92761e-22	1.01347e-19	Unknown	Unknown
116	AAEL024232	110679329	Uncharacterized protein	3.24579	0.00224119	0.0161847	Unknown	Unknown
125	AAEL003190	5577518	Transmembrane protein	3.16707	0.000402758	0.00411283	Unknown	Unknown
127	AAEL023058	110675969	Transmembrane protein	3.11212	7.72802e-05	0.00105476	Unknown	Unknown
129	AAEL023277	110680875	DUF1431 protein	3.0494	0.00104453	0.00896136	Unknown	Unknown
131	AAEL027970	5569728	Pseudogene	3.03223	0.000487836	0.00481816	Unknown	Unknown
133	AAEL025466	110681181	Uncharacterized protein	3.01098	4.64138e-09	1.97751e-07	Unknown	Unknown
134	NA	5564753	No match	3.00663	2.59117e-38	2.98999e-35	Unknown	Unknown
146	AAEL022453	5579969	Pseudogene	2.84385	0.000355784	0.00372095	Unknown	Unknown
149	AAEL021795	110675609	Uncharacterized protein	2.79747	0.001077	0.00914924	Unknown	Unknown
159	AAEL023641	5568822	Pseudogene	2.68911	1.43757e-06	3.4144e-05	Unknown	Unknown
165	AAEL024512	110680646	Pseudogene	2.66216	2.93054e-09	1.29646e-07	Unknown	Unknown
166	AAEL001561	5571276	Membrane Protein	2.63841	1.99104e-46	4.595e-43	Unknown	Unknown
167	AAEL007703	5569528	Uncharacterized protein	2.62009	1.36184e-28	8.57154e-26	Unknown	Unknown
175	AAEL012856	5576909	Transmembrane protein	2.53259	2.44812e-06	5.34444e-05	Unknown	Unknown
181	AAEL008473	5570678	Cysteine-rich venom protein, putative	2.50065	0.000196884	0.00228139	Unknown	Secreted protein
190	AAEL004018	5563950	Protein of unknown function DM4/12	2.41331	0.0082978	0.0442262	Unknown	Unknown
194	AAEL026665	5564754	Pseudogene	2.40993	5.90934e-43	8.18267e-40	Unknown	Unknown
206	AAEL004090	5564121	Membrane Protein	2.35283	3.61672e-44	5.56453e-41	Unknown	Unknown
215	AAEL026085	110676886	Uncharacterized protein	2.27435	0.00158147	0.0124142	Unknown	Unknown
230	AAEL020158	5575963	TMEM169 protein	2.21144	0.00140082	0.0112524	Unknown	Unknown
233	AAEL022406	110680965	Uncharacterized protein	2.1722	4.45704e-16	6.17167e-14	Unknown	Unknown
234	AAEL020342	110676147	Uncharacterized protein	2.16981	9.6923e-07	2.37292e-05	Unknown	Unknown
247	AAEL020591	110680971	UPF0047 protein YjbQ-like	2.08215	0.00028053	0.00305575	Unknown	Unknown

## Sheet: Down in Sing sibling
Number	VectorBase ID	Gene_ID	Gene name	log2 fold change	P value	P adjusted	Functional Category	Likely Function
248	AAEL002395	110676693	Cyclin-dependent kinase (Cdk8)	-2.14388	0.00842526	0.044682	Cell cycle/proliferation	G1/S transition of mitotic cell cycle
249	AAEL009779	5572390	FAM32A-like/NBP2b protein, putative	-2.1403	8.89372e-08	2.80527e-06	Cell cycle/proliferation	Apoptosis
35	AAEL018685	33307550	Cytochrome b (CYTB)	-6.0223	1.92613e-05	0.000320181	Cell organization/biogenesis	Electron transport chain
39	AAEL018680	33307568	NADH dehydrogenase subunit 4 (ND4)	-5.84537	1.37609e-123	1.90547e-119	Cell organization/biogenesis	Electron transport chain
90	AAEL000247	5572025	Dynein axonemal assembly factor 4	-4.86343	0.0019065	0.0143475	Cell organization/biogenesis	Cilium movement
121	AAEL023417	110680251	Constitutive coactivator of PPAR-gamma	-4.12286	2.44592e-07	6.88386e-06	Cell organization/biogenesis	Functions in adipogenesis through PPARG activation
128	AAEL006702	5568254	Fibrinogen and fibronectin	-3.90833	1.17105e-65	5.40515e-62	Cell organization/biogenesis	Cell adhesion
138	AAEL002897	5576485	Mitochondrial F1-F0 ATP synthase subunit F	-3.60287	0.00168364	0.013017	Cell organization/biogenesis	ATP synthesis
145	AAEL018668	33307543	ATP synthase F0 subunit 6 (ATP6)	-3.48752	2.13143e-09	9.70801e-08	Cell organization/biogenesis	ATP synthesis
180	AAEL009729	5579262	Immunoglobulin-like domain superfamily	-2.86624	0.000490627	0.00484228	Cell organization/biogenesis	Cell-cell recognition
201	AAEL019718	110673978	Cytochrome c oxidase subunit	-2.54251	0.00209877	0.015401	Cell organization/biogenesis	Electron transport chain
213	AAEL024451	110680229	Electron transport complex subunit C-like	-2.42663	2.93212e-21	8.28592e-19	Cell organization/biogenesis	Electron transport chain
214	AAEL021108	110678982	Protein PET100 homolog, mitochondrial-like	-2.41689	0.00369739	0.0237466	Cell organization/biogenesis	Mitochondrial cytochrome c oxidase assembly
20	AAEL027327	110676057	Homeobox-like protein	-6.97601	1.19333e-05	0.000214319	Development	Developmental regulator
232	AAEL026383	110677702	Prothoracicotropic hormone	-2.2863	0.000280705	0.00305575	Development	Secreted neuropeptide that regulates ecdysone production contributing to larval to pupal transition
262	AAEL000500	5578455	Haemolymph juvenile hormone binding protein	-2.05046	9.33713e-17	1.42078e-14	Development	Protects JH from hydrolysis
4	AAEL023055	110677818	Putative nuclease HARBI1	-9.05517	4.46797e-13	4.18027e-11	DNA processes	Nuclease
10	AAEL025333	110678447	Zinc finger protein (C2H2 class)	-8.22507	3.7935e-10	1.97252e-08	DNA processes	Nucleic acid binding
24	AAEL024682	110674072	Zinc finger (THAP type)/nuclease	-6.78917	2.92635e-06	6.24364e-05	DNA processes	Nuclease
51	AAEL004092	5564107	Deoxyribonuclease I, putative	-5.66841	8.89415e-16	1.1957e-13	DNA processes	DNA fragmentation during apoptosis
87	AAEL023871	110676692	DDE Tnp4 domain-containing protein	-4.91906	0.000236043	0.00262951	DNA processes	Nuclease
93	AAEL023034	110675412	DDE superfamily endonuclease	-4.77429	0.00765655	0.041544	DNA processes	Endonuclease
99	AAEL020899	110674143	Jerky protein homolog-like	-4.66148	0.00636715	0.0360466	DNA processes	Endonuclease
102	AAEL021068	110678581	MADF domain protein	-4.59854	5.75129e-08	1.92363e-06	DNA processes	Directs sequence specific DNA binding
105	AAEL023345	110678090	ATP-dependent DNA helicase PIF1	-4.51248	0.00695473	0.0386135	DNA processes	Telomere maintenance
114	AAEL028157	110674671	Zinc finger (THAP type)	-4.33378	1.40926e-06	3.3645e-05	DNA processes	DNA binding
139	AAEL012477	5576377	DDE Tnp4 domain-containing protein	-3.58106	0.00704211	0.0389581	DNA processes	Nuclease
143	AAEL008876	5571180	Deoxyribonuclease I, putative	-3.52925	1.16189e-17	2.06265e-15	DNA processes	DNA fragmentation during apoptosis
150	AAEL000404	5576340	DNA repair helicase rad3/xp-d	-3.41289	7.33858e-11	4.26964e-09	DNA processes	DNA repair
154	AAEL003016	5580283	BEN domain-containing protein	-3.28289	0.00030575	0.00327942	DNA processes	DNA binding domain associated with chromatin
168	AAEL020105	110678879	Zinc finger (THAP type)	-3.11196	1.57603e-11	1.08574e-09	DNA processes	Nucleic acid binding
189	AAEL020637	110677088	Zinc finger protein (C2H2 class)	-2.72748	1.39611e-12	1.16457e-10	DNA processes	Nucleic acid binding
200	AAEL027718	110676787	Restriction endonuclease type II-like	-2.57037	1.16016e-06	2.80362e-05	DNA processes	Endonuclease
220	AAEL024947	110676828	Replication factor C subunit 3	-2.39998	0.000561856	0.0054042	DNA processes	DNA replication
222	AAEL003771	5578930	Trithorax protein ash2	-2.38355	0.00152781	0.0120545	DNA processes	Histone H3-K4 methylation
223	AAEL010964	5574155	Telomere length and silencing protein 1 homolog	-2.37273	4.6108e-06	9.30695e-05	DNA processes	Telomere maintenance
245	AAEL022167	110680290	Zinc finger protein (C2H2 class)	-2.15368	8.33768e-05	0.00111981	DNA processes	Nucleic acid binding
267	AAEL003004	5580285	Zinc finger protein (AD type)	-2.0231	2.16774e-06	4.8181e-05	DNA processes	Nucleic acid binding
268	AAEL004171	5564224	DNA mismatch repair protein	-2.02294	9.61706e-07	2.36113e-05	DNA processes	DNA repair
7	AAEL023468	5572774	Protein FAM50 homolog	-8.52971	4.89371e-12	3.60442e-10	Gene expression	Spliceosome component
54	AAEL027435	110678172	Ribonuclease H-like superfamily protein	-5.48878	0.00312115	0.0209596	Gene expression	Facilitates RNA cleavage
185	AAEL027193	5574817	RNA-binding motif protein, X-linked 2	-2.79583	2.09967e-07	6.00707e-06	Gene expression	Ribonucleocomplex protein
238	AAEL013627	5578310	RAP domain-containing protein	-2.2325	1.41297e-20	3.83634e-18	Gene expression	Interactions with RNA
250	AAEL023475	5573629	Nucleolar protein 9-like	-2.13194	4.19993e-09	1.8061e-07	Gene expression	pre rRNA processing
260	AAEL007747	5569569	pre-mRNA-processing factor 39	-2.05746	4.79739e-05	0.000710476	Gene expression	pre-mRNA processing
263	AAEL004333	5564582	Pax neighbour protein	-2.03609	7.66998e-09	3.15152e-07	Gene expression	tRNA wobble uridine modification
269	AAEL020474	5575291	rRNA (adenine-N6,N6-)-dimethyltransferase	-2.01535	0.000330147	0.00348973	Gene expression	rRNA modification
14	AAEL021061	5573032	Autophagy-related protein	-8.02779	5.04192e-10	2.54801e-08	Immunity	Autophagy
28	AAEL000563	5563672	C-Type Lectin (CTL) - mannose binding (mosGCTL-1)	-6.36198	1.22129e-18	2.48694e-16	Immunity	Carbohydrate binding immune protein
159	AAEL009178	5571588	Gram-Negative Binding Protein (GNBP) or Beta-1 3-Glucan Binding Protein (BGBP) (GNBPB4)	-3.22386	6.20873e-16	8.42866e-14	Immunity	Bacteria binding protein
171	AAEL025786	110678085	CUE domain-containing protein 2	-3.02857	2.32296e-09	1.04775e-07	Immunity	Regulator of JAK/STAT signaling
192	AAEL005482	5566558	C-Type Lectin (CTL18)	-2.68913	1.97847e-16	2.88378e-14	Immunity	Carbohydrate binding immune protein
221	AAEL001882	5572814	Beta-1,3-glucan-binding protein	-2.38777	0.000397373	0.00406955	Immunity	Carbohydrate binding immune protein
43	AAEL025613	110676199	Phospholipid/glycerol acyltransferase	-5.8047	3.56328e-05	0.00054823	Metabolism	Phospholipid/ester metabolism
46	AAEL021888	5566631	Hexamerin 2 beta	-5.75303	9.01441e-05	0.00119333	Metabolism	Hemolymph amino acid storage protein
106	AAEL027453	110676297	Nucleoside diphosphate kinase	-4.47737	2.02332e-05	0.000334731	Metabolism	Nucleoside metabolic process
122	AAEL023112	110677076	Ricin B-like lectin	-4.10186	1.76551e-19	4.07449e-17	Metabolism	Sugar binding
142	AAEL008817	5571091	Hexamerin 2 beta	-3.54729	0.0094296	0.048739	Metabolism	Hemolymph amino acid storage protein
144	AAEL000025	5563586	Phosphoenolpyruvate carboxykinase	-3.51535	0.00178413	0.0135891	Metabolism	Gluconeogenesis
146	AAEL017547	23687967	Alcohol dehydrogenase-like	-3.48614	0.00360791	0.0232908	Metabolism	Alcohol metabolism
152	AAEL025170	110681235	s-adenosylmethionine decarboxylase	-3.37479	8.64338e-42	1.08804e-38	Metabolism	Spermine biosynthesis
161	AAEL002882	5576346	Saccharopine dehydrogenase-like oxidoreductase	-3.21894	0.00244039	0.0172938	Metabolism	Lysine metabolism
183	AAEL008045	5569937	Hexamerin 2 beta	-2.81668	0.0001022	0.00133005	Metabolism	Hemolymph amino acid storage protein
196	AAEL022232	5569227	Sulfatase modifying factor	-2.60364	4.44664e-10	2.27205e-08	Metabolism	Sulfate ester hydrolysis
198	AAEL001837	5572655	Lipase	-2.59895	1.93659e-17	3.24405e-15	Metabolism	Lipid metabolism
203	AAEL027406	110679265	Isochorismatase-like protein	-2.52342	2.79831e-05	0.000444819	Metabolism	Pyruvate metabolism
207	AAEL002391	5574468	Carboxylic ester hydrolase	-2.4807	0.000308419	0.00329528	Metabolism	Lipid metabolism
209	AAEL011510	5574905	Multiple inositol polyphosphate phosphatase	-2.47716	8.15167e-12	5.78852e-10	Metabolism	Phospholipid metabolism
241	AAEL010540	5573490	Alpha-amylase	-2.19051	5.51168e-11	3.377e-09	Metabolism	Polysaccharide metabolism
270	AAEL011129	5574403	Alcohol dehydrogenase	-2.00485	1.01776e-12	8.80808e-11	Metabolism	Alcohol metabolism
109	AAEL024281	5567776	Glial cell line-derived neurotrophic factor receptor	-4.43759	0.00906876	0.0472264	Nervous system	Promotion of neurone survival
113	AAEL024996	110680436	Semaphorin-1A	-4.34537	0.00111161	0.00936278	Nervous system	Axon/neural system development
217	AAEL019786	5570400	Neuropeptide Y receptor-like (NPYLR7B0	-2.40533	0.001768	0.0135033	Nervous system	Neuropeptide signaling
271	AAEL023517	110678815	Spondin-2-like	-2.00219	6.95889e-10	3.46618e-08	Nervous system	Axon guidance
2	AAEL025367	110678855	ncRNA gene	-9.42004	8.0379e-15	9.27507e-13	Non-coding RNA	Non-coding RNA
3	AAEL023988	110678015	ncRNA gene	-9.37994	2.96648e-13	2.85256e-11	Non-coding RNA	Non-coding RNA
8	AAEL024645	110677276	ncRNA gene	-8.51131	3.13232e-11	2.01736e-09	Non-coding RNA	Non-coding RNA
19	AAEL025515	110676134	ncRNA gene	-7.23248	1.10799e-07	3.37195e-06	Non-coding RNA	Non-coding RNA
22	AAEL021032	5570402	ncRNA gene	-6.94201	1.92305e-05	0.000320181	Non-coding RNA	Non-coding RNA
23	AAEL024355	110676368	ncRNA gene	-6.93015	5.13107e-06	0.000102525	Non-coding RNA	Non-coding RNA
25	AAEL021858	110676703	ncRNA gene	-6.77505	1.81913e-06	4.12942e-05	Non-coding RNA	Non-coding RNA
27	AAEL021292	110674105	ncRNA gene	-6.3785	1.78885e-05	0.000301708	Non-coding RNA	Non-coding RNA
29	AAEL020937	110675999	ncRNA gene	-6.32472	3.13986e-05	0.000490718	Non-coding RNA	Non-coding RNA
30	AAEL023703	110674429	ncRNA gene	-6.31677	3.39386e-05	0.000526847	Non-coding RNA	Non-coding RNA
34	AAEL026567	110679300	ncRNA gene	-6.11345	1.21105e-07	3.63761e-06	Non-coding RNA	Non-coding RNA
38	AAEL020842	110677277	ncRNA gene	-5.88082	0.000244267	0.00271023	Non-coding RNA	Non-coding RNA
40	AAEL024209	110674694	ncRNA gene	-5.83821	0.000375302	0.00388401	Non-coding RNA	Non-coding RNA
48	AAEL027862	110677077	ncRNA gene	-5.70596	0.000733205	0.00675945	Non-coding RNA	Non-coding RNA
52	AAEL025157	110675358	ncRNA gene	-5.60008	0.0019386	0.0145023	Non-coding RNA	Non-coding RNA
53	AAEL025722	110676499	ncRNA gene	-5.55567	0.00115081	0.0096169	Non-coding RNA	Non-coding RNA
56	AAEL024771	110676467	ncRNA gene	-5.42925	0.00287885	0.019676	Non-coding RNA	Non-coding RNA
57	AAEL027678	110679558	ncRNA gene	-5.42203	0.00198592	0.0148003	Non-coding RNA	Non-coding RNA
58	AAEL024176	110674118	ncRNA gene	-5.39182	0.0070888	0.0391382	Non-coding RNA	Non-coding RNA
60	AAEL026139	110681473	ncRNA gene	-5.34516	0.00355571	0.0230505	Non-coding RNA	Non-coding RNA
63	AAEL021148	110678559	ncRNA gene	-5.28894	0.0057118	0.0330649	Non-coding RNA	Non-coding RNA
66	AAEL028008	110678964	ncRNA gene	-5.19763	0.00410555	0.0255964	Non-coding RNA	Non-coding RNA
68	AAEL020964	110679375	ncRNA gene	-5.19291	0.00430482	0.0266111	Non-coding RNA	Non-coding RNA
69	AAEL023743	110677635	ncRNA gene	-5.18581	0.00462336	0.0280443	Non-coding RNA	Non-coding RNA
70	AAEL025035	110674816	ncRNA gene	-5.17627	0.00423429	0.0262689	Non-coding RNA	Non-coding RNA
71	AAEL023947	110676336	ncRNA gene	-5.14199	0.00122901	0.0101178	Non-coding RNA	Non-coding RNA
78	AAEL020844	110676500	ncRNA gene	-5.04566	0.00105657	0.00903717	Non-coding RNA	Non-coding RNA
80	AAEL025955	110675478	ncRNA gene	-5.03123	0.00759492	0.0412743	Non-coding RNA	Non-coding RNA
81	AAEL027598	110674117	ncRNA gene	-5.01829	0.00730034	0.0400665	Non-coding RNA	Non-coding RNA
84	AAEL024240	110676200	ncRNA gene	-4.99065	1.18151e-07	3.57213e-06	Non-coding RNA	Non-coding RNA
85	AAEL028024	110674845	ncRNA gene	-4.92986	0.00952261	0.049032	Non-coding RNA	Non-coding RNA
86	AAEL026538	110677221	ncRNA gene	-4.92337	0.00966868	0.0496596	Non-coding RNA	Non-coding RNA
94	AAEL024097	110676367	ncRNA gene	-4.75374	0.0029691	0.020203	Non-coding RNA	Non-coding RNA
97	AAEL027570	110678073	ncRNA gene	-4.7186	1.32446e-05	0.000232738	Non-coding RNA	Non-coding RNA
100	AAEL026775	110679848	ncRNA gene	-4.65264	4.65214e-16	6.37803e-14	Non-coding RNA	Non-coding RNA
101	AAEL025193	110677107	ncRNA gene	-4.6424	0.00642841	0.0363077	Non-coding RNA	Non-coding RNA
103	AAEL025032	110674088	ncRNA gene	-4.54018	0.000693452	0.00645745	Non-coding RNA	Non-coding RNA
107	AAEL025384	110676939	ncRNA gene	-4.45371	0.000824199	0.0074253	Non-coding RNA	Non-coding RNA
108	AAEL020549	110677912	ncRNA gene	-4.45222	0.00770812	0.041742	Non-coding RNA	Non-coding RNA
110	AAEL027735	110678105	ncRNA gene	-4.39716	0.00428764	0.0265404	Non-coding RNA	Non-coding RNA
116	AAEL025834	110680366	ncRNA gene	-4.27878	0.000272589	0.00297677	Non-coding RNA	Non-coding RNA
117	AAEL020980	5572467	ncRNA gene	-4.26412	0.000967849	0.00843411	Non-coding RNA	Non-coding RNA
118	AAEL023633	110675802	ncRNA gene	-4.16977	0.00075206	0.00688742	Non-coding RNA	Non-coding RNA
119	AAEL020888	110678922	ncRNA gene	-4.132	0.00367352	0.0236254	Non-coding RNA	Non-coding RNA
120	AAEL023233	110677150	ncRNA gene	-4.12655	0.0042739	0.0264782	Non-coding RNA	Non-coding RNA
133	AAEL028206	110679028	ncRNA gene	-3.7012	0.00518916	0.0306546	Non-coding RNA	Non-coding RNA
140	AAEL027806	110681202	ncRNA gene	-3.56921	0.00433862	0.0268044	Non-coding RNA	Non-coding RNA
141	AAEL026959	110676204	ncRNA gene	-3.55083	3.16207e-08	1.14024e-06	Non-coding RNA	Non-coding RNA
147	AAEL028064	110676178	ncRNA gene	-3.46379	2.19902e-28	1.26874e-25	Non-coding RNA	Non-coding RNA
151	AAEL021207	110675814	ncRNA gene	-3.3961	0.000288049	0.00311854	Non-coding RNA	Non-coding RNA
155	AAEL020454	110674774	ncRNA gene	-3.27335	1.06013e-09	5.13271e-08	Non-coding RNA	Non-coding RNA
156	AAEL025015	110678327	ncRNA gene	-3.26901	0.000360298	0.00375617	Non-coding RNA	Non-coding RNA
157	AAEL020777	110680647	ncRNA gene	-3.25701	0.00401559	0.0251601	Non-coding RNA	Non-coding RNA
169	AAEL021563	110678032	ncRNA gene	-3.0744	0.00667561	0.0374391	Non-coding RNA	Non-coding RNA
177	AAEL020740	110675876	ncRNA gene	-2.89444	2.41249e-05	0.000389287	Non-coding RNA	Non-coding RNA
178	AAEL020286	110681516	ncRNA gene	-2.88379	7.17483e-05	0.000996488	Non-coding RNA	Non-coding RNA
202	AAEL023395	110674814	ncRNA gene	-2.52984	2.38168e-07	6.7387e-06	Non-coding RNA	Non-coding RNA
204	AAEL021513	110681537	ncRNA gene	-2.50406	4.72403e-09	2.00655e-07	Non-coding RNA	Non-coding RNA
227	AAEL027182	110676774	ncRNA gene	-2.33861	5.20267e-06	0.000103806	Non-coding RNA	Non-coding RNA
228	AAEL022043	110678871	ncRNA gene	-2.31575	0.00487895	0.0292237	Non-coding RNA	Non-coding RNA
235	AAEL020835	110676903	ncRNA gene	-2.26941	0.00181303	0.0137864	Non-coding RNA	Non-coding RNA
246	AAEL021066	110676606	ncRNA gene	-2.15255	7.50745e-08	2.43456e-06	Non-coding RNA	Non-coding RNA
252	AAEL020215	110681493	ncRNA gene	-2.12763	0.00641914	0.0362799	Non-coding RNA	Non-coding RNA
259	AAEL022337	110678297	ncRNA gene	-2.05768	5.93497e-05	0.000848106	Non-coding RNA	Non-coding RNA
261	AAEL021462	110678323	ncRNA gene	-2.05745	0.000870446	0.0077514	Non-coding RNA	Non-coding RNA
266	AAEL027826	110675307	ncRNA gene	-2.02562	0.00171533	0.0132116	Non-coding RNA	Non-coding RNA
17	AAEL000852	5566844	Peptidyl-prolyl cis/trans isomerase, putative	-7.80104	2.5443e-09	1.13648e-07	Protein processes	Proline isomerization
21	AAEL025999	110680939	40S ribosomal protein S17	-6.96978	3.10384e-08	1.12377e-06	Protein processes	Translation
26	AAEL021310	110674131	Ankyrin repeat-containing protein	-6.44038	9.57886e-05	0.00125843	Protein processes	Protein binding
32	AAEL023728	110674850	Ankyrin repeat-containing protein	-6.16283	0.000100246	0.00130953	Protein processes	Protein binding
59	AAEL024231	110674127	Ankyrin repeat-containing protein	-5.38844	0.000357697	0.00373532	Protein processes	Protein binding
62	AAEL027338	110674851	Ankyrin repeat-containing protein	-5.29532	6.87465e-08	2.25043e-06	Protein processes	Protein binding
64	AAEL001674	5571830	Serine-type enodpeptidase	-5.20351	7.15106e-05	0.000994184	Protein processes	Proteolysis
79	AAEL013712	5578510	Trypsin 5G1 Precursor	-5.03447	9.88444e-13	8.60817e-11	Protein processes	Proteolysis
91	AAEL024775	5572598	Eukaryotic translation initiation factor 3 subunit D-like	-4.8565	2.69752e-14	2.89554e-12	Protein processes	Initiation of translation
95	AAEL009682	5572249	Serine collagenase 1 precursor, putative	-4.74254	1.40916e-08	5.55916e-07	Protein processes	Proteolysis
98	AAEL020244	110681451	Serine/threonine-protein phosphatase 2A activator	-4.71719	0.000107169	0.00138818	Protein processes	Protein serine/threonine phosphatase signaling
112	AAEL024777	110674848	Ankyrin repeat-containing protein	-4.36684	1.4696e-09	6.76063e-08	Protein processes	Protein binding
115	AAEL006063	5567405	U3 small nucleolar ribonucleoprotein protein imp4	-4.28479	7.75238e-13	7.01615e-11	Protein processes	Production of ribosomes
123	AAEL025984	110680527	Mitochondrial import receptor subunit TOM70	-4.05532	2.17961e-07	6.19734e-06	Protein processes	processing mitochondrial preproteins
126	AAEL012809	5576828	Peptidylprolyl isomerase	-4.01182	2.91317e-05	0.000459551	Protein processes	Proline isomerization
127	AAEL009108	5571520	Protease m1 zinc metalloprotease	-3.92357	1.4225e-13	1.40695e-11	Protein processes	Proteolysis
134	AAEL007519	5569259	Oviductin	-3.68288	4.92902e-05	0.000727634	Protein processes	Proteolysis
160	AAEL023486	110680228	Eukaryotic translation initiation factor 5A	-3.22369	7.97189e-37	6.89917e-34	Protein processes	Translation inititation
163	AAEL012252	110677834	E3 ubiquitin protein ligase	-3.17788	0.00256096	0.0179214	Protein processes	Protein ubiquitination
172	AAEL002022	5573169	Protein serine/threonine kinase, putative	-2.97136	4.7823e-07	1.25418e-05	Protein processes	Protein phosphorylation
173	AAEL002432	5574589	Endoplasmic reticulum metallopeptidase	-2.96293	1.50722e-06	3.53736e-05	Protein processes	Proteolysis
176	AAEL000825	5566879	Eukaryotic peptide chain release factor GTP-binding subunit (erf2) (translation release factor 3) (erf3)	-2.91224	6.13257e-05	0.000871845	Protein processes	Translation elongation factor
184	AAEL014515	5564570	Metalloproteinase, putative	-2.8043	1.01262e-13	1.02348e-11	Protein processes	Proteolysis
187	AAEL001693	5571838	Serine-type enodpeptidase	-2.77451	1.90134e-06	4.28094e-05	Protein processes	Proteolysis
195	AAEL021586	110675526	Leucine-rich repeat protein	-2.61262	0.00694942	0.0385995	Protein processes	Protein binding
199	AAEL026074	110676202	Zinc metalloprotease	-2.58656	1.50486e-05	0.000260472	Protein processes	Proteolysis
205	AAEL002050	5573420	Nitric oxide synthase-interacting protein homolog	-2.4962	1.21655e-12	1.03635e-10	Protein processes	Ubiquitination
208	AAEL023729	5578506	Trypsin	-2.47804	9.17111e-15	1.04952e-12	Protein processes	Proteolysis
210	AAEL001690	5571828	Serine-type enodpeptidase	-2.45545	4.65858e-08	1.58885e-06	Protein processes	Proteolysis
212	AAEL019633	5575060	Serine-type enodpeptidase	-2.43542	0.00354689	0.0230041	Protein processes	Proteolysis
215	AAEL007601	5569396	Trypsin	-2.41521	1.20064e-09	5.73283e-08	Protein processes	Proteolysis
224	AAEL023423	5577696	Cyclin-dependent kinase 1-like	-2.3651	0.000114216	0.00145765	Protein processes	Protein phosphorylation
225	AAEL012125	5575840	Activin receptor type I, putative	-2.35973	5.35033e-28	2.96344e-25	Protein processes	Protein phosphorylation
229	AAEL027839	110680479	Putative translocon-associated protein	-2.31047	9.63195e-08	3.0175e-06	Protein processes	ER membrane component linked with protein processing
234	AAEL019572	5575443	Serine-threonine/tyrosine-protein kinase	-2.27177	7.74291e-10	3.82243e-08	Protein processes	Protein phosphorylation
236	AAEL012351	5576159	Prolylcarboxypeptidase, putative	-2.24683	1.88663e-14	2.08993e-12	Protein processes	Proteolysis
256	AAEL023919	110679470	Tudor-like protein	-2.08272	1.23678e-09	5.86495e-08	Protein processes	Protein-protein interactions
257	AAEL001863	5572634	Zinc carboxypeptidase	-2.07865	4.15448e-15	5.00236e-13	Protein processes	Proteolysis
258	AAEL013841	5578731	Paraplegin	-2.06992	1.94451e-17	3.24405e-15	Protein processes	Proteolysis
264	AAEL003298	5577761	Alkaline phosphatase	-2.03084	7.29692e-20	1.77264e-17	Protein processes	Dephosphorylation
265	AAEL023595	110681123	Putative translocon-associated protein	-2.02876	4.10779e-05	0.000619558	Protein processes	ER membrane component linked with protein processing
272	AAEL009244	5571712	Serine-type enodpeptidase	-2.00169	1.04468e-47	3.61643e-44	Protein processes	Proteolysis
9	AAEL014372	5564274	Juvenile hormone-inducible protein, putative	-8.45411	2.24678e-11	1.52506e-09	Reproduction	Ecdysteroid kinase
218	AAEL002373	5574467	Juvenile hormone-inducible protein, putative	-2.40479	5.82254e-07	1.4986e-05	Reproduction	Ecdysteroid kinase
1	AAEL026087	5567958	37 kDa salivary gland allergen Aed a 2	-10.8456	2.41627e-12	1.92288e-10	Response to stimulus	Odorant binding
36	AAEL005759	5567023	Rhodanese domain-containing protein	-5.97067	0.000291671	0.00315283	Response to stimulus	Cyanide detoxification
92	AAEL021670	110676923	Odorant binding protein	-4.83523	0.00361467	0.0233235	Response to stimulus	Chemosensory response
104	AAEL003748	5578920	Cytochrome P450 (CYP9AE1)	-4.53385	3.44899e-24	1.44722e-21	Response to stimulus	Detoxification
129	AAEL022600	5574120	Insect allergen-related protein	-3.87975	6.82785e-09	2.81384e-07	Response to stimulus	Detoxification
162	AAEL009121	5571549	Cytochrome P450 (CYP6N9)	-3.18329	4.43689e-15	5.29634e-13	Response to stimulus	Detoxification
194	AAEL014412	5564381	Cytochrome P450 (CYP304B2)	-2.61506	1.24337e-05	0.000221867	Response to stimulus	Detoxification
237	AAEL007940	5569827	Gustatory receptor Gr77	-2.23454	6.67255e-05	0.000938018	Response to stimulus	Chemosensory response
33	AAEL026634	110680330	Ras GTPase-activating protein-binding protein 1	-6.13658	1.56319e-17	2.67228e-15	Signaling	Cellular signaling transduction
47	AAEL027196	5563933	Calmodulin	-5.75277	0.000773075	0.00704262	Signaling	Calcium-binding messenger protein
135	AAEL021190	110680221	Nicalin-1	-3.67688	0.000229346	0.00257409	Signaling	Regulation of signal transduction
164	AAEL017048	23687468	GPCR Growth Hormone Releasing Hormone Family (GPRGHP4)	-3.17612	3.15204e-05	0.000492067	Signaling	Signal transduction
219	AAEL004245	5564406	GPCR Orphan/Putative Class A Family (GPRNNA19_1)	-2.4028	0.00462399	0.0280443	Signaling	Signal transduction
231	AAEL003869	5579163	Arrestin_C domain-containing protein	-2.29032	5.02394e-05	0.000738497	Signaling	Signal transduction
31	AAEL002630	5575314	Chitin-binding peritrophin	-6.28471	5.48593e-05	0.000797937	Structural	Chitin metabolic process
55	AAEL002623	5575313	Peritrophin-44-like	-5.43013	0.00029535	0.00318761	Structural	Chitin metabolic process
74	AAEL000890	5567235	Larval/pupal cuticle protein H1C-like	-5.10232	0.00531967	0.031292	Structural	Chitin metabolic process
76	AAEL021930	110677063	Adult cuticle protein	-5.09112	0.00580965	0.0335332	Structural	Chitin metabolic process
125	AAEL013512	5578130	Pupal cuticle protein	-4.02159	0.00614722	0.0350579	Structural	Chitin metabolic process
149	AAEL005252	110673994	Corazonin (Crz)	-3.4286	0.000118964	0.00150438	Structural	Regulator of cardia contraction
193	AAEL026304	110677060	Adult cuticle protein	-2.65635	1.15946e-23	4.58715e-21	Structural	Chitin metabolic process
216	AAEL023518	5570782	Probable chitinase 3	-2.41453	0.000925287	0.00814523	Structural	Chitin metabolic process
226	AAEL019904	5567004	Lachesin	-2.35303	7.67354e-05	0.00104892	Structural	Tracheal tube system formation
244	AAEL013517	5578132	Pupal cuticle protein 78E, putative	-2.17034	3.80202e-08	1.33376e-06	Structural	Chitin metabolic process
247	AAEL009451	5571971	Actin	-2.14699	0.00208749	0.0153344	Structural	Structural protein
255	AAEL002185	5573903	Cuticle protein, putative	-2.08907	1.24348e-21	3.91328e-19	Structural	Chitin metabolic process
77	AAEL009149	5571562	Kinectin, putative	-5.08763	8.65027e-05	0.00115618	Transport/localization	Microtubule associated protein involved in transport
170	AAEL020314	110681201	Niemann-Pick Type C-2, putative	-3.04482	3.23843e-20	8.30416e-18	Transport/localization	Cholesterol transport
186	AAEL027539	5578721	ATP-dependent bile acid permease	-2.77938	2.62374e-06	5.65279e-05	Transport/localization	Small molecule transporter
191	AAEL005854	5579844	Amino acid transporter	-2.6974	3.10828e-08	1.12377e-06	Transport/localization	Transmembrane AA transporter
206	AAEL026733	110680670	Rab-GTPase-TBC protein	-2.4877	0.00308209	0.0207576	Transport/localization	Regulator of membrane trafficking
243	AAEL025229	5569872	Lipocalin-like protein	-2.17985	4.81133e-05	0.000711778	Transport/localization	Hydrophobic molecule transport
253	AAEL011685	5575233	ADP-ribosylation factor-like protein 2-binding protein	-2.12745	0.000255055	0.00281638	Transport/localization	Regulators of vesicular trafficking
5	AAEL007870	5569744	Uncharacterized protein	-9.01536	1.50973e-12	1.24436e-10	Unknown	Unknown
6	AAEL026401	110678546	Pseudogene	-8.63141	5.45149e-12	3.99401e-10	Unknown	Unknown
11	AAEL022380	5569021	Pseudogene	-8.2175	3.60513e-10	1.89092e-08	Unknown	Unknown
12	AAEL020279	5572960	Uncharacterized protein	-8.08236	2.3887e-14	2.60444e-12	Unknown	Unknown
13	NA	110674453	No match	-8.05512	5.61881e-10	2.82922e-08	Unknown	Unknown
15	AAEL027229	110677716	Gypsy-like protein	-7.87317	2.2752e-09	1.02956e-07	Unknown	Retroviral envelope protein
16	AAEL023941	110681377	Transmembrane protein	-7.86442	4.32907e-09	1.85055e-07	Unknown	Unknown
18	AAEL020269	5573034	Pseudogene	-7.40333	9.42918e-08	2.96068e-06	Unknown	Unknown
37	AAEL022749	110680954	Pseudogene	-5.92101	1.43187e-06	3.40671e-05	Unknown	Unknown
41	AAEL017111	23687531	Uncharacterized protein	-5.83642	0.000360968	0.00375814	Unknown	Unknown
42	AAEL024798	110676486	Pseudogene	-5.82242	0.000305453	0.00327876	Unknown	Unknown
44	AAEL011213	5574540	Transmembrane protein	-5.80423	0.000448099	0.00448649	Unknown	Unknown
45	AAEL024609	110676863	Uncharacterized protein	-5.78692	0.000785692	0.00713409	Unknown	Unknown
49	AAEL026471	110679024	Uncharacterized protein	-5.7054	1.83022e-18	3.51986e-16	Unknown	Unknown
50	AAEL027887	110678097	Pseudogene	-5.68467	0.0010301	0.00885401	Unknown	Unknown
61	AAEL025835	110680438	Pseudogene	-5.31737	1.3065e-07	3.89057e-06	Unknown	Unknown
65	AAEL023192	5566518	Pseudogene	-5.19835	0.00452602	0.0275965	Unknown	Unknown
67	AAEL024753	110676129	Uncharacterized protein	-5.19557	1.87538e-14	2.08993e-12	Unknown	Unknown
72	AAEL021456	110675214	Pseudogene	-5.11342	0.00536505	0.0314521	Unknown	Unknown
73	AAEL015586	5579316	Transmembrane protein	-5.11308	0.00550658	0.0321051	Unknown	Unknown
75	AAEL020149	5578241	Gypsy-like protein	-5.09985	6.52961e-05	0.000918856	Unknown	Retroviral envelope protein
82	AAEL024300	110681438	Uncharacterized protein	-5.01799	1.33278e-13	1.3277e-11	Unknown	Unknown
83	AAEL022780	110678841	Uncharacterized protein	-5.00668	0.00120608	0.00997051	Unknown	Unknown
88	AAEL026932	110675219	Pseudogene	-4.89649	0.00374204	0.0239556	Unknown	Unknown
89	AAEL027207	110674297	DUF1431 protein	-4.86715	0.000190024	0.0022186	Unknown	Unknown
96	AAEL023507	110675666	Transmembrane protein	-4.73616	0.00342876	0.0225015	Unknown	Unknown
111	AAEL021683	110679307	Uncharacterized protein	-4.39113	0.00304888	0.0205967	Unknown	Unknown
124	AAEL023799	110678114	Pseudogene	-4.03274	0.000162247	0.0019401	Unknown	Unknown
130	AAEL025723	110674341	DUF243 protein	-3.84135	4.46219e-05	0.000663673	Unknown	Unknown
131	AAEL000397	5576322	Uncharacterized protein	-3.8392	2.69069e-12	2.08145e-10	Unknown	Unknown
132	AAEL022695	5576459	Uncharacterized protein	-3.813	0.000865414	0.00772125	Unknown	Unknown
136	NA	110675236	No match	-3.63802	1.2132e-06	2.92159e-05	Unknown	Unknown
137	AAEL017145	23687565	WW domain-containing protein C660.06-like	-3.6074	1.48893e-22	5.28647e-20	Unknown	Unknown
148	AAEL025155	110676948	Uncharacterized protein	-3.46179	0.00704565	0.0389621	Unknown	Unknown
153	AAEL024066	110675535	Bromodomain-containing protein 4	-3.32098	4.86819e-06	9.79795e-05	Unknown	Unknown
158	AAEL006900	5568492	Uncharacterized protein	-3.24447	1.67572e-12	1.373e-10	Unknown	Unknown
165	AAEL019869	110676375	Uncharacterized protein	-3.16331	0.00302	0.0204489	Unknown	Unknown
166	AAEL023687	5569390	Uncharacterised protein family UPF0640	-3.11665	1.07358e-08	4.2718e-07	Unknown	Unknown
167	AAEL009844	5572525	Transmembrane protein	-3.11466	1.04872e-09	5.0953e-08	Unknown	Unknown
174	AAEL023103	110678743	Uncharacterized protein	-2.95878	0.000108219	0.00139656	Unknown	Unknown
175	AAEL001820	5572434	Uncharacterized protein	-2.91689	1.92457e-05	0.000320181	Unknown	Unknown
179	AAEL025179	110675164	Pseudogene	-2.86642	0.000996461	0.00862375	Unknown	Unknown
181	AAEL023206	5566253	Transmembrane protein	-2.86484	0.00311062	0.020899	Unknown	Unknown
182	NA	5573930	No match	-2.83943	4.18681e-09	1.8061e-07	Unknown	Unknown
188	AAEL013004	5577104	DUF2236 protein	-2.75439	7.09083e-19	1.48768e-16	Unknown	Unknown
190	AAEL013606	5578285	Uncharacterized protein	-2.72333	0.00036426	0.00378956	Unknown	Unknown
197	AAEL027447	5573368	Uncharacterized protein	-2.59901	3.96231e-22	1.30634e-19	Unknown	Unknown
211	AAEL013216	5577472	DUF4802 protein	-2.43757	6.5868e-07	1.67353e-05	Unknown	Unknown
230	AAEL012423	5576271	Uncharacterized protein	-2.29741	3.06146e-34	2.49365e-31	Unknown	Unknown
233	AAEL027335	110680397	Pseudogene	-2.2852	0.00021969	0.00249144	Unknown	Unknown
239	AAEL010242	5580039	Putative 8.7 kDa secreted protein	-2.21411	1.61248e-37	1.59485e-34	Unknown	Unknown
240	AAEL023749	110681433	Pseudogene	-2.19856	7.04191e-11	4.11432e-09	Unknown	Unknown
242	AAEL008799	5571088	Uncharacterized protein	-2.18116	0.00623293	0.0354009	Unknown	Unknown
251	AAEL025669	110678372	Uncharacterized protein	-2.13054	9.2536e-08	2.91215e-06	Unknown	Unknown
254	AAEL027301	110680558	Pseudogene	-2.09847	0.000690164	0.00643983	Unknown	Unknown
