# Supplementary material for: Chromobacterium Biopesticide Exposure Does Not Select for Resistance in Aedes Mosquitoes
Source: mBio. 2023 Apr 5;14(2):e00480-23. doi: 10.1128/mbio.00480-23 (PMC10127667; doi:10.1128/mbio.00480-23)
Supplement: DATA SET S6 [file mbio.00480-23-s0002.xlsx]

## Sheet: Overview
Supplementary File 6: Insecticide resistance assays
Contents: Relative mortality rates for Pati/Sing mosquitoes after exposure to insecticides
Data are relative to mortality values for unexposed control line
Data were collected at 0h, 24h, and 48h post-exposure

## Sheet: Bendiocarb
Pati - Bendiocarb 0.1%
	Parental				Sibling				Select
1	15	10	23.81	5.26	25	45	30	25	4.76	16.67	21.05	22.22
24	10	10	23.81	5.26	30	40	35	35	0	11.11	10.53	33.33
48	10	10	23.81	5.26	30	50	35	35	0	11.11	10.53	33.33
Pati - Bendiocarb 0.5%
	Parental				Sibling				Select
1	95	100	100	95	100	100	95	95	100	100	100	100
24	100	94.46	100	100	100	100	100	90	95	95	100	100
48	100	94.46	100	100	100	100	100	95	95	95	100	100
Sing - Bendiocarb 0.1%
	Parental				Sibling				Select
1	0	0	5.88	10	0	5.26	0	15.79	0	0	0	0
24	0	10	5.88	25	10	5.26	20	26.32	-0.35	-6.25	-6.25	3.41
48	0	10	5.88	25	0	-5.26	16.67	23.98	-0.35	0.39	-0.94	3.41
Sing - Bendiocarb 0.5%
	Parental				Sibling				Select
1	80	94.74	85	75	100	100	94.74	100	100	88.89	94.74	90
24	80	94.74	85	80	95	95	84.21	100	95	88.89	84.21	85
48	80	94.74	85	80	95	90	89.47	100	95	88.89	84.21	85

## Sheet: DDT
Pati - DDT 4%
	Parental				Sibling				Select
1	0	0	0	0	0	0	0	0	0	0	0	0
24	0	0	10	5	5	5	5	5	0	0	0	5.56
48	0	0	10	5	5	5	5	10	0	0	0	5.56
Sing - DDT 4%
	Parental				Sibling				Select
1	0	0	0	0	0	0	5	0	0	0	0
24	0	5	0	5	-0.14	-5.41	5.14	15.68	15	5.26	30
48	0	5	0	5	-0.14	-5.41	10.41	15.68	15	5.26	30

## Sheet: Delmethrin
Pati - Deltamethrin 0.05%
	Parental				Sibling				Select
1	85	65	45	63.16	55	25	52.63	70	55.56	33.33	10	31.58
24	73.68	68.42	52.63	72.3	55	25	52.63	70	50	38.89	25	31.58
48	73.68	68.42	52.63	72.3	55	50	68.42	70	50	38.89	20	31.58
Pati - Deltamethrin 0.25%
	Parental				Sibling				Select
1	100	100	100	95	95	100	100	95	100	100	100	100
24	100	100	100	85	100	100	100	100	95	100	95	95
48	100	100	100	85	95	100	85	100	95	95	90	90
Sing - Deltamethrin 0.05%
	Parental				Sibling				Select
1	20	23.53	25	15.79	40	25	15	30	20	21.05	25
24	15.56	19.28	26.11	11.11	36.84	21.05	10.53	21.05	44.44	23.98	44.44
48	20.83	19.28	26.11	11.11	36.84	21.05	10.53	21.05	44.44	35.67	44.44
Sing - Deltamethrin 0.25%
	Parental				Sibling				Select
1	85	100	85	80	95	90	100	90	90	80	85.71	90
24	52.63	68.42	63.16	68.42	90	85	80	90	65	60	61.9	60
48	52.63	52.63	68.42	52.63	90	80	75	90	60	55	52.38	50

## Sheet: Malathion
Pati - Malathion 5%
	Parental				Sibling				Select
1	100	100	100	100	100	100	100	100	100	100	100	100
24	100	100	100	100	100	100	100	100	100	100	100	100
48	100	100	100	100	100	100	100	100	100	100	100	100
Sing - Malathion 5%
	Parental				Sibling				Select
1	92.31	95	95	95	100	100	100	100	100	83.33	100	89.47
24	100	100	100	100	100	100	100	100	100	100	100	100
48	100	100	100	100	100	100	100	100	100	100	100	100
