# Supplementary material for: Chromobacterium Biopesticide Exposure Does Not Select for Resistance in Aedes Mosquitoes
Source: mBio. 2023 Apr 5;14(2):e00480-23. doi: 10.1128/mbio.00480-23 (PMC10127667; doi:10.1128/mbio.00480-23)
Supplement: DATA SET S7 [file mbio.00480-23-s0001.xlsx]

## Sheet: Overview
Supplementary File 7: DENV infection assay data
Contents: Prevalence and viral load data from DENV oral infection assays
Prevalence: number of samples infected/uninfected by DENV as determined by plaque-forming assay
Viral load: Number of DENV-2 plaque-forming units per mL of mosquito homogenate, as determined by plaque-forming assay

## Sheet: Prevalence
Pati - midguts @ 7dpi					Sing - midguts @ 7dpi					Pati - head/thoraces @ 14dpi
	Infected	Uninfected				Infected	Uninfected				Infected	Uninfected
Parental	83	17			Parental	86	14			Parental	56	44
Sibling	69	31			Sibling	91	9			Sibling	49	51
Selected	57	43			Selected	65	35			Selected	52	48

## Sheet: DENV load
Pati - midguts @ 7dpi					Sing - midguts @ 7dpi					Pati - head/thoraces @ 14dpi
Parental	Sibling	Selected			Parental	Sibling	Selected			Parental	Sibling	Selected
165	35000	45000			60000	60000	10000			75000	60000	100000
39000	25500	18000			1200	24500	4500			75000	30000	85000
26000	18000	17000			600	17500	2500			55000	8500	70000
25500	18000	14000			130	8000	2500			50000	1200	50000
21500	13500	10500			105	5500	600			25000	800	45000
16500	12000	9500			5000	5500	135			9500	450	40000
14500	10000	4500			4500	4000	25			3500	150	35000
13500	10000	4500			35000	3500	3200			2500	13500	14000
8500	7000	4000			23000	3000	2250			1450	10000	4500
6500	6500	2000			10000	2500	1850			1450	10000	4000
4500	5500	1350			8500	2300	1750			65000	6500	600
4500	5000	1150			6000	2200	1600			17000	6500	30000
4000	3000	1100			3000	1850	1000			16500	4500	8000
3000	3000	180			2500	950	600			13500	900	7000
2500	1350	22500			2150	350	400			12500	245	6500
1550	700	16000			2050	320	21000			8000	225	5500
1150	250	13000			2000	260	19000			7000	215	5000
1100	100	10000			1800	45	15500			6500	8000	4000
1000	65	9000			1550	20500	13500			3000	8000	1200
50000	80000	8500			900	13000	12500			3000	5000	200
28500	28000	6500			800	12500	12000			2500	4000	190
23000	27000	5000			600	8500	7500			1600	1550	180
22000	15000	4500			50	7000	6500			1250	1550	45
19000	11500	3500			40	4500	3000			800	800	4500
17500	10000	2000				4000	1200			400	750	1000
17500	8500	1250				2050	1000			250	550	385
17000	8000	650				550	700			10500	350	350
16000	6000	35				435	650			8000	70	325
12500	6000	95000				400	450			4000		235
11500	3000	25500				165000	240			2500		195
11000	3000	18500				35000	205			1500		145
10500	3000	11000				8500	115			400		40
8500	1050	3450				7000				300
8000	250	3000				4500				170
8000	240	3000				2650				60
7500	60000	650				1550
7000	14000	550				1400
3000	6500	500				1250
2500	4500	250				1100
2500	1850	230				750
40	1800	200				250
40000	1350					100
30000	950					25
28500	750
23500	500
12500	400
12000	250
11000	155
11000	140
9500	125
9000
5000
4000
4000
3000
1850
1750
1500
1450
800
